# Supplementary material for: A versatile palindromic amphipathic repeat coding sequence horizontally distributed among diverse bacterial and eucaryotic microbes
Source: BMC Genomics. 2010 Jul 13;11:430. doi: 10.1186/1471-2164-11-430 (PMC2996958; doi:10.1186/1471-2164-11-430)
Supplement: Additional file 1 — HMM domains in the non-redundant protein sequence database. HMM-defined domains in the nr database are listed by taxonomic distribution and parsed by ORF (sheet 1), or as individual domains in the ORFs with their corresponding sequences (sheet 2). [file 1471-2164-11-430-S1.XLS]

## Sheet: Sheet1
Additional File 1 (Sheet 1)
HMM motif-containing ORFs in the non-redundant protein sequence database. The ORFs are sorted alphabetically on Taxon (default, row F, shaded)
Superkingdom	ORF accession	ORF bit score	ORF E-value	No. domains per ORF	Taxon (genus/species)	Taxon (additional identifiers)	genus	family	order	class	phylum							no rank	no rank
Bacteria	gi|50085265|ref|YP_046775.1|	437.7	1.7e-126	12	Acinetobacter sp. ADP1		Acinetobacter	Moraxellaceae	Pseudomonadales	Gammaproteobacteria	Proteobacteria
Bacteria	gi|169333770|ref|ZP_02860963.1|	160.2	6.1e-43	8	Anaerofustis stercorihominis	Anaerofustis stercorihominis DSM 17244	Anaerofustis	Eubacteriaceae	Clostridiales	Clostridia	Firmicutes
Bacteria	gi|219883091|ref|YP_002478255.1|	147.6	3.6e-39	4	Arthrobacter chlorophenolicus	Arthrobacter chlorophenolicus A6	Arthrobacter	Micrococcaceae	Actinomycetales	Actinobacteria (class)	Actinobacteria
Bacteria	gi|227516360|ref|ZP_03946409.1|	43.1	1.1e-07	3	Atopobium vaginae	Atopobium vaginae DSM 15829	Atopobium	Coriobacteriaceae	Coriobacteriales	Actinobacteria (class)	Actinobacteria
Bacteria	gi|42522879|ref|NP_968259.1|	231.2	2.6e-64	6	Bdellovibrio bacteriovorus	Bdellovibrio bacteriovorus HD100	Bdellovibrio	Bdellovibrionaceae	Bdellovibrionales	Deltaproteobacteria	Proteobacteria
Bacteria	gi|225619644|ref|YP_002720901.1|	109.8	8.8e-28	3	Brachyspira hyodysenteriae	Brachyspira hyodysenteriae WA1	Brachyspira	Brachyspiraceae	Spirochaetales	Spirochaetes (class)	Spirochaetes
Bacteria	gi|225619691|ref|YP_002720948.1|	409.7	4.7e-118	11	Brachyspira hyodysenteriae	Brachyspira hyodysenteriae WA1	Brachyspira	Brachyspiraceae	Spirochaetales	Spirochaetes (class)	Spirochaetes
Bacteria	gi|225619692|ref|YP_002720949.1|	407	3e-117	10	Brachyspira hyodysenteriae	Brachyspira hyodysenteriae WA1	Brachyspira	Brachyspiraceae	Spirochaetales	Spirochaetes (class)	Spirochaetes
Bacteria	gi|225619693|ref|YP_002720950.1|	334.2	2.5e-95	9	Brachyspira hyodysenteriae	Brachyspira hyodysenteriae WA1	Brachyspira	Brachyspiraceae	Spirochaetales	Spirochaetes (class)	Spirochaetes
Bacteria	gi|225619695|ref|YP_002720952.1|	299.9	5.3e-85	7	Brachyspira hyodysenteriae	Brachyspira hyodysenteriae WA1	Brachyspira	Brachyspiraceae	Spirochaetales	Spirochaetes (class)	Spirochaetes
Bacteria	gi|225619696|ref|YP_002720953.1|	441.1	1.7e-127	10	Brachyspira hyodysenteriae	Brachyspira hyodysenteriae WA1	Brachyspira	Brachyspiraceae	Spirochaetales	Spirochaetes (class)	Spirochaetes
Bacteria	gi|225619862|ref|YP_002721119.1|	146.3	9.3e-39	3	Brachyspira hyodysenteriae	Brachyspira hyodysenteriae WA1	Brachyspira	Brachyspiraceae	Spirochaetales	Spirochaetes (class)	Spirochaetes
Bacteria	gi|225619899|ref|YP_002721156.1|	366.7	4.1e-105	8	Brachyspira hyodysenteriae	Brachyspira hyodysenteriae WA1	Brachyspira	Brachyspiraceae	Spirochaetales	Spirochaetes (class)	Spirochaetes
Bacteria	gi|225620074|ref|YP_002721331.1|	75.6	1.7e-17	3	Brachyspira hyodysenteriae	Brachyspira hyodysenteriae WA1	Brachyspira	Brachyspiraceae	Spirochaetales	Spirochaetes (class)	Spirochaetes
Bacteria	gi|227999449|ref|ZP_04046451.1|	357.3	2.8e-102	8	Brachyspira murdochii	Brachyspira murdochii DSM 12563	Brachyspira	Brachyspiraceae	Spirochaetales	Spirochaetes (class)	Spirochaetes
Bacteria	gi|227999812|ref|ZP_04046814.1|	195.8	1.1e-53	5	Brachyspira murdochii	Brachyspira murdochii DSM 12563	Brachyspira	Brachyspiraceae	Spirochaetales	Spirochaetes (class)	Spirochaetes
Bacteria	gi|227999813|ref|ZP_04046815.1|	385.6	8.1e-111	10	Brachyspira murdochii	Brachyspira murdochii DSM 12563	Brachyspira	Brachyspiraceae	Spirochaetales	Spirochaetes (class)	Spirochaetes
Bacteria	gi|227999814|ref|ZP_04046816.1|	202.6	1e-55	5	Brachyspira murdochii	Brachyspira murdochii DSM 12563	Brachyspira	Brachyspiraceae	Spirochaetales	Spirochaetes (class)	Spirochaetes
Bacteria	gi|227999816|ref|ZP_04046818.1|	450.4	2.7e-130	11	Brachyspira murdochii	Brachyspira murdochii DSM 12563	Brachyspira	Brachyspiraceae	Spirochaetales	Spirochaetes (class)	Spirochaetes
Bacteria	gi|227999817|ref|ZP_04046819.1|	398.7	9.3e-115	10	Brachyspira murdochii	Brachyspira murdochii DSM 12563	Brachyspira	Brachyspiraceae	Spirochaetales	Spirochaetes (class)	Spirochaetes
Bacteria	gi|227999818|ref|ZP_04046820.1|	318.9	1e-90	7	Brachyspira murdochii	Brachyspira murdochii DSM 12563	Brachyspira	Brachyspiraceae	Spirochaetales	Spirochaetes (class)	Spirochaetes
Bacteria	gi|227999820|ref|ZP_04046822.1|	444.8	1.3e-128	11	Brachyspira murdochii	Brachyspira murdochii DSM 12563	Brachyspira	Brachyspiraceae	Spirochaetales	Spirochaetes (class)	Spirochaetes
Bacteria	gi|227999821|ref|ZP_04046823.1|	404.3	1.9e-116	11	Brachyspira murdochii	Brachyspira murdochii DSM 12563	Brachyspira	Brachyspiraceae	Spirochaetales	Spirochaetes (class)	Spirochaetes
Bacteria	gi|227999926|ref|ZP_04046928.1|	489.2	5.5e-142	12	Brachyspira murdochii	Brachyspira murdochii DSM 12563	Brachyspira	Brachyspiraceae	Spirochaetales	Spirochaetes (class)	Spirochaetes
Bacteria	gi|228000641|ref|ZP_04047642.1|	337.7	2.2e-96	9	Brachyspira murdochii	Brachyspira murdochii DSM 12563	Brachyspira	Brachyspiraceae	Spirochaetales	Spirochaetes (class)	Spirochaetes
Bacteria	gi|228000743|ref|ZP_04047744.1|	133	9.4e-35	3	Brachyspira murdochii	Brachyspira murdochii DSM 12563	Brachyspira	Brachyspiraceae	Spirochaetales	Spirochaetes (class)	Spirochaetes
Bacteria	gi|228000744|ref|ZP_04047745.1|	266.1	7.6e-75	7	Brachyspira murdochii	Brachyspira murdochii DSM 12563	Brachyspira	Brachyspiraceae	Spirochaetales	Spirochaetes (class)	Spirochaetes
Bacteria	gi|228000882|ref|ZP_04047883.1|	43.5	8e-08	2	Brachyspira murdochii	Brachyspira murdochii DSM 12563	Brachyspira	Brachyspiraceae	Spirochaetales	Spirochaetes (class)	Spirochaetes
Bacteria	gi|228000883|ref|ZP_04047884.1|	933.6	9.2e-276	21	Brachyspira murdochii	Brachyspira murdochii DSM 12563	Brachyspira	Brachyspiraceae	Spirochaetales	Spirochaetes (class)	Spirochaetes
Bacteria	gi|228000884|ref|ZP_04047885.1|	270.5	3.8e-76	6	Brachyspira murdochii	Brachyspira murdochii DSM 12563	Brachyspira	Brachyspiraceae	Spirochaetales	Spirochaetes (class)	Spirochaetes
Bacteria	gi|228000885|ref|ZP_04047886.1|	245.9	9.2e-69	6	Brachyspira murdochii	Brachyspira murdochii DSM 12563	Brachyspira	Brachyspiraceae	Spirochaetales	Spirochaetes (class)	Spirochaetes
Bacteria	gi|228000886|ref|ZP_04047887.1|	437.7	1.7e-126	12	Brachyspira murdochii	Brachyspira murdochii DSM 12563	Brachyspira	Brachyspiraceae	Spirochaetales	Spirochaetes (class)	Spirochaetes
Bacteria	gi|222823079|ref|YP_002574652.1|	156	1.1e-41	4	Campylobacter lari	Campylobacter lari RM2100	Campylobacter	Campylobacteraceae	Campylobacterales	Epsilonproteobacteria	Proteobacteria
Bacteria	gi|222823092|ref|YP_002574665.1|	170.8	3.8e-46	5	Campylobacter lari	Campylobacter lari RM2100	Campylobacter	Campylobacteraceae	Campylobacterales	Epsilonproteobacteria	Proteobacteria
Bacteria	gi|222823267|ref|YP_002574840.1|	128.5	2.1e-33	3	Campylobacter lari	Campylobacter lari RM2100	Campylobacter	Campylobacteraceae	Campylobacterales	Epsilonproteobacteria	Proteobacteria
Bacteria	gi|222823303|ref|YP_002574876.1|	196.7	6.1e-54	6	Campylobacter lari	Campylobacter lari RM2100	Campylobacter	Campylobacteraceae	Campylobacterales	Epsilonproteobacteria	Proteobacteria
Bacteria	gi|169836764|ref|ZP_02869952.1|	260.5	3.9e-73	10	candidate division TM7 single-cell isolate TM7a	candidate division TM7												unclassified Bacteria
Bacteria	gi|169838162|ref|ZP_02871350.1|	38.2	3.1e-06	1	candidate division TM7 single-cell isolate TM7a	candidate division TM7												unclassified Bacteria
Bacteria	gi|169840663|ref|ZP_02873776.1|	32.2	0.0002	1	candidate division TM7 single-cell isolate TM7a	candidate division TM7												unclassified Bacteria
Bacteria	gi|167957045|ref|ZP_02544119.1|	283.7	3.9e-80	10	candidate division TM7 single-cell isolate TM7c	candidate division TM7												unclassified Bacteria
Bacteria	gi|193215242|ref|YP_001996441.1|	101.3	3.2e-25	3	Chloroherpeton thalassium	Chloroherpeton thalassium ATCC 35110	Chloroherpeton	Chlorobiaceae	Chlorobiales	Chlorobia	Chlorobi
Bacteria	gi|227368545|ref|ZP_03852066.1|	176.8	6.2e-48	7	Chryseobacterium gleum	Chryseobacterium gleum ATCC 35910	Chryseobacterium	Flavobacteriaceae	Flavobacteriales	Flavobacteria	Bacteroidetes
Bacteria	gi|227368546|ref|ZP_03852067.1|	192.8	9.3e-53	7	Chryseobacterium gleum	Chryseobacterium gleum ATCC 35910	Chryseobacterium	Flavobacteriaceae	Flavobacteriales	Flavobacteria	Bacteroidetes
Bacteria	gi|227369682|ref|ZP_03853189.1|	240.5	3.9e-67	6	Chryseobacterium gleum	Chryseobacterium gleum ATCC 35910	Chryseobacterium	Flavobacteriaceae	Flavobacteriales	Flavobacteria	Bacteroidetes
Bacteria	gi|210623456|ref|ZP_03293801.1|	153.9	4.6e-41	8	Clostridium hiranonis	Clostridium hiranonis DSM 13275	Clostridium	Clostridiaceae	Clostridiales	Clostridia	Firmicutes
Bacteria	gi|167766758|ref|ZP_02438811.1|	23.9	0.065	2	Clostridium sp. SS2/1		Clostridium	Clostridiaceae	Clostridiales	Clostridia	Firmicutes
Bacteria	gi|163815142|ref|ZP_02206523.1|	207.2	4.4e-57	12	Coprococcus eutactus	Coprococcus eutactus ATCC 27759	Coprococcus	Lachnospiraceae	Clostridiales	Clostridia	Firmicutes
Bacteria	gi|225020941|ref|ZP_03710133.1|	107.9	3.4e-27	3	Corynebacterium matruchotii	Corynebacterium matruchotii ATCC 33806	Corynebacterium	Corynebacteriaceae	Actinomycetales	Actinobacteria (class)	Actinobacteria
Bacteria	gi|225021209|ref|ZP_03710401.1|	135.4	1.8e-35	5	Corynebacterium matruchotii	Corynebacterium matruchotii ATCC 33806	Corynebacterium	Corynebacteriaceae	Actinomycetales	Actinobacteria (class)	Actinobacteria
Bacteria	gi|225023094|ref|ZP_03712286.1|	51.6	3e-10	3	Corynebacterium matruchotii	Corynebacterium matruchotii ATCC 33806	Corynebacterium	Corynebacteriaceae	Actinomycetales	Actinobacteria (class)	Actinobacteria
Bacteria	gi|225023095|ref|ZP_03712287.1|	62.2	1.9e-13	3	Corynebacterium matruchotii	Corynebacterium matruchotii ATCC 33806	Corynebacterium	Corynebacteriaceae	Actinomycetales	Actinobacteria (class)	Actinobacteria
Bacteria	gi|252125291|ref|ZP_04835751.1|	109.1	1.4e-27	3	Corynebacterium matruchotii	Corynebacterium matruchotii ATCC 14266	Corynebacterium	Corynebacteriaceae	Actinomycetales	Actinobacteria (class)	Actinobacteria
Bacteria	gi|252126028|ref|ZP_04836216.1|	51.6	3e-10	3	Corynebacterium matruchotii	Corynebacterium matruchotii ATCC 14266	Corynebacterium	Corynebacteriaceae	Actinomycetales	Actinobacteria (class)	Actinobacteria
Bacteria	gi|252126029|ref|ZP_04836217.1|	62.2	1.9e-13	3	Corynebacterium matruchotii	Corynebacterium matruchotii ATCC 14266	Corynebacterium	Corynebacteriaceae	Actinomycetales	Actinobacteria (class)	Actinobacteria
Bacteria	gi|252126524|ref|ZP_04836566.1|	135.4	1.8e-35	5	Corynebacterium matruchotii	Corynebacterium matruchotii ATCC 14266	Corynebacterium	Corynebacteriaceae	Actinomycetales	Actinobacteria (class)	Actinobacteria
Bacteria	gi|225197910|ref|ZP_03737045.1|	453.4	3.3e-131	11	Desulfonatronospira thiodismutans	Desulfonatronospira thiodismutans ASO3-1	Desulfonatronospira	Desulfohalobiaceae	Desulfovibrionales	Deltaproteobacteria	Proteobacteria
Bacteria	gi|225199642|ref|ZP_03738761.1|	93.8	5.8e-23	3	Desulfonatronospira thiodismutans	Desulfonatronospira thiodismutans ASO3-1	Desulfonatronospira	Desulfohalobiaceae	Desulfovibrionales	Deltaproteobacteria	Proteobacteria
Bacteria	gi|255034315|ref|YP_003084936.1|	763	2.1e-224	22	Dyadobacter fermentans	Dyadobacter fermentans DSM 18053	Dyadobacter	Flexibacteraceae	Sphingobacteriales	Sphingobacteria	Bacteroidetes
Bacteria	gi|255035543|ref|YP_003086164.1|	485.6	6.5e-141	12	Dyadobacter fermentans	Dyadobacter fermentans DSM 18053	Dyadobacter	Flexibacteraceae	Sphingobacteriales	Sphingobacteria	Bacteroidetes
Bacteria	gi|255035634|ref|YP_003086255.1|	260.4	4e-73	7	Dyadobacter fermentans	Dyadobacter fermentans DSM 18053	Dyadobacter	Flexibacteraceae	Sphingobacteriales	Sphingobacteria	Bacteroidetes
Bacteria	gi|255035647|ref|YP_003086268.1|	397.1	2.8e-114	10	Dyadobacter fermentans	Dyadobacter fermentans DSM 18053	Dyadobacter	Flexibacteraceae	Sphingobacteriales	Sphingobacteria	Bacteroidetes
Bacteria	gi|255035684|ref|YP_003086305.1|	363.4	4e-104	10	Dyadobacter fermentans	Dyadobacter fermentans DSM 18053	Dyadobacter	Flexibacteraceae	Sphingobacteriales	Sphingobacteria	Bacteroidetes
Bacteria	gi|29376753|ref|NP_815907.1|	362.7	6.6e-104	17	Enterococcus faecalis	Enterococcus faecalis V583	Enterococcus	Enterococcaceae	Lactobacillales	Bacilli	Firmicutes
Bacteria	gi|227517104|ref|ZP_03947153.1|	27.5	0.0055	2	Enterococcus faecalis	Enterococcus faecalis TX0104	Enterococcus	Enterococcaceae	Lactobacillales	Bacilli	Firmicutes
Bacteria	gi|227517105|ref|ZP_03947154.1|	60.2	7.6e-13	3	Enterococcus faecalis	Enterococcus faecalis TX0104	Enterococcus	Enterococcaceae	Lactobacillales	Bacilli	Firmicutes
Bacteria	gi|227518240|ref|ZP_03948289.1|	123.4	7.3e-32	5	Enterococcus faecalis	Enterococcus faecalis TX0104	Enterococcus	Enterococcaceae	Lactobacillales	Bacilli	Firmicutes
Bacteria	gi|227518266|ref|ZP_03948315.1|	20.2	0.31	1	Enterococcus faecalis	Enterococcus faecalis TX0104	Enterococcus	Enterococcaceae	Lactobacillales	Bacilli	Firmicutes
Bacteria	gi|227518267|ref|ZP_03948316.1|	116.6	7.9e-30	7	Enterococcus faecalis	Enterococcus faecalis TX0104	Enterococcus	Enterococcaceae	Lactobacillales	Bacilli	Firmicutes
Bacteria	gi|227554318|ref|ZP_03984365.1|	58.1	3.2e-12	3	Enterococcus faecalis	Enterococcus faecalis HH22	Enterococcus	Enterococcaceae	Lactobacillales	Bacilli	Firmicutes
Bacteria	gi|227555260|ref|ZP_03985307.1|	60.2	7.6e-13	3	Enterococcus faecalis	Enterococcus faecalis HH22	Enterococcus	Enterococcaceae	Lactobacillales	Bacilli	Firmicutes
Bacteria	gi|255975289|ref|ZP_05425875.1|	298.5	1.4e-84	13	Enterococcus faecalis	Enterococcus faecalis T2	Enterococcus	Enterococcaceae	Lactobacillales	Bacilli	Firmicutes
Bacteria	gi|257868524|ref|ZP_05648177.1|	51.5	3.2e-10	2	Enterococcus gallinarum	Enterococcus gallinarum EG2	Enterococcus	Enterococcaceae	Lactobacillales	Bacilli	Firmicutes
Bacteria	gi|257870678|ref|ZP_05650331.1|	116.2	1e-29	6	Enterococcus gallinarum	Enterococcus gallinarum EG2	Enterococcus	Enterococcaceae	Lactobacillales	Bacilli	Firmicutes
Bacteria	gi|218282424|ref|ZP_03488693.1|	80.1	7.6e-19	7	Eubacterium biforme	Eubacterium biforme DSM 3989		Erysipelotrichaceae	Erysipelotrichales	Erysipelotrichi	Firmicutes							unclassified Erysipelotrichaceae
Bacteria	gi|218283503|ref|ZP_03489493.1|	135.5	1.6e-35	6	Eubacterium biforme	Eubacterium biforme DSM 3989		Erysipelotrichaceae	Erysipelotrichales	Erysipelotrichi	Firmicutes							unclassified Erysipelotrichaceae
Bacteria	gi|255994219|ref|ZP_05427354.1|	1035.7	1.7e-306	37	Eubacterium saphenum	Eubacterium saphenum ATCC 49989	Eubacterium	Eubacteriaceae	Clostridiales	Clostridia	Firmicutes
Bacteria	gi|255994306|ref|ZP_05427441.1|	56	1.4e-11	2	Eubacterium saphenum	Eubacterium saphenum ATCC 49989	Eubacterium	Eubacteriaceae	Clostridiales	Clostridia	Firmicutes
Bacteria	gi|255994353|ref|ZP_05427488.1|	149	1.4e-39	5	Eubacterium saphenum	Eubacterium saphenum ATCC 49989	Eubacterium	Eubacteriaceae	Clostridiales	Clostridia	Firmicutes
Bacteria	gi|255994386|ref|ZP_05427521.1|	95.7	1.5e-23	4	Eubacterium saphenum	Eubacterium saphenum ATCC 49989	Eubacterium	Eubacteriaceae	Clostridiales	Clostridia	Firmicutes
Bacteria	gi|255994388|ref|ZP_05427523.1|	293.3	5.2e-83	9	Eubacterium saphenum	Eubacterium saphenum ATCC 49989	Eubacterium	Eubacteriaceae	Clostridiales	Clostridia	Firmicutes
Bacteria	gi|255994404|ref|ZP_05427539.1|	205.7	1.2e-56	6	Eubacterium saphenum	Eubacterium saphenum ATCC 49989	Eubacterium	Eubacteriaceae	Clostridiales	Clostridia	Firmicutes
Bacteria	gi|255994405|ref|ZP_05427540.1|	143.2	7.7e-38	10	Eubacterium saphenum	Eubacterium saphenum ATCC 49989	Eubacterium	Eubacteriaceae	Clostridiales	Clostridia	Firmicutes
Bacteria	gi|255994500|ref|ZP_05427635.1|	116.3	9.9e-30	6	Eubacterium saphenum	Eubacterium saphenum ATCC 49989	Eubacterium	Eubacteriaceae	Clostridiales	Clostridia	Firmicutes
Bacteria	gi|255994501|ref|ZP_05427636.1|	256.3	7e-72	8	Eubacterium saphenum	Eubacterium saphenum ATCC 49989	Eubacterium	Eubacteriaceae	Clostridiales	Clostridia	Firmicutes
Bacteria	gi|255994633|ref|ZP_05427768.1|	160.3	5.6e-43	8	Eubacterium saphenum	Eubacterium saphenum ATCC 49989	Eubacterium	Eubacteriaceae	Clostridiales	Clostridia	Firmicutes
Bacteria	gi|255994837|ref|ZP_05427972.1|	181.5	2.3e-49	6	Eubacterium saphenum	Eubacterium saphenum ATCC 49989	Eubacterium	Eubacteriaceae	Clostridiales	Clostridia	Firmicutes
Bacteria	gi|255994839|ref|ZP_05427974.1|	703.4	1.8e-206	26	Eubacterium saphenum	Eubacterium saphenum ATCC 49989	Eubacterium	Eubacteriaceae	Clostridiales	Clostridia	Firmicutes
Bacteria	gi|255994840|ref|ZP_05427975.1|	577.6	1.3e-168	20	Eubacterium saphenum	Eubacterium saphenum ATCC 49989	Eubacterium	Eubacteriaceae	Clostridiales	Clostridia	Firmicutes
Bacteria	gi|261414443|ref|YP_003248126.1|	547.2	1.9e-159	16	Fibrobacter succinogenes	Fibrobacter succinogenes subsp. succinogenes S85	Fibrobacter	Fibrobacteraceae	Fibrobacterales	Fibrobacteres (class)	Fibrobacteres
Bacteria	gi|261415114|ref|YP_003248797.1|	705.1	5.4e-207	20	Fibrobacter succinogenes	Fibrobacter succinogenes subsp. succinogenes S85	Fibrobacter	Fibrobacteraceae	Fibrobacterales	Fibrobacteres (class)	Fibrobacteres
Bacteria	gi|261415217|ref|YP_003248900.1|	302.7	7.5e-86	9	Fibrobacter succinogenes	Fibrobacter succinogenes subsp. succinogenes S85	Fibrobacter	Fibrobacteraceae	Fibrobacterales	Fibrobacteres (class)	Fibrobacteres
Bacteria	gi|261415218|ref|YP_003248901.1|	613	2.9e-179	19	Fibrobacter succinogenes	Fibrobacter succinogenes subsp. succinogenes S85	Fibrobacter	Fibrobacteraceae	Fibrobacterales	Fibrobacteres (class)	Fibrobacteres
Bacteria	gi|261415756|ref|YP_003249439.1|	158.4	2.1e-42	6	Fibrobacter succinogenes	Fibrobacter succinogenes subsp. succinogenes S85	Fibrobacter	Fibrobacteraceae	Fibrobacterales	Fibrobacteres (class)	Fibrobacteres
Bacteria	gi|261415759|ref|YP_003249442.1|	181.7	2e-49	7	Fibrobacter succinogenes	Fibrobacter succinogenes subsp. succinogenes S85	Fibrobacter	Fibrobacteraceae	Fibrobacterales	Fibrobacteres (class)	Fibrobacteres
Bacteria	gi|261415763|ref|YP_003249446.1|	150.1	6.4e-40	6	Fibrobacter succinogenes	Fibrobacter succinogenes subsp. succinogenes S85	Fibrobacter	Fibrobacteraceae	Fibrobacterales	Fibrobacteres (class)	Fibrobacteres
Bacteria	gi|261415764|ref|YP_003249447.1|	658.6	5.7e-193	21	Fibrobacter succinogenes	Fibrobacter succinogenes subsp. succinogenes S85	Fibrobacter	Fibrobacteraceae	Fibrobacterales	Fibrobacteres (class)	Fibrobacteres
Bacteria	gi|261415765|ref|YP_003249448.1|	170.7	4e-46	6	Fibrobacter succinogenes	Fibrobacter succinogenes subsp. succinogenes S85	Fibrobacter	Fibrobacteraceae	Fibrobacterales	Fibrobacteres (class)	Fibrobacteres
Bacteria	gi|261416171|ref|YP_003249854.1|	288.2	1.7e-81	8	Fibrobacter succinogenes	Fibrobacter succinogenes subsp. succinogenes S85	Fibrobacter	Fibrobacteraceae	Fibrobacterales	Fibrobacteres (class)	Fibrobacteres
Bacteria	gi|261416904|ref|YP_003250587.1|	671.1	9.2e-197	24	Fibrobacter succinogenes	Fibrobacter succinogenes subsp. succinogenes S85	Fibrobacter	Fibrobacteraceae	Fibrobacterales	Fibrobacteres (class)	Fibrobacteres
Bacteria	gi|261416906|ref|YP_003250589.1|	710.6	1.3e-208	23	Fibrobacter succinogenes	Fibrobacter succinogenes subsp. succinogenes S85	Fibrobacter	Fibrobacteraceae	Fibrobacterales	Fibrobacteres (class)	Fibrobacteres
Bacteria	gi|261416908|ref|YP_003250591.1|	186.5	7.2e-51	6	Fibrobacter succinogenes	Fibrobacter succinogenes subsp. succinogenes S85	Fibrobacter	Fibrobacteraceae	Fibrobacterales	Fibrobacteres (class)	Fibrobacteres
Bacteria	gi|261417150|ref|YP_003250833.1|	378.8	9.6e-109	12	Fibrobacter succinogenes	Fibrobacter succinogenes subsp. succinogenes S85	Fibrobacter	Fibrobacteraceae	Fibrobacterales	Fibrobacteres (class)	Fibrobacteres
Bacteria	gi|261417230|ref|YP_003250913.1|	303.9	3.3e-86	10	Fibrobacter succinogenes	Fibrobacter succinogenes subsp. succinogenes S85	Fibrobacter	Fibrobacteraceae	Fibrobacterales	Fibrobacteres (class)	Fibrobacteres
Bacteria	gi|261417232|ref|YP_003250915.1|	487.7	1.6e-141	13	Fibrobacter succinogenes	Fibrobacter succinogenes subsp. succinogenes S85	Fibrobacter	Fibrobacteraceae	Fibrobacterales	Fibrobacteres (class)	Fibrobacteres
Bacteria	gi|169823640|ref|YP_001691143.1|	299.2	8.5e-85	12	Finegoldia magna	Finegoldia magna ATCC 29328	Finegoldia	Clostridiales Family XI. Incertae Sedis	Clostridiales	Clostridia	Firmicutes							Clostridiales incertae sedis
Bacteria	gi|126663436|ref|ZP_01734433.1|	1076	0	24	Flavobacteria bacterium BAL38	unclassified Flavobacteriales			Flavobacteriales	Flavobacteria	Bacteroidetes							unclassified Flavobacteriales (miscellaneous)
Bacteria	gi|89889376|ref|ZP_01200887.1|	450.7	2.1e-130	10	Flavobacteria bacterium BBFL7	unclassified Flavobacteria				Flavobacteria	Bacteroidetes
Bacteria	gi|225011431|ref|ZP_03701869.1|	442.4	6.6e-128	13	Flavobacteria bacterium MS024-2A	unclassified Flavobacteria				Flavobacteria	Bacteroidetes
Bacteria	gi|225011562|ref|ZP_03702000.1|	938.5	3e-277	20	Flavobacteria bacterium MS024-2A	unclassified Flavobacteria				Flavobacteria	Bacteroidetes
Bacteria	gi|225012570|ref|ZP_03703006.1|	322	1.2e-91	8	Flavobacteria bacterium MS024-2A	unclassified Flavobacteria				Flavobacteria	Bacteroidetes
Bacteria	gi|163787802|ref|ZP_02182249.1|	616	3.6e-180	21	Flavobacteriales bacterium ALC-1	unclassified Flavobacteriales			Flavobacteriales	Flavobacteria	Bacteroidetes							unclassified Flavobacteriales (miscellaneous)
Bacteria	gi|163787803|ref|ZP_02182250.1|	382	1e-109	9	Flavobacteriales bacterium ALC-1	unclassified Flavobacteriales			Flavobacteriales	Flavobacteria	Bacteroidetes							unclassified Flavobacteriales (miscellaneous)
Bacteria	gi|88711851|ref|ZP_01105939.1|	331.6	1.5e-94	8	Flavobacteriales bacterium HTCC2170	unclassified Flavobacteriales			Flavobacteriales	Flavobacteria	Bacteroidetes							unclassified Flavobacteriales (miscellaneous)
Bacteria	gi|167626250|ref|YP_001676750.1|	162.9	9.5e-44	4	Francisella philomiragia	Francisella philomiragia subsp. philomiragia ATCC 25017	Francisella	Francisellaceae	Thiotrichales	Gammaproteobacteria	Proteobacteria
Bacteria	gi|241668692|ref|ZP_04756270.1|	162.9	9.5e-44	4	Francisella philomiragia	Francisella philomiragia subsp. philomiragia ATCC 25015	Francisella	Francisellaceae	Thiotrichales	Gammaproteobacteria	Proteobacteria
Bacteria	gi|254877224|ref|ZP_05249934.1|	162.9	9.5e-44	4	Francisella philomiragia	Francisella philomiragia subsp. philomiragia ATCC 25015	Francisella	Francisellaceae	Thiotrichales	Gammaproteobacteria	Proteobacteria
Bacteria	gi|262067402|ref|ZP_06027014.1|	25	0.03	1	Fusobacterium periodonticum	Fusobacterium periodonticum ATCC 33693	Fusobacterium	Fusobacteriaceae	Fusobacteriales	Fusobacteria	Fusobacteria
Bacteria	gi|237738752|ref|ZP_04569233.1|	387	3.1e-111	9	Fusobacterium sp. 2_1_31		Fusobacterium	Fusobacteriaceae	Fusobacteriales	Fusobacteria (class)	Fusobacteria
Bacteria	gi|260495575|ref|ZP_05815700.1|	400.9	2.1e-115	8	Fusobacterium sp. 3_1_33		Fusobacterium	Fusobacteriaceae	Fusobacteriales	Fusobacteria (class)	Fusobacteria
Bacteria	gi|237743709|ref|ZP_04574190.1|	338.3	1.4e-96	7	Fusobacterium sp. 7_1		Fusobacterium	Fusobacteriaceae	Fusobacteriales	Fusobacteria (class)	Fusobacteria
Bacteria	gi|256028062|ref|ZP_05441896.1|	400.1	3.5e-115	8	Fusobacterium sp. D11		Fusobacterium	Fusobacteriaceae	Fusobacteriales	Fusobacteria (class)	Fusobacteria
Bacteria	gi|237749662|ref|ZP_04580142.1|	110.6	5e-28	3	Helicobacter bilis	Helicobacter bilis ATCC 43879	Helicobacter	Helicobacteraceae	Campylobacterales	Epsilonproteobacteria	Proteobacteria
Bacteria	gi|237749735|ref|ZP_04580215.1|	623.4	2.1e-182	14	Helicobacter bilis	Helicobacter bilis ATCC 43879	Helicobacter	Helicobacteraceae	Campylobacterales	Epsilonproteobacteria	Proteobacteria
Bacteria	gi|237749736|ref|ZP_04580216.1|	1249.8	0	28	Helicobacter bilis	Helicobacter bilis ATCC 43879	Helicobacter	Helicobacteraceae	Campylobacterales	Epsilonproteobacteria	Proteobacteria
Bacteria	gi|237749994|ref|ZP_04580474.1|	180.6	4.2e-49	5	Helicobacter bilis	Helicobacter bilis ATCC 43879	Helicobacter	Helicobacteraceae	Campylobacterales	Epsilonproteobacteria	Proteobacteria
Bacteria	gi|237750162|ref|ZP_04580642.1|	508	1.2e-147	13	Helicobacter bilis	Helicobacter bilis ATCC 43879	Helicobacter	Helicobacteraceae	Campylobacterales	Epsilonproteobacteria	Proteobacteria
Bacteria	gi|237751066|ref|ZP_04581546.1|	537.9	1.2e-156	13	Helicobacter bilis	Helicobacter bilis ATCC 43879	Helicobacter	Helicobacteraceae	Campylobacterales	Epsilonproteobacteria	Proteobacteria
Bacteria	gi|237751685|ref|ZP_04582165.1|	154.5	3.1e-41	4	Helicobacter bilis	Helicobacter bilis ATCC 43879	Helicobacter	Helicobacteraceae	Campylobacterales	Epsilonproteobacteria	Proteobacteria
Bacteria	gi|237751744|ref|ZP_04582224.1|	248	2.2e-69	7	Helicobacter bilis	Helicobacter bilis ATCC 43879	Helicobacter	Helicobacteraceae	Campylobacterales	Epsilonproteobacteria	Proteobacteria
Bacteria	gi|224438453|ref|ZP_03659378.1|	52.2	1.9e-10	1	Helicobacter cinaedi	Helicobacter cinaedi CCUG 18818	Helicobacter	Helicobacteraceae	Campylobacterales	Epsilonproteobacteria	Proteobacteria
Bacteria	gi|224438454|ref|ZP_03659379.1|	223.1	6.9e-62	7	Helicobacter cinaedi	Helicobacter cinaedi CCUG 18818	Helicobacter	Helicobacteraceae	Campylobacterales	Epsilonproteobacteria	Proteobacteria
Bacteria	gi|16265832|gb|AAL16660.1|AF358680_1	105.9	1.3e-26	3	Helicobacter hepaticus		Helicobacter	Helicobacteraceae	Campylobacterales	Epsilonproteobacteria	Proteobacteria
Bacteria	gi|32265515|ref|NP_859547.1|	86.8	7.6e-21	3	Helicobacter hepaticus	Helicobacter hepaticus ATCC 51449	Helicobacter	Helicobacteraceae	Campylobacterales	Epsilonproteobacteria	Proteobacteria
Bacteria	gi|32265549|ref|NP_859581.1|	981.8	2.9e-290	19	Helicobacter hepaticus	Helicobacter hepaticus ATCC 51449	Helicobacter	Helicobacteraceae	Campylobacterales	Epsilonproteobacteria	Proteobacteria
Bacteria	gi|32265804|ref|NP_859836.1|	87.3	5.3e-21	3	Helicobacter hepaticus	Helicobacter hepaticus ATCC 51449	Helicobacter	Helicobacteraceae	Campylobacterales	Epsilonproteobacteria	Proteobacteria
Bacteria	gi|32266229|ref|NP_860261.1|	161.6	2.3e-43	5	Helicobacter hepaticus	Helicobacter hepaticus ATCC 51449	Helicobacter	Helicobacteraceae	Campylobacterales	Epsilonproteobacteria	Proteobacteria
Bacteria	gi|32266312|ref|NP_860344.1|	211.4	2.3e-58	5	Helicobacter hepaticus	Helicobacter hepaticus ATCC 51449	Helicobacter	Helicobacteraceae	Campylobacterales	Epsilonproteobacteria	Proteobacteria
Bacteria	gi|32266346|ref|NP_860378.1|	42.3	1.8e-07	2	Helicobacter hepaticus	Helicobacter hepaticus ATCC 51449	Helicobacter	Helicobacteraceae	Campylobacterales	Epsilonproteobacteria	Proteobacteria
Bacteria	gi|32266356|ref|NP_860388.1|	299	1e-84	6	Helicobacter hepaticus	Helicobacter hepaticus ATCC 51449	Helicobacter	Helicobacteraceae	Campylobacterales	Epsilonproteobacteria	Proteobacteria
Bacteria	gi|32266801|ref|NP_860833.1|	273.1	6e-77	7	Helicobacter hepaticus	Helicobacter hepaticus ATCC 51449	Helicobacter	Helicobacteraceae	Campylobacterales	Epsilonproteobacteria	Proteobacteria
Bacteria	gi|242309701|ref|ZP_04808856.1|	460.7	2.1e-133	10	Helicobacter pullorum	Helicobacter pullorum MIT 98-5489	Helicobacter	Helicobacteraceae	Campylobacterales	Epsilonproteobacteria	Proteobacteria
Bacteria	gi|260655618|ref|ZP_05861104.1|	303.7	3.9e-86	9	Jonquetella anthropi	Jonquetella anthropi E3_33 E1	Jonquetella	Synergistaceae	Synergistales	Synergistia	Synergistetes
Bacteria	gi|260655619|ref|ZP_05861105.1|	970.5	7.3e-287	28	Jonquetella anthropi	Jonquetella anthropi E3_33 E1	Jonquetella	Synergistaceae	Synergistales	Synergistia	Synergistetes
Bacteria	gi|260655622|ref|ZP_05861107.1|	230.4	4.5e-64	7	Jonquetella anthropi	Jonquetella anthropi E3_33 E1	Jonquetella	Synergistaceae	Synergistales	Synergistia	Synergistetes
Bacteria	gi|260655623|ref|ZP_05861108.1|	383.9	2.7e-110	12	Jonquetella anthropi	Jonquetella anthropi E3_33 E1	Jonquetella	Synergistaceae	Synergistales	Synergistia	Synergistetes
Bacteria	gi|260655625|ref|ZP_05861110.1|	398.1	1.4e-114	13	Jonquetella anthropi	Jonquetella anthropi E3_33 E1	Jonquetella	Synergistaceae	Synergistales	Synergistia	Synergistetes
Bacteria	gi|260655626|ref|ZP_05861111.1|	191.2	2.8e-52	6	Jonquetella anthropi	Jonquetella anthropi E3_33 E1	Jonquetella	Synergistaceae	Synergistales	Synergistia	Synergistetes
Bacteria	gi|260655627|ref|ZP_05861112.1|	301.7	1.5e-85	11	Jonquetella anthropi	Jonquetella anthropi E3_33 E1	Jonquetella	Synergistaceae	Synergistales	Synergistia	Synergistetes
Bacteria	gi|163755011|ref|ZP_02162132.1|	289.8	5.7e-82	8	Kordia algicida	Kordia algicida OT-1	Kordia	Flavobacteriaceae	Flavobacteriales	Flavobacteria	Bacteroidetes
Bacteria	gi|58337998|ref|YP_194583.1|	244.4	2.7e-68	14	Lactobacillus acidophilus	Lactobacillus acidophilus NCFM	Lactobacillus	Lactobacillaceae	Lactobacillales	Bacilli	Firmicutes
Bacteria	gi|227903916|ref|ZP_04021721.1|	112.9	1e-28	6	Lactobacillus acidophilus	Lactobacillus acidophilus ATCC 4796	Lactobacillus	Lactobacillaceae	Lactobacillales	Bacilli	Firmicutes
Bacteria	gi|259503649|ref|ZP_05746551.1|	227.4	3.5e-63	11	Lactobacillus antri	Lactobacillus antri DSM 16041	Lactobacillus	Lactobacillaceae	Lactobacillales	Bacilli	Firmicutes
Bacteria	gi|259503790|ref|ZP_05746692.1|	236.2	8e-66	16	Lactobacillus antri	Lactobacillus antri DSM 16041	Lactobacillus	Lactobacillaceae	Lactobacillales	Bacilli	Firmicutes
Bacteria	gi|227508799|ref|ZP_03938848.1|	76	1.3e-17	5	Lactobacillus brevis	Lactobacillus brevis subsp. gravesensis ATCC 27305	Lactobacillus	Lactobacillaceae	Lactobacillales	Bacilli	Firmicutes
Bacteria	gi|227508804|ref|ZP_03938853.1|	59.8	1e-12	5	Lactobacillus brevis	Lactobacillus brevis subsp. gravesensis ATCC 27305	Lactobacillus	Lactobacillaceae	Lactobacillales	Bacilli	Firmicutes
Bacteria	gi|227508820|ref|ZP_03938869.1|	153.4	6.6e-41	8	Lactobacillus brevis	Lactobacillus brevis subsp. gravesensis ATCC 27305	Lactobacillus	Lactobacillaceae	Lactobacillales	Bacilli	Firmicutes
Bacteria	gi|227508821|ref|ZP_03938870.1|	255.9	9.4e-72	14	Lactobacillus brevis	Lactobacillus brevis subsp. gravesensis ATCC 27305	Lactobacillus	Lactobacillaceae	Lactobacillales	Bacilli	Firmicutes
Bacteria	gi|116334804|ref|YP_796331.1|	22	0.16	2	Lactobacillus brevis	Lactobacillus brevis ATCC 367	Lactobacillus	Lactobacillaceae	Lactobacillales	Bacilli	Firmicutes
Bacteria	gi|227511755|ref|ZP_03941804.1|	106.9	6.7e-27	6	Lactobacillus buchneri	Lactobacillus buchneri ATCC 11577	Lactobacillus	Lactobacillaceae	Lactobacillales	Bacilli	Firmicutes
Bacteria	gi|256847853|ref|ZP_05553298.1|	119.2	1.3e-30	10	Lactobacillus coleohominis	Lactobacillus coleohominis 101-4-CHN	Lactobacillus	Lactobacillaceae	Lactobacillales	Bacilli	Firmicutes
Bacteria	gi|227878611|ref|ZP_03996533.1|	26.3	0.012	2	Lactobacillus crispatus	Lactobacillus crispatus JV-V01	Lactobacillus	Lactobacillaceae	Lactobacillales	Bacilli	Firmicutes
Bacteria	gi|116629596|ref|YP_814768.1|	51.9	2.4e-10	3	Lactobacillus gasseri	Lactobacillus gasseri ATCC 33323	Lactobacillus	Lactobacillaceae	Lactobacillales	Bacilli	Firmicutes
Bacteria	gi|226819059|ref|ZP_03808178.1|	51.9	2.4e-10	3	Lactobacillus gasseri	Lactobacillus gasseri MV-22	Lactobacillus	Lactobacillaceae	Lactobacillales	Bacilli	Firmicutes
Bacteria	gi|227520854|ref|ZP_03950903.1|	50.8	5.1e-10	3	Lactobacillus gasseri	Lactobacillus gasseri JV-V03	Lactobacillus	Lactobacillaceae	Lactobacillales	Bacilli	Firmicutes
Bacteria	gi|238853496|ref|ZP_04643873.1|	51.9	2.4e-10	3	Lactobacillus gasseri	Lactobacillus gasseri 202-4	Lactobacillus	Lactobacillaceae	Lactobacillales	Bacilli	Firmicutes
Bacteria	gi|227523958|ref|ZP_03954007.1|	107.1	5.9e-27	7	Lactobacillus hilgardii	Lactobacillus hilgardii ATCC 8290	Lactobacillus	Lactobacillaceae	Lactobacillales	Bacilli	Firmicutes
Bacteria	gi|227526491|ref|ZP_03956540.1|	121.1	3.4e-31	5	Lactobacillus jensenii	Lactobacillus jensenii JV-V16	Lactobacillus	Lactobacillaceae	Lactobacillales	Bacilli	Firmicutes
Bacteria	gi|256850878|ref|ZP_05556267.1|	121.1	3.4e-31	5	Lactobacillus jensenii	Lactobacillus jensenii 27-2-CHN	Lactobacillus	Lactobacillaceae	Lactobacillales	Bacilli	Firmicutes
Bacteria	gi|260661089|ref|ZP_05862003.1|	121.1	3.4e-31	5	Lactobacillus jensenii	Lactobacillus jensenii 115-3-CHN	Lactobacillus	Lactobacillaceae	Lactobacillales	Bacilli	Firmicutes
Bacteria	gi|260664322|ref|ZP_05865175.1|	54.9	3e-11	3	Lactobacillus jensenii	Lactobacillus jensenii SJ-7A-US	Lactobacillus	Lactobacillaceae	Lactobacillales	Bacilli	Firmicutes
Bacteria	gi|260664323|ref|ZP_05865176.1|	35.3	2.4e-05	5	Lactobacillus jensenii	Lactobacillus jensenii SJ-7A-US	Lactobacillus	Lactobacillaceae	Lactobacillales	Bacilli	Firmicutes
Bacteria	gi|42518580|ref|NP_964510.1|	143.3	7.4e-38	7	Lactobacillus johnsonii	Lactobacillus johnsonii NCC 533	Lactobacillus	Lactobacillaceae	Lactobacillales	Bacilli	Firmicutes
Bacteria	gi|227895496|ref|ZP_04013301.1|	17.1	0.93	2	Lactobacillus plantarum	Lactobacillus plantarum subsp. plantarum ATCC 14917	Lactobacillus	Lactobacillaceae	Lactobacillales	Bacilli	Firmicutes
Bacteria	gi|227896102|ref|ZP_04013907.1|	176.4	7.9e-48	10	Lactobacillus plantarum	Lactobacillus plantarum subsp. plantarum ATCC 14917	Lactobacillus	Lactobacillaceae	Lactobacillales	Bacilli	Firmicutes
Bacteria	gi|227896138|ref|ZP_04013943.1|	184.8	2.4e-50	15	Lactobacillus plantarum	Lactobacillus plantarum subsp. plantarum ATCC 14917	Lactobacillus	Lactobacillaceae	Lactobacillales	Bacilli	Firmicutes
Bacteria	gi|227896565|ref|ZP_04014370.1|	37.5	5.1e-06	4	Lactobacillus plantarum	Lactobacillus plantarum subsp. plantarum ATCC 14917	Lactobacillus	Lactobacillaceae	Lactobacillales	Bacilli	Firmicutes
Bacteria	gi|227897343|ref|ZP_04015148.1|	51.9	2.4e-10	3	Lactobacillus plantarum	Lactobacillus plantarum subsp. plantarum ATCC 14917	Lactobacillus	Lactobacillaceae	Lactobacillales	Bacilli	Firmicutes
Bacteria	gi|28377652|ref|NP_784544.1|	61.2	3.8e-13	4	Lactobacillus plantarum	Lactobacillus plantarum WCFS1	Lactobacillus	Lactobacillaceae	Lactobacillales	Bacilli	Firmicutes
Bacteria	gi|28379278|ref|NP_786170.1|	22	0.16	2	Lactobacillus plantarum	Lactobacillus plantarum WCFS1	Lactobacillus	Lactobacillaceae	Lactobacillales	Bacilli	Firmicutes
Bacteria	gi|28379279|ref|NP_786171.1|	59.7	1.1e-12	4	Lactobacillus plantarum	Lactobacillus plantarum WCFS1	Lactobacillus	Lactobacillaceae	Lactobacillales	Bacilli	Firmicutes
Bacteria	gi|28379492|ref|NP_786384.1|	184.8	2.4e-50	15	Lactobacillus plantarum	Lactobacillus plantarum WCFS1	Lactobacillus	Lactobacillaceae	Lactobacillales	Bacilli	Firmicutes
Bacteria	gi|28379528|ref|NP_786420.1|	176.4	7.9e-48	10	Lactobacillus plantarum	Lactobacillus plantarum WCFS1	Lactobacillus	Lactobacillaceae	Lactobacillales	Bacilli	Firmicutes
Bacteria	gi|254555831|ref|YP_003062248.1|	63.6	6.9e-14	4	Lactobacillus plantarum	Lactobacillus plantarum JDM1	Lactobacillus	Lactobacillaceae	Lactobacillales	Bacilli	Firmicutes
Bacteria	gi|254557411|ref|YP_003063828.1|	22	0.16	2	Lactobacillus plantarum	Lactobacillus plantarum JDM1	Lactobacillus	Lactobacillaceae	Lactobacillales	Bacilli	Firmicutes
Bacteria	gi|254557412|ref|YP_003063829.1|	55.4	2.2e-11	4	Lactobacillus plantarum	Lactobacillus plantarum JDM1	Lactobacillus	Lactobacillaceae	Lactobacillales	Bacilli	Firmicutes
Bacteria	gi|254557618|ref|YP_003064035.1|	186.9	5.5e-51	15	Lactobacillus plantarum	Lactobacillus plantarum JDM1	Lactobacillus	Lactobacillaceae	Lactobacillales	Bacilli	Firmicutes
Bacteria	gi|254557660|ref|YP_003064077.1|	176.4	7.9e-48	10	Lactobacillus plantarum	Lactobacillus plantarum JDM1	Lactobacillus	Lactobacillaceae	Lactobacillales	Bacilli	Firmicutes
Bacteria	gi|194466809|ref|ZP_03072796.1|	100	7.8e-25	5	Lactobacillus reuteri	Lactobacillus reuteri 100-23	Lactobacillus	Lactobacillaceae	Lactobacillales	Bacilli	Firmicutes
Bacteria	gi|194467079|ref|ZP_03073066.1|	139.1	1.3e-36	7	Lactobacillus reuteri	Lactobacillus reuteri 100-23	Lactobacillus	Lactobacillaceae	Lactobacillales	Bacilli	Firmicutes
Bacteria	gi|227543961|ref|ZP_03974010.1|	96.8	7.2e-24	6	Lactobacillus reuteri	Lactobacillus reuteri CF48-3A	Lactobacillus	Lactobacillaceae	Lactobacillales	Bacilli	Firmicutes
Bacteria	gi|81427822|ref|YP_394821.1|	166	1e-44	10	Lactobacillus sakei	Lactobacillus sakei subsp. sakei 23K	Lactobacillus	Lactobacillaceae	Lactobacillales	Bacilli	Firmicutes
Bacteria	gi|116511910|ref|YP_809126.1|	142.2	1.6e-37	10	Lactococcus lactis	Lactococcus lactis subsp. cremoris SK11	Lactococcus	Streptococcaceae	Lactobacillales	Bacilli	Firmicutes
Bacteria	gi|125624309|ref|YP_001032792.1|	136.6	7.8e-36	6	Lactococcus lactis	Lactococcus lactis subsp. cremoris MG1363	Lactococcus	Streptococcaceae	Lactobacillales	Bacilli	Firmicutes
Bacteria	gi|16799877|ref|NP_470145.1|	110.4	5.7e-28	6	Listeria innocua	Listeria innocua Clip11262	Listeria	Listeriaceae	Bacillales	Bacilli	Firmicutes
Bacteria	gi|16802504|ref|NP_463989.1|	157.5	3.9e-42	8	Listeria monocytogenes	Listeria monocytogenes EGD-e	Listeria	Listeriaceae	Bacillales	Bacilli	Firmicutes
Bacteria	gi|46906711|ref|YP_013100.1|	197.6	3.3e-54	9	Listeria monocytogenes	Listeria monocytogenes str. 4b F2365	Listeria	Listeriaceae	Bacillales	Bacilli	Firmicutes
Bacteria	gi|46906712|ref|YP_013101.1|	157	5.5e-42	8	Listeria monocytogenes	Listeria monocytogenes str. 4b F2365	Listeria	Listeriaceae	Bacillales	Bacilli	Firmicutes
Bacteria	gi|46908259|ref|YP_014648.1|	152.7	1.1e-40	7	Listeria monocytogenes	Listeria monocytogenes str. 4b F2365	Listeria	Listeriaceae	Bacillales	Bacilli	Firmicutes
Bacteria	gi|46908260|ref|YP_014649.1|	145.4	1.7e-38	8	Listeria monocytogenes	Listeria monocytogenes str. 4b F2365	Listeria	Listeriaceae	Bacillales	Bacilli	Firmicutes
Bacteria	gi|47092526|ref|ZP_00230315.1|	197.6	3.3e-54	9	Listeria monocytogenes	Listeria monocytogenes str. 4b H7858	Listeria	Listeriaceae	Bacillales	Bacilli	Firmicutes
Bacteria	gi|47092527|ref|ZP_00230316.1|	157	5.5e-42	8	Listeria monocytogenes	Listeria monocytogenes str. 4b H7858	Listeria	Listeriaceae	Bacillales	Bacilli	Firmicutes
Bacteria	gi|47092528|ref|ZP_00230317.1|	79.7	1e-18	4	Listeria monocytogenes	Listeria monocytogenes str. 4b H7858	Listeria	Listeriaceae	Bacillales	Bacilli	Firmicutes
Bacteria	gi|47094006|ref|ZP_00231738.1|	188.3	2.1e-51	9	Listeria monocytogenes	Listeria monocytogenes str. 4b H7858	Listeria	Listeriaceae	Bacillales	Bacilli	Firmicutes
Bacteria	gi|47094689|ref|ZP_00232304.1|	160.9	3.6e-43	8	Listeria monocytogenes	Listeria monocytogenes str. 1/2a F6854	Listeria	Listeriaceae	Bacillales	Bacilli	Firmicutes
Bacteria	gi|47094690|ref|ZP_00232305.1|	157.6	3.7e-42	8	Listeria monocytogenes	Listeria monocytogenes str. 1/2a F6854	Listeria	Listeriaceae	Bacillales	Bacilli	Firmicutes
Bacteria	gi|217965442|ref|YP_002351120.1|	162.3	1.4e-43	8	Listeria monocytogenes	Listeria monocytogenes HCC23	Listeria	Listeriaceae	Bacillales	Bacilli	Firmicutes
Bacteria	gi|226223088|ref|YP_002757195.1|	151.4	2.6e-40	8	Listeria monocytogenes	Listeria monocytogenes Clip80459	Listeria	Listeriaceae	Bacillales	Bacilli	Firmicutes
Bacteria	gi|226223089|ref|YP_002757196.1|	157	5.5e-42	8	Listeria monocytogenes	Listeria monocytogenes Clip80459	Listeria	Listeriaceae	Bacillales	Bacilli	Firmicutes
Bacteria	gi|226223090|ref|YP_002757197.1|	75.9	1.4e-17	4	Listeria monocytogenes	Listeria monocytogenes Clip80459	Listeria	Listeriaceae	Bacillales	Bacilli	Firmicutes
Bacteria	gi|226224627|ref|YP_002758734.1|	127	6.1e-33	7	Listeria monocytogenes	Listeria monocytogenes Clip80459	Listeria	Listeriaceae	Bacillales	Bacilli	Firmicutes
Bacteria	gi|226224628|ref|YP_002758735.1|	117.5	4.4e-30	5	Listeria monocytogenes	Listeria monocytogenes Clip80459	Listeria	Listeriaceae	Bacillales	Bacilli	Firmicutes
Bacteria	gi|226224629|ref|YP_002758736.1|	159.7	8.4e-43	8	Listeria monocytogenes	Listeria monocytogenes Clip80459	Listeria	Listeriaceae	Bacillales	Bacilli	Firmicutes
Bacteria	gi|226224630|ref|YP_002758737.1|	173.9	4.4e-47	9	Listeria monocytogenes	Listeria monocytogenes Clip80459	Listeria	Listeriaceae	Bacillales	Bacilli	Firmicutes
Bacteria	gi|254825728|ref|ZP_05230729.1|	157	5.5e-42	8	Listeria monocytogenes	Listeria monocytogenes FSL J1-194	Listeria	Listeriaceae	Bacillales	Bacilli	Firmicutes
Bacteria	gi|254826221|ref|ZP_05231222.1|	158.6	1.8e-42	7	Listeria monocytogenes	Listeria monocytogenes FSL J1-194	Listeria	Listeriaceae	Bacillales	Bacilli	Firmicutes
Bacteria	gi|254826222|ref|ZP_05231223.1|	166.5	7.5e-45	8	Listeria monocytogenes	Listeria monocytogenes FSL J1-194	Listeria	Listeriaceae	Bacillales	Bacilli	Firmicutes
Bacteria	gi|254826420|ref|ZP_05231421.1|	98.2	2.7e-24	5	Listeria monocytogenes	Listeria monocytogenes FSL J1-194	Listeria	Listeriaceae	Bacillales	Bacilli	Firmicutes
Bacteria	gi|254826427|ref|ZP_05231428.1|	75.9	1.4e-17	4	Listeria monocytogenes	Listeria monocytogenes FSL J1-194	Listeria	Listeriaceae	Bacillales	Bacilli	Firmicutes
Bacteria	gi|254829646|ref|ZP_05234333.1|	157.6	3.7e-42	8	Listeria monocytogenes	Listeria monocytogenes FSL N3-165	Listeria	Listeriaceae	Bacillales	Bacilli	Firmicutes
Bacteria	gi|254854624|ref|ZP_05243972.1|	196.6	6.5e-54	9	Listeria monocytogenes	Listeria monocytogenes FSL R2-503	Listeria	Listeriaceae	Bacillales	Bacilli	Firmicutes
Bacteria	gi|254854627|ref|ZP_05243975.1|	151.4	2.6e-40	8	Listeria monocytogenes	Listeria monocytogenes FSL R2-503	Listeria	Listeriaceae	Bacillales	Bacilli	Firmicutes
Bacteria	gi|254880707|ref|ZP_05253417.1|	157	5.5e-42	8	Listeria monocytogenes	Listeria monocytogenes FSL J2-071	Listeria	Listeriaceae	Bacillales	Bacilli	Firmicutes
Bacteria	gi|254880709|ref|ZP_05253419.1|	200.3	5.1e-55	9	Listeria monocytogenes	Listeria monocytogenes FSL J2-071	Listeria	Listeriaceae	Bacillales	Bacilli	Firmicutes
Bacteria	gi|254880710|ref|ZP_05253420.1|	207.8	2.8e-57	9	Listeria monocytogenes	Listeria monocytogenes FSL J2-071	Listeria	Listeriaceae	Bacillales	Bacilli	Firmicutes
Bacteria	gi|254880713|ref|ZP_05253423.1|	165.5	1.6e-44	9	Listeria monocytogenes	Listeria monocytogenes FSL J2-071	Listeria	Listeriaceae	Bacillales	Bacilli	Firmicutes
Bacteria	gi|254880714|ref|ZP_05253424.1|	151.4	2.6e-40	8	Listeria monocytogenes	Listeria monocytogenes FSL J2-071	Listeria	Listeriaceae	Bacillales	Bacilli	Firmicutes
Bacteria	gi|254880718|ref|ZP_05253428.1|	77.2	5.8e-18	4	Listeria monocytogenes	Listeria monocytogenes FSL J2-071	Listeria	Listeriaceae	Bacillales	Bacilli	Firmicutes
Bacteria	gi|254914106|ref|ZP_05264118.1|	157.6	3.7e-42	8	Listeria monocytogenes	Listeria monocytogenes J2818	Listeria	Listeriaceae	Bacillales	Bacilli	Firmicutes
Bacteria	gi|254914113|ref|ZP_05264125.1|	160.9	3.6e-43	8	Listeria monocytogenes	Listeria monocytogenes J2818	Listeria	Listeriaceae	Bacillales	Bacilli	Firmicutes
Bacteria	gi|254933735|ref|ZP_05267094.1|	160.2	6e-43	8	Listeria monocytogenes	Listeria monocytogenes HPB2262	Listeria	Listeriaceae	Bacillales	Bacilli	Firmicutes
Bacteria	gi|254933737|ref|ZP_05267096.1|	164.4	3.3e-44	8	Listeria monocytogenes	Listeria monocytogenes HPB2262	Listeria	Listeriaceae	Bacillales	Bacilli	Firmicutes
Bacteria	gi|254933750|ref|ZP_05267109.1|	185.6	1.4e-50	9	Listeria monocytogenes	Listeria monocytogenes HPB2262	Listeria	Listeriaceae	Bacillales	Bacilli	Firmicutes
Bacteria	gi|254933775|ref|ZP_05267134.1|	104.3	4.1e-26	5	Listeria monocytogenes	Listeria monocytogenes HPB2262	Listeria	Listeriaceae	Bacillales	Bacilli	Firmicutes
Bacteria	gi|254994520|ref|ZP_05276710.1|	151.4	2.6e-40	8	Listeria monocytogenes	Listeria monocytogenes FSL J2-064	Listeria	Listeriaceae	Bacillales	Bacilli	Firmicutes
Bacteria	gi|254994538|ref|ZP_05276728.1|	166.8	6.1e-45	7	Listeria monocytogenes	Listeria monocytogenes FSL J2-064	Listeria	Listeriaceae	Bacillales	Bacilli	Firmicutes
Bacteria	gi|254994586|ref|ZP_05276776.1|	97.6	4.1e-24	5	Listeria monocytogenes	Listeria monocytogenes FSL J2-064	Listeria	Listeriaceae	Bacillales	Bacilli	Firmicutes
Bacteria	gi|254994599|ref|ZP_05276789.1|	56.2	1.2e-11	3	Listeria monocytogenes	Listeria monocytogenes FSL J2-064	Listeria	Listeriaceae	Bacillales	Bacilli	Firmicutes
Bacteria	gi|255028206|ref|ZP_05300157.1|	53.8	6.3e-11	3	Listeria monocytogenes	Listeria monocytogenes LO28	Listeria	Listeriaceae	Bacillales	Bacilli	Firmicutes
Bacteria	gi|255029214|ref|ZP_05301165.1|	66.2	1.2e-14	3	Listeria monocytogenes	Listeria monocytogenes LO28	Listeria	Listeriaceae	Bacillales	Bacilli	Firmicutes
Bacteria	gi|255522512|ref|ZP_05389749.1|	124.7	2.8e-32	7	Listeria monocytogenes	Listeria monocytogenes FSL J1-175	Listeria	Listeriaceae	Bacillales	Bacilli	Firmicutes
Bacteria	gi|255522663|ref|ZP_05389900.1|	134.8	2.7e-35	7	Listeria monocytogenes	Listeria monocytogenes FSL J1-175	Listeria	Listeriaceae	Bacillales	Bacilli	Firmicutes
Bacteria	gi|255522718|ref|ZP_05389955.1|	47.2	6e-09	3	Listeria monocytogenes	Listeria monocytogenes FSL J1-175	Listeria	Listeriaceae	Bacillales	Bacilli	Firmicutes
Bacteria	gi|255522719|ref|ZP_05389956.1|	63.5	7.8e-14	4	Listeria monocytogenes	Listeria monocytogenes FSL J1-175	Listeria	Listeriaceae	Bacillales	Bacilli	Firmicutes
Bacteria	gi|255522738|ref|ZP_05389975.1|	63.1	1e-13	3	Listeria monocytogenes	Listeria monocytogenes FSL J1-175	Listeria	Listeriaceae	Bacillales	Bacilli	Firmicutes
Bacteria	gi|255522758|ref|ZP_05389995.1|	72	2.1e-16	4	Listeria monocytogenes	Listeria monocytogenes FSL J1-175	Listeria	Listeriaceae	Bacillales	Bacilli	Firmicutes
Bacteria	gi|258611639|ref|ZP_05234340.2|	160.1	6.3e-43	8	Listeria monocytogenes	Listeria monocytogenes FSL N3-165	Listeria	Listeriaceae	Bacillales	Bacilli	Firmicutes
Bacteria	gi|258612057|ref|ZP_05243968.2|	165.5	1.6e-44	9	Listeria monocytogenes	Listeria monocytogenes FSL R2-503	Listeria	Listeriaceae	Bacillales	Bacilli	Firmicutes
Bacteria	gi|258612059|ref|ZP_05243970.2|	157	5.5e-42	8	Listeria monocytogenes	Listeria monocytogenes FSL R2-503	Listeria	Listeriaceae	Bacillales	Bacilli	Firmicutes
Bacteria	gi|258612062|ref|ZP_05243974.2|	77.2	5.8e-18	4	Listeria monocytogenes	Listeria monocytogenes FSL R2-503	Listeria	Listeriaceae	Bacillales	Bacilli	Firmicutes
Bacteria	gi|258612064|ref|ZP_05243977.2|	100.5	5.4e-25	5	Listeria monocytogenes	Listeria monocytogenes FSL R2-503	Listeria	Listeriaceae	Bacillales	Bacilli	Firmicutes
Bacteria	gi|116872205|ref|YP_848986.1|	43.3	9.4e-08	2	Listeria welshimeri	Listeria welshimeri serovar 6b str. SLCC5334	Listeria	Listeriaceae	Bacillales	Bacilli	Firmicutes
Bacteria	gi|119505427|ref|ZP_01627500.1|	368.3	1.4e-105	13	marine gamma proteobacterium HTCC2080	unclassified Gammaproteobacteria				Gammaproteobacteria	Proteobacteria							unclassified Gammaproteobacteria (miscellaneous)
Bacteria	gi|119505428|ref|ZP_01627501.1|	548.6	7.1e-160	16	marine gamma proteobacterium HTCC2080	unclassified Gammaproteobacteria				Gammaproteobacteria	Proteobacteria							unclassified Gammaproteobacteria (miscellaneous)
Bacteria	gi|50365263|ref|YP_053688.1|	792	3.9e-233	16	Mesoplasma florum	Mesoplasma florum L1	Mesoplasma	Entomoplasmataceae	Entomoplasmatales	Mollicutes	Tenericutes
Bacteria	gi|124002164|ref|ZP_01687018.1|	1240.4	0	27	Microscilla marina	Microscilla marina ATCC 23134	Microscilla	Flexibacteraceae	Sphingobacteriales	Sphingobacteria	Bacteroidetes
Bacteria	gi|124008438|ref|ZP_01693132.1|	487.5	1.7e-141	12	Microscilla marina	Microscilla marina ATCC 23134	Microscilla	Flexibacteraceae	Sphingobacteriales	Sphingobacteria	Bacteroidetes
Bacteria	gi|124008440|ref|ZP_01693134.1|	626	3.6e-183	14	Microscilla marina	Microscilla marina ATCC 23134	Microscilla	Flexibacteraceae	Sphingobacteriales	Sphingobacteria	Bacteroidetes
Bacteria	gi|148377289|ref|YP_001256165.1|	104.1	4.5e-26	3	Mycoplasma agalactiae	Mycoplasma agalactiae PG2	Mycoplasma	Mycoplasmataceae	Mycoplasmatales	Mollicutes	Tenericutes
Bacteria	gi|148377291|ref|YP_001256167.1|	228.2	2.1e-63	6	Mycoplasma agalactiae	Mycoplasma agalactiae PG2	Mycoplasma	Mycoplasmataceae	Mycoplasmatales	Mollicutes	Tenericutes
Bacteria	gi|148377400|ref|YP_001256276.1|	283.2	5.6e-80	8	Mycoplasma agalactiae	Mycoplasma agalactiae PG2	Mycoplasma	Mycoplasmataceae	Mycoplasmatales	Mollicutes	Tenericutes
Bacteria	gi|148377401|ref|YP_001256277.1|	407.2	2.7e-117	10	Mycoplasma agalactiae	Mycoplasma agalactiae PG2	Mycoplasma	Mycoplasmataceae	Mycoplasmatales	Mollicutes	Tenericutes
Bacteria	gi|148377509|ref|YP_001256385.1|	104.9	2.7e-26	3	Mycoplasma agalactiae	Mycoplasma agalactiae PG2	Mycoplasma	Mycoplasmataceae	Mycoplasmatales	Mollicutes	Tenericutes
Bacteria	gi|148377592|ref|YP_001256468.1|	157.9	2.9e-42	4	Mycoplasma agalactiae	Mycoplasma agalactiae PG2	Mycoplasma	Mycoplasmataceae	Mycoplasmatales	Mollicutes	Tenericutes
Bacteria	gi|148377593|ref|YP_001256469.1|	188.2	2.3e-51	4	Mycoplasma agalactiae	Mycoplasma agalactiae PG2	Mycoplasma	Mycoplasmataceae	Mycoplasmatales	Mollicutes	Tenericutes
Bacteria	gi|148377687|ref|YP_001256563.1|	144.9	2.4e-38	3	Mycoplasma agalactiae	Mycoplasma agalactiae PG2	Mycoplasma	Mycoplasmataceae	Mycoplasmatales	Mollicutes	Tenericutes
Bacteria	gi|148377909|ref|YP_001256785.1|	32.2	0.00021	2	Mycoplasma agalactiae	Mycoplasma agalactiae PG2	Mycoplasma	Mycoplasmataceae	Mycoplasmatales	Mollicutes	Tenericutes
Bacteria	gi|148377911|ref|YP_001256787.1|	126.6	7.5e-33	3	Mycoplasma agalactiae	Mycoplasma agalactiae PG2	Mycoplasma	Mycoplasmataceae	Mycoplasmatales	Mollicutes	Tenericutes
Bacteria	gi|148377912|ref|YP_001256788.1|	261	2.7e-73	8	Mycoplasma agalactiae	Mycoplasma agalactiae PG2	Mycoplasma	Mycoplasmataceae	Mycoplasmatales	Mollicutes	Tenericutes
Bacteria	gi|148377989|ref|YP_001256865.1|	196.5	7e-54	5	Mycoplasma agalactiae	Mycoplasma agalactiae PG2	Mycoplasma	Mycoplasmataceae	Mycoplasmatales	Mollicutes	Tenericutes
Bacteria	gi|15384593|gb|AAK96426.1|AF378153_1	104.1	4.6e-26	3	Mycoplasma capricolum		Mycoplasma	Mycoplasmataceae	Mycoplasmatales	Mollicutes	Tenericutes
Bacteria	gi|15384606|gb|AAK96435.1|AF378157_2	104.1	4.6e-26	3	Mycoplasma capricolum		Mycoplasma	Mycoplasmataceae	Mycoplasmatales	Mollicutes	Tenericutes
Bacteria	gi|6524908|gb|AAF15242.1|AF162992_2	110.2	6.7e-28	3	Mycoplasma capricolum		Mycoplasma	Mycoplasmataceae	Mycoplasmatales	Mollicutes	Tenericutes
Bacteria	gi|6524912|gb|AAF15245.1|AF162994_2	110.2	6.7e-28	3	Mycoplasma capricolum		Mycoplasma	Mycoplasmataceae	Mycoplasmatales	Mollicutes	Tenericutes
Bacteria	gi|6524916|gb|AAF15248.1|AF162995_2	110.8	4.3e-28	3	Mycoplasma capricolum		Mycoplasma	Mycoplasmataceae	Mycoplasmatales	Mollicutes	Tenericutes
Bacteria	gi|6524920|gb|AAF15251.1|AF162997_2	110.2	6.7e-28	3	Mycoplasma capricolum	Mycoplasma capricolum subsp. capricolum ATCC 27343	Mycoplasma	Mycoplasmataceae	Mycoplasmatales	Mollicutes	Tenericutes
Bacteria	gi|83319300|ref|YP_424695.1|	110.5	5.3e-28	3	Mycoplasma capricolum	Mycoplasma capricolum subsp. capricolum ATCC 27343	Mycoplasma	Mycoplasmataceae	Mycoplasmatales	Mollicutes	Tenericutes
Bacteria	gi|83319306|ref|YP_424295.1|	417.1	2.8e-120	8	Mycoplasma capricolum	Mycoplasma capricolum subsp. capricolum ATCC 27343	Mycoplasma	Mycoplasmataceae	Mycoplasmatales	Mollicutes	Tenericutes
Bacteria	gi|83319321|ref|YP_424277.1|	145	2.2e-38	3	Mycoplasma capricolum	Mycoplasma capricolum subsp. capricolum ATCC 27343	Mycoplasma	Mycoplasmataceae	Mycoplasmatales	Mollicutes	Tenericutes
Bacteria	gi|83319373|ref|YP_424166.1|	124	4.7e-32	2	Mycoplasma capricolum	Mycoplasma capricolum subsp. capricolum ATCC 27343	Mycoplasma	Mycoplasmataceae	Mycoplasmatales	Mollicutes	Tenericutes
Bacteria	gi|83319400|ref|YP_424229.1|	90.8	4.8e-22	4	Mycoplasma capricolum	Mycoplasma capricolum subsp. capricolum ATCC 27343	Mycoplasma	Mycoplasmataceae	Mycoplasmatales	Mollicutes	Tenericutes
Bacteria	gi|83319408|ref|YP_424279.1|	321.5	1.6e-91	7	Mycoplasma capricolum	Mycoplasma capricolum subsp. capricolum ATCC 27343	Mycoplasma	Mycoplasmataceae	Mycoplasmatales	Mollicutes	Tenericutes
Bacteria	gi|83319421|ref|YP_424199.1|	104.7	3.1e-26	2	Mycoplasma capricolum	Mycoplasma capricolum subsp. capricolum ATCC 27343	Mycoplasma	Mycoplasmataceae	Mycoplasmatales	Mollicutes	Tenericutes
Bacteria	gi|83319444|ref|YP_424594.1|	545.3	7.2e-159	11	Mycoplasma capricolum	Mycoplasma capricolum subsp. capricolum ATCC 27343	Mycoplasma	Mycoplasmataceae	Mycoplasmatales	Mollicutes	Tenericutes
Bacteria	gi|83319462|ref|YP_424681.1|	276.8	4.8e-78	7	Mycoplasma capricolum	Mycoplasma capricolum subsp. capricolum ATCC 27343	Mycoplasma	Mycoplasmataceae	Mycoplasmatales	Mollicutes	Tenericutes
Bacteria	gi|83319470|ref|YP_424255.1|	357.9	1.8e-102	9	Mycoplasma capricolum	Mycoplasma capricolum subsp. capricolum ATCC 27343	Mycoplasma	Mycoplasmataceae	Mycoplasmatales	Mollicutes	Tenericutes
Bacteria	gi|83319536|ref|YP_424713.1|	170.7	4.1e-46	3	Mycoplasma capricolum	Mycoplasma capricolum subsp. capricolum ATCC 27343	Mycoplasma	Mycoplasmataceae	Mycoplasmatales	Mollicutes	Tenericutes
Bacteria	gi|83319539|ref|YP_424719.1|	342.1	1.1e-97	9	Mycoplasma capricolum	Mycoplasma capricolum subsp. capricolum ATCC 27343	Mycoplasma	Mycoplasmataceae	Mycoplasmatales	Mollicutes	Tenericutes
Bacteria	gi|83319573|ref|YP_424297.1|	511.1	1.4e-148	10	Mycoplasma capricolum	Mycoplasma capricolum subsp. capricolum ATCC 27343	Mycoplasma	Mycoplasmataceae	Mycoplasmatales	Mollicutes	Tenericutes
Bacteria	gi|83319591|ref|YP_424664.1|	259.6	7.2e-73	6	Mycoplasma capricolum	Mycoplasma capricolum subsp. capricolum ATCC 27343	Mycoplasma	Mycoplasmataceae	Mycoplasmatales	Mollicutes	Tenericutes
Bacteria	gi|83319592|ref|YP_424526.1|	126.8	6.8e-33	3	Mycoplasma capricolum	Mycoplasma capricolum subsp. capricolum ATCC 27343	Mycoplasma	Mycoplasmataceae	Mycoplasmatales	Mollicutes	Tenericutes
Bacteria	gi|83319595|ref|YP_424680.1|	255.2	1.5e-71	6	Mycoplasma capricolum	Mycoplasma capricolum subsp. capricolum ATCC 27343	Mycoplasma	Mycoplasmataceae	Mycoplasmatales	Mollicutes	Tenericutes
Bacteria	gi|83319628|ref|YP_424296.1|	441.8	9.9e-128	8	Mycoplasma capricolum	Mycoplasma capricolum subsp. capricolum ATCC 27343	Mycoplasma	Mycoplasmataceae	Mycoplasmatales	Mollicutes	Tenericutes
Bacteria	gi|83319629|ref|YP_424175.1|	172.4	1.3e-46	3	Mycoplasma capricolum	Mycoplasma capricolum subsp. capricolum ATCC 27343	Mycoplasma	Mycoplasmataceae	Mycoplasmatales	Mollicutes	Tenericutes
Bacteria	gi|83319636|ref|YP_424278.1|	325.6	9.7e-93	7	Mycoplasma capricolum	Mycoplasma capricolum subsp. capricolum ATCC 27343	Mycoplasma	Mycoplasmataceae	Mycoplasmatales	Mollicutes	Tenericutes
Bacteria	gi|83319644|ref|YP_424163.1|	129.1	1.3e-33	3	Mycoplasma capricolum	Mycoplasma capricolum subsp. capricolum ATCC 27343	Mycoplasma	Mycoplasmataceae	Mycoplasmatales	Mollicutes	Tenericutes
Bacteria	gi|83319673|ref|YP_424262.1|	284.4	2.5e-80	7	Mycoplasma capricolum	Mycoplasma capricolum subsp. capricolum ATCC 27343	Mycoplasma	Mycoplasmataceae	Mycoplasmatales	Mollicutes	Tenericutes
Bacteria	gi|83319682|ref|YP_424160.1|	325	1.4e-92	7	Mycoplasma capricolum	Mycoplasma capricolum subsp. capricolum ATCC 27343	Mycoplasma	Mycoplasmataceae	Mycoplasmatales	Mollicutes	Tenericutes
Bacteria	gi|83319684|ref|YP_424294.1|	154.8	2.4e-41	3	Mycoplasma capricolum	Mycoplasma capricolum subsp. capricolum ATCC 27343	Mycoplasma	Mycoplasmataceae	Mycoplasmatales	Mollicutes	Tenericutes
Bacteria	gi|83319691|ref|YP_424125.1|	121.9	2.1e-31	3	Mycoplasma capricolum	Mycoplasma capricolum subsp. capricolum ATCC 27343	Mycoplasma	Mycoplasmataceae	Mycoplasmatales	Mollicutes	Tenericutes
Bacteria	gi|83319740|ref|YP_424275.1|	246.1	8.2e-69	6	Mycoplasma capricolum	Mycoplasma capricolum subsp. capricolum ATCC 27343	Mycoplasma	Mycoplasmataceae	Mycoplasmatales	Mollicutes	Tenericutes
Bacteria	gi|83319772|ref|YP_424696.1|	124.5	3.3e-32	4	Mycoplasma capricolum	Mycoplasma capricolum subsp. capricolum ATCC 27343	Mycoplasma	Mycoplasmataceae	Mycoplasmatales	Mollicutes	Tenericutes
Bacteria	gi|83319778|ref|YP_424698.1|	132.8	1.1e-34	4	Mycoplasma capricolum	Mycoplasma capricolum subsp. capricolum ATCC 27343	Mycoplasma	Mycoplasmataceae	Mycoplasmatales	Mollicutes	Tenericutes
Bacteria	gi|83319816|ref|YP_424254.1|	336	7.1e-96	9	Mycoplasma capricolum	Mycoplasma capricolum subsp. capricolum ATCC 27343	Mycoplasma	Mycoplasmataceae	Mycoplasmatales	Mollicutes	Tenericutes
Bacteria	gi|83319818|ref|YP_424288.1|	292.7	7.7e-83	6	Mycoplasma capricolum	Mycoplasma capricolum subsp. capricolum ATCC 27343	Mycoplasma	Mycoplasmataceae	Mycoplasmatales	Mollicutes	Tenericutes
Bacteria	gi|83319853|ref|YP_424298.1|	169.6	8.8e-46	3	Mycoplasma capricolum	Mycoplasma capricolum subsp. capricolum ATCC 27343	Mycoplasma	Mycoplasmataceae	Mycoplasmatales	Mollicutes	Tenericutes
Bacteria	gi|83319861|ref|YP_424273.1|	280.5	3.6e-79	5	Mycoplasma capricolum	Mycoplasma capricolum subsp. capricolum ATCC 27343	Mycoplasma	Mycoplasmataceae	Mycoplasmatales	Mollicutes	Tenericutes
Bacteria	gi|83319882|ref|YP_424286.1|	627.7	1.1e-183	12	Mycoplasma capricolum	Mycoplasma capricolum subsp. capricolum ATCC 27343	Mycoplasma	Mycoplasmataceae	Mycoplasmatales	Mollicutes	Tenericutes
Bacteria	gi|83319884|ref|YP_424590.1|	201.5	2.2e-55	4	Mycoplasma capricolum	Mycoplasma capricolum subsp. capricolum ATCC 27343	Mycoplasma	Mycoplasmataceae	Mycoplasmatales	Mollicutes	Tenericutes
Bacteria	gi|83319902|ref|YP_424697.1|	137.4	4.2e-36	4	Mycoplasma capricolum	Mycoplasma capricolum subsp. capricolum ATCC 27343	Mycoplasma	Mycoplasmataceae	Mycoplasmatales	Mollicutes	Tenericutes
Bacteria	gi|83319923|ref|YP_424126.1|	110.2	6.7e-28	3	Mycoplasma capricolum	Mycoplasma capricolum subsp. capricolum ATCC 27343	Mycoplasma	Mycoplasmataceae	Mycoplasmatales	Mollicutes	Tenericutes
Bacteria	gi|83319953|ref|YP_424418.1|	134.3	3.9e-35	3	Mycoplasma capricolum	Mycoplasma capricolum subsp. capricolum ATCC 27343	Mycoplasma	Mycoplasmataceae	Mycoplasmatales	Mollicutes	Tenericutes
Bacteria	gi|83319966|ref|YP_424274.1|	148.2	2.5e-39	3	Mycoplasma capricolum	Mycoplasma capricolum subsp. capricolum ATCC 27343	Mycoplasma	Mycoplasmataceae	Mycoplasmatales	Mollicutes	Tenericutes
Bacteria	gi|83320016|ref|YP_424198.1|	86.2	1.1e-20	2	Mycoplasma capricolum	Mycoplasma capricolum subsp. capricolum ATCC 27343	Mycoplasma	Mycoplasmataceae	Mycoplasmatales	Mollicutes	Tenericutes
Bacteria	gi|83320036|ref|YP_424291.1|	132.8	1.1e-34	4	Mycoplasma capricolum	Mycoplasma capricolum subsp. capricolum ATCC 27343	Mycoplasma	Mycoplasmataceae	Mycoplasmatales	Mollicutes	Tenericutes
Bacteria	gi|83320064|ref|YP_424731.1|	372.2	9e-107	9	Mycoplasma capricolum	Mycoplasma capricolum subsp. capricolum ATCC 27343	Mycoplasma	Mycoplasmataceae	Mycoplasmatales	Mollicutes	Tenericutes
Bacteria	gi|6524897|gb|AAF15234.1|AF162989_1	120.4	5.6e-31	3	Mycoplasma leachii		Mycoplasma	Mycoplasmataceae	Mycoplasmatales	Mollicutes	Tenericutes
Bacteria	gi|24940367|emb|CAD12048.1|	385.6	8.3e-111	9	Mycoplasma leachii		Mycoplasma	Mycoplasmataceae	Mycoplasmatales	Mollicutes	Tenericutes
Bacteria	gi|24940368|emb|CAD12049.1|	149.6	9.3e-40	4	Mycoplasma leachii		Mycoplasma	Mycoplasmataceae	Mycoplasmatales	Mollicutes	Tenericutes
Bacteria	gi|6690592|gb|AAF24202.1|AF165135_2	274.3	2.7e-77	6	Mycoplasma mycoides	Mycoplasma mycoides subsp. mycoides SC	Mycoplasma	Mycoplasmataceae	Mycoplasmatales	Mollicutes	Tenericutes
Bacteria	gi|22123903|gb|AAF24201.2|AF165135_1	486.2	4.3e-141	12	Mycoplasma mycoides	Mycoplasma mycoides subsp. mycoides SC	Mycoplasma	Mycoplasmataceae	Mycoplasmatales	Mollicutes	Tenericutes
Bacteria	gi|42560689|ref|NP_975140.1|	104.8	2.9e-26	4	Mycoplasma mycoides	Mycoplasma mycoides subsp. mycoides SC str. PG1	Mycoplasma	Mycoplasmataceae	Mycoplasmatales	Mollicutes	Tenericutes							Mycoplasma mycoides subsp. mycoides SC
Bacteria	gi|42560690|ref|NP_975141.1|	112.9	1e-28	3	Mycoplasma mycoides	Mycoplasma mycoides subsp. mycoides SC str. PG1	Mycoplasma	Mycoplasmataceae	Mycoplasmatales	Mollicutes	Tenericutes							Mycoplasma mycoides subsp. mycoides SC
Bacteria	gi|42560729|ref|NP_975180.1|	243.9	3.7e-68	7	Mycoplasma mycoides	Mycoplasma mycoides subsp. mycoides SC str. PG1	Mycoplasma	Mycoplasmataceae	Mycoplasmatales	Mollicutes	Tenericutes							Mycoplasma mycoides subsp. mycoides SC
Bacteria	gi|42560755|ref|NP_975206.1|	219.4	9.2e-61	4	Mycoplasma mycoides	Mycoplasma mycoides subsp. mycoides SC str. PG1	Mycoplasma	Mycoplasmataceae	Mycoplasmatales	Mollicutes	Tenericutes							Mycoplasma mycoides subsp. mycoides SC
Bacteria	gi|42560760|ref|NP_975211.1|	126.6	7.9e-33	3	Mycoplasma mycoides	Mycoplasma mycoides subsp. mycoides SC str. PG1	Mycoplasma	Mycoplasmataceae	Mycoplasmatales	Mollicutes	Tenericutes							Mycoplasma mycoides subsp. mycoides SC
Bacteria	gi|42560761|ref|NP_975212.1|	195	2e-53	4	Mycoplasma mycoides	Mycoplasma mycoides subsp. mycoides SC str. PG1	Mycoplasma	Mycoplasmataceae	Mycoplasmatales	Mollicutes	Tenericutes							Mycoplasma mycoides subsp. mycoides SC
Bacteria	gi|42560834|ref|NP_975285.1|	62.3	1.8e-13	3	Mycoplasma mycoides	Mycoplasma mycoides subsp. mycoides SC str. PG1	Mycoplasma	Mycoplasmataceae	Mycoplasmatales	Mollicutes	Tenericutes							Mycoplasma mycoides subsp. mycoides SC
Bacteria	gi|42560953|ref|NP_975404.1|	317.3	3.1e-90	8	Mycoplasma mycoides	Mycoplasma mycoides subsp. mycoides SC str. PG1	Mycoplasma	Mycoplasmataceae	Mycoplasmatales	Mollicutes	Tenericutes							Mycoplasma mycoides subsp. mycoides SC
Bacteria	gi|42560954|ref|NP_975405.1|	265.6	1.1e-74	6	Mycoplasma mycoides	Mycoplasma mycoides subsp. mycoides SC str. PG1	Mycoplasma	Mycoplasmataceae	Mycoplasmatales	Mollicutes	Tenericutes							Mycoplasma mycoides subsp. mycoides SC
Bacteria	gi|42560966|ref|NP_975417.1|	88.5	2.2e-21	2	Mycoplasma mycoides	Mycoplasma mycoides subsp. mycoides SC str. PG1	Mycoplasma	Mycoplasmataceae	Mycoplasmatales	Mollicutes	Tenericutes							Mycoplasma mycoides subsp. mycoides SC
Bacteria	gi|42561057|ref|NP_975508.1|	274.3	2.7e-77	6	Mycoplasma mycoides	Mycoplasma mycoides subsp. mycoides SC str. PG1	Mycoplasma	Mycoplasmataceae	Mycoplasmatales	Mollicutes	Tenericutes							Mycoplasma mycoides subsp. mycoides SC
Bacteria	gi|42561058|ref|NP_975509.1|	485.7	6e-141	12	Mycoplasma mycoides	Mycoplasma mycoides subsp. mycoides SC str. PG1	Mycoplasma	Mycoplasmataceae	Mycoplasmatales	Mollicutes	Tenericutes							Mycoplasma mycoides subsp. mycoides SC
Bacteria	gi|42561104|ref|NP_975555.1|	119.6	1e-30	4	Mycoplasma mycoides	Mycoplasma mycoides subsp. mycoides SC str. PG1	Mycoplasma	Mycoplasmataceae	Mycoplasmatales	Mollicutes	Tenericutes							Mycoplasma mycoides subsp. mycoides SC
Bacteria	gi|42561181|ref|NP_975632.1|	275.3	1.3e-77	6	Mycoplasma mycoides	Mycoplasma mycoides subsp. mycoides SC str. PG1	Mycoplasma	Mycoplasmataceae	Mycoplasmatales	Mollicutes	Tenericutes							Mycoplasma mycoides subsp. mycoides SC
Bacteria	gi|42561280|ref|NP_975731.1|	228.5	1.6e-63	7	Mycoplasma mycoides	Mycoplasma mycoides subsp. mycoides SC str. PG1	Mycoplasma	Mycoplasmataceae	Mycoplasmatales	Mollicutes	Tenericutes							Mycoplasma mycoides subsp. mycoides SC
Bacteria	gi|42561297|ref|NP_975748.1|	128.9	1.5e-33	5	Mycoplasma mycoides	Mycoplasma mycoides subsp. mycoides SC str. PG1	Mycoplasma	Mycoplasmataceae	Mycoplasmatales	Mollicutes	Tenericutes							Mycoplasma mycoides subsp. mycoides SC
Bacteria	gi|42561332|ref|NP_975783.1|	141.1	3.2e-37	4	Mycoplasma mycoides	Mycoplasma mycoides subsp. mycoides SC str. PG1	Mycoplasma	Mycoplasmataceae	Mycoplasmatales	Mollicutes	Tenericutes							Mycoplasma mycoides subsp. mycoides SC
Bacteria	gi|42561333|ref|NP_975784.1|	234.3	3e-65	7	Mycoplasma mycoides	Mycoplasma mycoides subsp. mycoides SC str. PG1	Mycoplasma	Mycoplasmataceae	Mycoplasmatales	Mollicutes	Tenericutes							Mycoplasma mycoides subsp. mycoides SC
Bacteria	gi|42561334|ref|NP_975785.1|	118.1	2.8e-30	4	Mycoplasma mycoides	Mycoplasma mycoides subsp. mycoides SC str. PG1	Mycoplasma	Mycoplasmataceae	Mycoplasmatales	Mollicutes	Tenericutes							Mycoplasma mycoides subsp. mycoides SC
Bacteria	gi|42561337|ref|NP_975788.1|	118.1	2.8e-30	4	Mycoplasma mycoides	Mycoplasma mycoides subsp. mycoides SC str. PG1	Mycoplasma	Mycoplasmataceae	Mycoplasmatales	Mollicutes	Tenericutes							Mycoplasma mycoides subsp. mycoides SC
Bacteria	gi|42561338|ref|NP_975789.1|	111.1	3.7e-28	4	Mycoplasma mycoides	Mycoplasma mycoides subsp. mycoides SC str. PG1	Mycoplasma	Mycoplasmataceae	Mycoplasmatales	Mollicutes	Tenericutes							Mycoplasma mycoides subsp. mycoides SC
Bacteria	gi|42561340|ref|NP_975791.1|	126.4	8.7e-33	4	Mycoplasma mycoides	Mycoplasma mycoides subsp. mycoides SC str. PG1	Mycoplasma	Mycoplasmataceae	Mycoplasmatales	Mollicutes	Tenericutes							Mycoplasma mycoides subsp. mycoides SC
Bacteria	gi|42561418|ref|NP_975869.1|	112.9	1e-28	3	Mycoplasma mycoides	Mycoplasma mycoides subsp. mycoides SC str. PG1	Mycoplasma	Mycoplasmataceae	Mycoplasmatales	Mollicutes	Tenericutes							Mycoplasma mycoides subsp. mycoides SC
Bacteria	gi|42561419|ref|NP_975870.1|	104.8	2.9e-26	4	Mycoplasma mycoides	Mycoplasma mycoides subsp. mycoides SC str. PG1	Mycoplasma	Mycoplasmataceae	Mycoplasmatales	Mollicutes	Tenericutes							Mycoplasma mycoides subsp. mycoides SC
Bacteria	gi|42561519|ref|NP_975970.1|	233.9	4e-65	5	Mycoplasma mycoides	Mycoplasma mycoides subsp. mycoides SC str. PG1	Mycoplasma	Mycoplasmataceae	Mycoplasmatales	Mollicutes	Tenericutes							Mycoplasma mycoides subsp. mycoides SC
Bacteria	gi|42561534|ref|NP_975985.1|	368.4	1.2e-105	9	Mycoplasma mycoides	Mycoplasma mycoides subsp. mycoides SC str. PG1	Mycoplasma	Mycoplasmataceae	Mycoplasmatales	Mollicutes	Tenericutes							Mycoplasma mycoides subsp. mycoides SC
Bacteria	gi|51989340|gb|AAU21204.1|	363.2	4.5e-104	9	Mycoplasma mycoides	Mycoplasma mycoides subsp. mycoides SC	Mycoplasma	Mycoplasmataceae	Mycoplasmatales	Mollicutes	Tenericutes
Bacteria	gi|51989342|gb|AAU21205.1|	368.4	1.2e-105	9	Mycoplasma mycoides	Mycoplasma mycoides subsp. mycoides SC	Mycoplasma	Mycoplasmataceae	Mycoplasmatales	Mollicutes	Tenericutes
Bacteria	gi|51989346|gb|AAU21207.1|	368.4	1.2e-105	9	Mycoplasma mycoides	Mycoplasma mycoides subsp. mycoides SC	Mycoplasma	Mycoplasmataceae	Mycoplasmatales	Mollicutes	Tenericutes
Bacteria	gi|6524894|gb|AAF15232.1|AF162988_2	112.9	1.1e-28	3	Mycoplasma mycoides	Mycoplasma mycoides subsp. capri LC	Mycoplasma	Mycoplasmataceae	Mycoplasmatales	Mollicutes	Tenericutes
Bacteria	gi|6524901|gb|AAF15237.1|AF162990_2	116.2	1e-29	3	Mycoplasma mycoides	Mycoplasma mycoides subsp. capri LC	Mycoplasma	Mycoplasmataceae	Mycoplasmatales	Mollicutes	Tenericutes
Bacteria	gi|6524924|gb|AAF15254.1|AF162998_2	104.3	3.9e-26	3	Mycoplasma mycoides		Mycoplasma	Mycoplasmataceae	Mycoplasmatales	Mollicutes	Tenericutes
Bacteria	gi|6690597|gb|AAF24206.1|AF165136_1	257.5	3.1e-72	7	Mycoplasma mycoides	Mycoplasma mycoides subsp. capri LC	Mycoplasma	Mycoplasmataceae	Mycoplasmatales	Mollicutes	Tenericutes
Bacteria	gi|256383658|gb|ACU78228.1|	455.5	7.4e-132	8	Mycoplasma mycoides	Mycoplasma mycoides subsp. capri str. GM12	Mycoplasma	Mycoplasmataceae	Mycoplasmatales	Mollicutes	Tenericutes							Mycoplasma mycoides subsp. capri LC
Bacteria	gi|256383679|gb|ACU78249.1|	135.2	2e-35	4	Mycoplasma mycoides	Mycoplasma mycoides subsp. capri str. GM12	Mycoplasma	Mycoplasmataceae	Mycoplasmatales	Mollicutes	Tenericutes							Mycoplasma mycoides subsp. capri LC
Bacteria	gi|256383748|gb|ACU78318.1|	92.9	1.1e-22	2	Mycoplasma mycoides	Mycoplasma mycoides subsp. capri str. GM12	Mycoplasma	Mycoplasmataceae	Mycoplasmatales	Mollicutes	Tenericutes							Mycoplasma mycoides subsp. capri LC
Bacteria	gi|256383770|gb|ACU78340.1|	471.5	1.1e-136	9	Mycoplasma mycoides	Mycoplasma mycoides subsp. capri str. GM12	Mycoplasma	Mycoplasmataceae	Mycoplasmatales	Mollicutes	Tenericutes							Mycoplasma mycoides subsp. capri LC
Bacteria	gi|256383819|gb|ACU78389.1|	103.2	8.5e-26	3	Mycoplasma mycoides	Mycoplasma mycoides subsp. capri str. GM12	Mycoplasma	Mycoplasmataceae	Mycoplasmatales	Mollicutes	Tenericutes							Mycoplasma mycoides subsp. capri LC
Bacteria	gi|256383833|gb|ACU78403.1|	81.9	2.2e-19	4	Mycoplasma mycoides	Mycoplasma mycoides subsp. capri str. GM12	Mycoplasma	Mycoplasmataceae	Mycoplasmatales	Mollicutes	Tenericutes							Mycoplasma mycoides subsp. capri LC
Bacteria	gi|256383840|gb|ACU78410.1|	281.6	1.7e-79	7	Mycoplasma mycoides	Mycoplasma mycoides subsp. capri str. GM12	Mycoplasma	Mycoplasmataceae	Mycoplasmatales	Mollicutes	Tenericutes							Mycoplasma mycoides subsp. capri LC
Bacteria	gi|256383905|gb|ACU78475.1|	376	6.3e-108	9	Mycoplasma mycoides	Mycoplasma mycoides subsp. capri str. GM12	Mycoplasma	Mycoplasmataceae	Mycoplasmatales	Mollicutes	Tenericutes							Mycoplasma mycoides subsp. capri LC
Bacteria	gi|256383930|gb|ACU78500.1|	84.6	3.3e-20	4	Mycoplasma mycoides	Mycoplasma mycoides subsp. capri str. GM12	Mycoplasma	Mycoplasmataceae	Mycoplasmatales	Mollicutes	Tenericutes							Mycoplasma mycoides subsp. capri LC
Bacteria	gi|256383950|gb|ACU78520.1|	150.3	5.6e-40	4	Mycoplasma mycoides	Mycoplasma mycoides subsp. capri str. GM12	Mycoplasma	Mycoplasmataceae	Mycoplasmatales	Mollicutes	Tenericutes							Mycoplasma mycoides subsp. capri LC
Bacteria	gi|256384039|gb|ACU78609.1|	270.2	4.5e-76	6	Mycoplasma mycoides	Mycoplasma mycoides subsp. capri str. GM12	Mycoplasma	Mycoplasmataceae	Mycoplasmatales	Mollicutes	Tenericutes							Mycoplasma mycoides subsp. capri LC
Bacteria	gi|256384105|gb|ACU78675.1|	366.4	4.9e-105	9	Mycoplasma mycoides	Mycoplasma mycoides subsp. capri str. GM12	Mycoplasma	Mycoplasmataceae	Mycoplasmatales	Mollicutes	Tenericutes							Mycoplasma mycoides subsp. capri LC
Bacteria	gi|256384142|gb|ACU78712.1|	327.9	2e-93	8	Mycoplasma mycoides	Mycoplasma mycoides subsp. capri str. GM12	Mycoplasma	Mycoplasmataceae	Mycoplasmatales	Mollicutes	Tenericutes							Mycoplasma mycoides subsp. capri LC
Bacteria	gi|256384168|gb|ACU78738.1|	134.4	3.4e-35	4	Mycoplasma mycoides	Mycoplasma mycoides subsp. capri str. GM12	Mycoplasma	Mycoplasmataceae	Mycoplasmatales	Mollicutes	Tenericutes							Mycoplasma mycoides subsp. capri LC
Bacteria	gi|256384191|gb|ACU78761.1|	267.2	3.7e-75	7	Mycoplasma mycoides	Mycoplasma mycoides subsp. capri str. GM12	Mycoplasma	Mycoplasmataceae	Mycoplasmatales	Mollicutes	Tenericutes							Mycoplasma mycoides subsp. capri LC
Bacteria	gi|256384202|gb|ACU78772.1|	200.7	3.8e-55	4	Mycoplasma mycoides	Mycoplasma mycoides subsp. capri str. GM12	Mycoplasma	Mycoplasmataceae	Mycoplasmatales	Mollicutes	Tenericutes							Mycoplasma mycoides subsp. capri LC
Bacteria	gi|256384222|gb|ACU78792.1|	216.8	5.6e-60	6	Mycoplasma mycoides	Mycoplasma mycoides subsp. capri str. GM12	Mycoplasma	Mycoplasmataceae	Mycoplasmatales	Mollicutes	Tenericutes							Mycoplasma mycoides subsp. capri LC
Bacteria	gi|256384225|gb|ACU78795.1|	821.2	6.2e-242	19	Mycoplasma mycoides	Mycoplasma mycoides subsp. capri str. GM12	Mycoplasma	Mycoplasmataceae	Mycoplasmatales	Mollicutes	Tenericutes							Mycoplasma mycoides subsp. capri LC
Bacteria	gi|256384272|gb|ACU78842.1|	138.4	2.1e-36	4	Mycoplasma mycoides	Mycoplasma mycoides subsp. capri str. GM12	Mycoplasma	Mycoplasmataceae	Mycoplasmatales	Mollicutes	Tenericutes							Mycoplasma mycoides subsp. capri LC
Bacteria	gi|256384384|gb|ACU78954.1|	125.8	1.3e-32	3	Mycoplasma mycoides	Mycoplasma mycoides subsp. capri str. GM12	Mycoplasma	Mycoplasmataceae	Mycoplasmatales	Mollicutes	Tenericutes							Mycoplasma mycoides subsp. capri LC
Bacteria	gi|256384455|gb|ACU79025.1|	90.3	6.7e-22	3	Mycoplasma mycoides	Mycoplasma mycoides subsp. capri str. GM12	Mycoplasma	Mycoplasmataceae	Mycoplasmatales	Mollicutes	Tenericutes							Mycoplasma mycoides subsp. capri LC
Bacteria	gi|88801335|ref|ZP_01116863.1|	132.8	1e-34	4	Polaribacter irgensii	Polaribacter irgensii 23-P	Polaribacter	Flavobacteriaceae	Flavobacteriales	Flavobacteria	Bacteroidetes
Bacteria	gi|229495507|ref|ZP_04389240.1|	56.7	8.7e-12	4	Porphyromonas endodontalis	Porphyromonas endodontalis ATCC 35406	Porphyromonas	Porphyromonadaceae	Bacteroidales	Bacteroidia	Bacteroidetes
Bacteria	gi|261878889|ref|ZP_06005316.1|	394.2	2.1e-113	18	Prevotella bergensis	Prevotella bergensis DSM 17361	Prevotella	Prevotellaceae	Bacteroidales	Bacteroidia	Bacteroidetes
Bacteria	gi|126696597|ref|YP_001091483.1|	243.8	4e-68	7	Prochlorococcus marinus	Prochlorococcus marinus str. MIT 9301	Prochlorococcus	Prochlorococcaceae	Prochlorales		Cyanobacteria
Bacteria	gi|157412771|ref|YP_001483637.1|	274.2	2.9e-77	8	Prochlorococcus marinus	Prochlorococcus marinus str. MIT 9215	Prochlorococcus	Prochlorococcaceae	Prochlorales		Cyanobacteria
Bacteria	gi|254526475|ref|ZP_05138527.1|	274.9	1.7e-77	8	Prochlorococcus marinus	Prochlorococcus marinus str. MIT 9202	Prochlorococcus	Prochlorococcaceae	Prochlorales		Cyanobacteria
Bacteria	gi|148653101|ref|YP_001280194.1|	150.1	6.7e-40	4	Psychrobacter sp. PRwf-1		Psychrobacter	Moraxellaceae	Pseudomonadales	Gammaproteobacteria	Proteobacteria
Bacteria	gi|91217578|ref|ZP_01254536.1|	762.6	2.6e-224	16	Psychroflexus torquis	Psychroflexus torquis ATCC 700755	Psychroflexus	Flavobacteriaceae	Flavobacteriales	Flavobacteria	Bacteroidetes
Bacteria	gi|91218340|ref|ZP_01255284.1|	27.1	0.0071	2	Psychroflexus torquis	Psychroflexus torquis ATCC 700755	Psychroflexus	Flavobacteriaceae	Flavobacteriales	Flavobacteria	Bacteroidetes
Bacteria	gi|91218341|ref|ZP_01255285.1|	201.3	2.5e-55	5	Psychroflexus torquis	Psychroflexus torquis ATCC 700755	Psychroflexus	Flavobacteriaceae	Flavobacteriales	Flavobacteria	Bacteroidetes
Bacteria	gi|91218343|ref|ZP_01255287.1|	804.1	9e-237	17	Psychroflexus torquis	Psychroflexus torquis ATCC 700755	Psychroflexus	Flavobacteriaceae	Flavobacteriales	Flavobacteria	Bacteroidetes
Bacteria	gi|91218347|ref|ZP_01255291.1|	596.1	3.6e-174	13	Psychroflexus torquis	Psychroflexus torquis ATCC 700755	Psychroflexus	Flavobacteriaceae	Flavobacteriales	Flavobacteria	Bacteroidetes
Bacteria	gi|91218350|ref|ZP_01255294.1|	1354.8	0	28	Psychroflexus torquis	Psychroflexus torquis ATCC 700755	Psychroflexus	Flavobacteriaceae	Flavobacteriales	Flavobacteria	Bacteroidetes
Bacteria	gi|88798235|ref|ZP_01113821.1|	258	2.1e-72	9	Reinekea blandensis	Reinekea blandensis MED297	Reinekea			Gammaproteobacteria	Proteobacteria							unclassified Gammaproteobacteria
Bacteria	gi|260061689|ref|YP_003194769.1|	213.9	4e-59	6	Robiginitalea biformata	Robiginitalea biformata HTCC2501	Robiginitalea	Flavobacteriaceae	Flavobacteriales	Flavobacteria	Bacteroidetes
Bacteria	gi|83816872|ref|YP_446962.1|	560.3	2.1e-163	12	Salinibacter ruber	Salinibacter ruber DSM 13855	Salinibacter	Rhodothermaceae	Sphingobacteriales	Sphingobacteria	Bacteroidetes
Bacteria	gi|170727490|ref|YP_001761516.1|	656.6	2.1e-192	20	Shewanella woodyi	Shewanella woodyi ATCC 51908	Shewanella	Shewanellaceae	Alteromonadales	Gammaproteobacteria	Proteobacteria
Bacteria	gi|257063588|ref|YP_003143260.1|	176.9	5.8e-48	12	Slackia heliotrinireducens	Slackia heliotrinireducens DSM 20476	Slackia	Coriobacteriaceae	Coriobacteriales	Actinobacteria (class)	Actinobacteria
Bacteria	gi|227538137|ref|ZP_03968186.1|	965.8	1.9e-285	23	Sphingobacterium spiritivorum	Sphingobacterium spiritivorum ATCC 33300	Sphingobacterium	Sphingobacteriaceae	Sphingobacteriales	Sphingobacteria	Bacteroidetes
Bacteria	gi|227538138|ref|ZP_03968187.1|	487.7	1.5e-141	11	Sphingobacterium spiritivorum	Sphingobacterium spiritivorum ATCC 33300	Sphingobacterium	Sphingobacteriaceae	Sphingobacteriales	Sphingobacteria	Bacteroidetes
Bacteria	gi|241893071|ref|ZP_04780367.1|	499.4	4.6e-145	11	Sphingobacterium spiritivorum	Sphingobacterium spiritivorum ATCC 33861	Sphingobacterium	Sphingobacteriaceae	Sphingobacteriales	Sphingobacteria	Bacteroidetes
Bacteria	gi|152993540|ref|YP_001359261.1|	697.9	7.9e-205	19	Sulfurovum sp. NBC37-1	unclassified Epsilonproteobacteria	Sulfurovum	Vibrionaceae	Vibrionales	Epsilonproteobacteria	Proteobacteria
Bacteria	gi|254786767|ref|YP_003074196.1|	634.4	1.1e-185	18	Teredinibacter turnerae	Alteromonadales genera incertae sedis	Teredinibacter		Alteromonadales	Gammaproteobacteria	Proteobacteria							Teredinibacter turnerae T7901
Bacteria	gi|224818205|ref|ZP_03691335.1|	165.8	1.2e-44	5	Thioalkalivibrio sp. K90mix		Thioalkalivibrio	Ectothiorhodospiraceae	Chromatiales	Gammaproteobacteria	Proteobacteria
Bacteria	gi|260777363|ref|ZP_05886257.1|	62.8	1.2e-13	2	Vibrio coralliilyticus	Vibrio coralliilyticus ATCC BAA-450	Vibrio	Vibrionaceae	Vibrionales	Gammaproteobacteria	Proteobacteria
Bacteria	gi|260777364|ref|ZP_05886258.1|	632	5.5e-185	14	Vibrio coralliilyticus	Vibrio coralliilyticus ATCC BAA-450	Vibrio	Vibrionaceae	Vibrionales	Gammaproteobacteria	Proteobacteria
Bacteria	gi|260778031|ref|ZP_05886924.1|	1010.4	6.7e-299	22	Vibrio coralliilyticus	Vibrio coralliilyticus ATCC BAA-450	Vibrio	Vibrionaceae	Vibrionales	Gammaproteobacteria	Proteobacteria
Bacteria	gi|153833201|ref|ZP_01985868.1|	71.5	3e-16	2	Vibrio harveyi	Vibrio harveyi HY01	Vibrio	Vibrionaceae	Vibrionales	Gammaproteobacteria	Proteobacteria
Bacteria	gi|156976290|ref|YP_001447197.1|	67.8	3.9e-15	2	Vibrio harveyi	Vibrio harveyi ATCC BAA-1116	Vibrio	Vibrionaceae	Vibrionales	Gammaproteobacteria	Proteobacteria
Bacteria	gi|156976292|ref|YP_001447198.1|	106.7	7.7e-27	3	Vibrio harveyi	Vibrio harveyi ATCC BAA-1116	Vibrio	Vibrionaceae	Vibrionales	Gammaproteobacteria	Proteobacteria
Bacteria	gi|163801706|ref|ZP_02195604.1|	720	1.8e-211	15	Vibrio sp. AND4		Vibrio	Vibrionaceae	Vibrionales	Gammaproteobacteria	Proteobacteria
Bacteria	gi|163801707|ref|ZP_02195605.1|	56.8	7.9e-12	2	Vibrio sp. AND4		Vibrio	Vibrionaceae	Vibrionales	Gammaproteobacteria	Proteobacteria
Bacteria	gi|163803418|ref|ZP_02197292.1|	606.7	2.4e-177	14	Vibrio sp. AND4		Vibrio	Vibrionaceae	Vibrionales	Gammaproteobacteria	Proteobacteria
Bacteria	gi|163803419|ref|ZP_02197293.1|	58	3.6e-12	2	Vibrio sp. AND4		Vibrio	Vibrionaceae	Vibrionales	Gammaproteobacteria	Proteobacteria
Bacteria	gi|86145781|ref|ZP_01064110.1|	62.3	1.8e-13	2	Vibrio sp. MED222		Vibrio	Vibrionaceae	Vibrionales	Gammaproteobacteria	Proteobacteria
Bacteria	gi|86145782|ref|ZP_01064111.1|	397.6	2.1e-114	11	Vibrio sp. MED222		Vibrio	Vibrionaceae	Vibrionales	Gammaproteobacteria	Proteobacteria
Bacteria	gi|37680411|ref|NP_935020.1|	556.8	2.4e-162	14	Vibrio vulnificus	Vibrio vulnificus YJ016	Vibrio	Vibrionaceae	Vibrionales	Gammaproteobacteria	Proteobacteria
Bacteria	gi|148974953|ref|ZP_01811933.1|	457.1	2.5e-132	10	Vibrionales bacterium SWAT-3	unclassified Vibrionales			Vibrionales	Gammaproteobacteria	Proteobacteria
Bacteria	gi|148974954|ref|ZP_01811934.1|	63	1e-13	2	Vibrionales bacterium SWAT-3	unclassified Vibrionales			Vibrionales	Gammaproteobacteria	Proteobacteria
Bacteria	gi|148974955|ref|ZP_01811935.1|	699.8	2.2e-205	16	Vibrionales bacterium SWAT-3	unclassified Vibrionales			Vibrionales	Gammaproteobacteria	Proteobacteria
Eukaryota	gi|226454678|gb|EEH51983.1|	646.6	2.2e-189	13	Micromonas pusilla	Micromonas pusilla CCMP1545	Micromonas		Mamiellales	Prasinophyceae	Chlorophyta
Eukaryota	gi|226454679|gb|EEH51984.1|	726.9	1.5e-213	15	Micromonas pusilla	Micromonas pusilla CCMP1545	Micromonas		Mamiellales	Prasinophyceae	Chlorophyta
Eukaryota	gi|226457596|gb|EEH54895.1|	131.1	3.5e-34	6	Micromonas pusilla	Micromonas pusilla CCMP1545	Micromonas		Mamiellales	Prasinophyceae	Chlorophyta
Eukaryota	gi|226458108|gb|EEH55406.1|	753.4	1.6e-221	16	Micromonas pusilla	Micromonas pusilla CCMP1545	Micromonas		Mamiellales	Prasinophyceae	Chlorophyta
Eukaryota	gi|226458109|gb|EEH55407.1|	702.4	3.6e-206	15	Micromonas pusilla	Micromonas pusilla CCMP1545	Micromonas		Mamiellales	Prasinophyceae	Chlorophyta
Eukaryota	gi|226460266|gb|EEH57560.1|	628.9	4.7e-184	13	Micromonas pusilla	Micromonas pusilla CCMP1545	Micromonas		Mamiellales	Prasinophyceae	Chlorophyta
Eukaryota	gi|226460267|gb|EEH57561.1|	393.6	3.3e-113	8	Micromonas pusilla	Micromonas pusilla CCMP1545	Micromonas		Mamiellales	Prasinophyceae	Chlorophyta
Eukaryota	gi|226462341|gb|EEH59633.1|	997.1	7e-295	25	Micromonas pusilla	Micromonas pusilla CCMP1545	Micromonas		Mamiellales	Prasinophyceae	Chlorophyta
Eukaryota	gi|255075159|ref|XP_002501254.1|	647.8	9.7e-190	17	Micromonas sp. RCC299		Micromonas		Mamiellales	Prasinophyceae	Chlorophyta
Eukaryota	gi|255075253|ref|XP_002501301.1|	353.3	4.5e-101	9	Micromonas sp. RCC299		Micromonas		Mamiellales	Prasinophyceae	Chlorophyta
Eukaryota	gi|255075843|ref|XP_002501596.1|	703.7	1.5e-206	16	Micromonas sp. RCC299		Micromonas		Mamiellales	Prasinophyceae	Chlorophyta
Eukaryota	gi|255076011|ref|XP_002501680.1|	268	2.1e-75	7	Micromonas sp. RCC299		Micromonas		Mamiellales	Prasinophyceae	Chlorophyta
Eukaryota	gi|255076571|ref|XP_002501960.1|	452.6	5.8e-131	12	Micromonas sp. RCC299		Micromonas		Mamiellales	Prasinophyceae	Chlorophyta
Eukaryota	gi|255077179|ref|XP_002502239.1|	240.4	4.2e-67	8	Micromonas sp. RCC299		Micromonas		Mamiellales	Prasinophyceae	Chlorophyta
Eukaryota	gi|255078202|ref|XP_002502681.1|	922.3	2.3e-272	27	Micromonas sp. RCC299		Micromonas		Mamiellales	Prasinophyceae	Chlorophyta
Eukaryota	gi|255078208|ref|XP_002502684.1|	601	1.2e-175	14	Micromonas sp. RCC299		Micromonas		Mamiellales	Prasinophyceae	Chlorophyta
Eukaryota	gi|255083733|ref|XP_002508441.1|	409.8	4.4e-118	9	Micromonas sp. RCC299		Micromonas		Mamiellales	Prasinophyceae	Chlorophyta
Eukaryota	gi|255084427|ref|XP_002508788.1|	828.9	3.1e-244	22	Micromonas sp. RCC299		Micromonas		Mamiellales	Prasinophyceae	Chlorophyta
Eukaryota	gi|255084595|ref|XP_002508872.1|	364.3	2.2e-104	8	Micromonas sp. RCC299		Micromonas		Mamiellales	Prasinophyceae	Chlorophyta
Eukaryota	gi|255084722|ref|XP_002504792.1|	1234.7	0	28	Micromonas sp. RCC299		Micromonas		Mamiellales	Prasinophyceae	Chlorophyta
Eukaryota	gi|255085810|ref|XP_002505336.1|	176.2	9.1e-48	5	Micromonas sp. RCC299		Micromonas		Mamiellales	Prasinophyceae	Chlorophyta
Eukaryota	gi|255085816|ref|XP_002505339.1|	278	2e-78	7	Micromonas sp. RCC299		Micromonas		Mamiellales	Prasinophyceae	Chlorophyta
Eukaryota	gi|255086637|ref|XP_002509285.1|	562.7	4.2e-164	15	Micromonas sp. RCC299		Micromonas		Mamiellales	Prasinophyceae	Chlorophyta
Eukaryota	gi|255087154|ref|XP_002505500.1|	437.3	2.3e-126	10	Micromonas sp. RCC299		Micromonas		Mamiellales	Prasinophyceae	Chlorophyta
Eukaryota	gi|145341178|ref|XP_001415690.1|	123.9	5e-32	3	Ostreococcus 'lucimarinus'	Ostreococcus lucimarinus CCE9901	Ostreococcus		Mamiellales	Prasinophyceae	Chlorophyta
Eukaryota	gi|145343460|ref|XP_001416341.1|	1195.7	0	38	Ostreococcus 'lucimarinus'	Ostreococcus lucimarinus CCE9901	Ostreococcus		Mamiellales	Prasinophyceae	Chlorophyta
Eukaryota	gi|145345817|ref|XP_001417396.1|	367.8	1.9e-105	9	Ostreococcus 'lucimarinus'	Ostreococcus lucimarinus CCE9901	Ostreococcus		Mamiellales	Prasinophyceae	Chlorophyta
Eukaryota	gi|145350438|ref|XP_001419612.1|	640.9	1.2e-187	17	Ostreococcus 'lucimarinus'	Ostreococcus lucimarinus CCE9901	Ostreococcus		Mamiellales	Prasinophyceae	Chlorophyta
Eukaryota	gi|145354020|ref|XP_001421294.1|	567.9	1.1e-165	14	Ostreococcus 'lucimarinus'	Ostreococcus lucimarinus CCE9901	Ostreococcus		Mamiellales	Prasinophyceae	Chlorophyta
Eukaryota	gi|145354407|ref|XP_001421477.1|	367.4	2.4e-105	11	Ostreococcus 'lucimarinus'	Ostreococcus lucimarinus CCE9901	Ostreococcus		Mamiellales	Prasinophyceae	Chlorophyta
Eukaryota	gi|145356136|ref|XP_001422294.1|	595.3	6.2e-174	13	Ostreococcus 'lucimarinus'	Ostreococcus lucimarinus CCE9901	Ostreococcus		Mamiellales	Prasinophyceae	Chlorophyta
Eukaryota	gi|145356331|ref|XP_001422386.1|	350.5	3.2e-100	9	Ostreococcus 'lucimarinus'	Ostreococcus lucimarinus CCE9901	Ostreococcus		Mamiellales	Prasinophyceae	Chlorophyta
Eukaryota	gi|145356633|ref|XP_001422532.1|	1417.1	0	38	Ostreococcus 'lucimarinus'	Ostreococcus lucimarinus CCE9901	Ostreococcus		Mamiellales	Prasinophyceae	Chlorophyta
Eukaryota	gi|116055666|emb|CAL57751.1|	2487.6	0	59	Ostreococcus tauri		Ostreococcus		Mamiellales	Prasinophyceae	Chlorophyta
Eukaryota	gi|116056131|emb|CAL58312.1|	83.7	6.4e-20	3	Ostreococcus tauri		Ostreococcus		Mamiellales	Prasinophyceae	Chlorophyta
Eukaryota	gi|116056262|emb|CAL58443.1|	299.5	6.7e-85	9	Ostreococcus tauri		Ostreococcus		Mamiellales	Prasinophyceae	Chlorophyta
Eukaryota	gi|116059097|emb|CAL54804.1|	834.3	7e-246	19	Ostreococcus tauri		Ostreococcus		Mamiellales	Prasinophyceae	Chlorophyta
Eukaryota	gi|116059151|emb|CAL54858.1|	856.7	1.3e-252	22	Ostreococcus tauri		Ostreococcus		Mamiellales	Prasinophyceae	Chlorophyta
Eukaryota	gi|116059325|emb|CAL55032.1|	407.9	1.7e-117	9	Ostreococcus tauri		Ostreococcus		Mamiellales	Prasinophyceae	Chlorophyta
Eukaryota	gi|116060620|emb|CAL55956.1|	242.9	7.7e-68	7	Ostreococcus tauri		Ostreococcus		Mamiellales	Prasinophyceae	Chlorophyta
Eukaryota	gi|116061755|emb|CAL52473.1|	1784.9	0	51	Ostreococcus tauri		Ostreococcus		Mamiellales	Prasinophyceae	Chlorophyta
Eukaryota	gi|219114107|ref|XP_002176230.1|	239.7	6.9e-67	7	Phaeodactylum tricornutum	Phaeodactylum tricornutum CCAP 1055/1	Phaeodactylum	Phaeodactylaceae	Naviculales	Bacillariophyceae	Bacillariophyta							Bacillariophycidae	stramenopiles
Eukaryota	gi|219115783|ref|XP_002178687.1|	155.5	1.6e-41	6	Phaeodactylum tricornutum	Phaeodactylum tricornutum CCAP 1055/1	Phaeodactylum	Phaeodactylaceae	Naviculales	Bacillariophyceae	Bacillariophyta							Bacillariophycidae	stramenopiles
Eukaryota	gi|219127900|ref|XP_002184164.1|	323.1	5.5e-92	9	Phaeodactylum tricornutum	Phaeodactylum tricornutum CCAP 1055/1	Phaeodactylum	Phaeodactylaceae	Naviculales	Bacillariophyceae	Bacillariophyta							Bacillariophycidae	stramenopiles
Eukaryota	gi|219129062|ref|XP_002184717.1|	465.5	7.5e-135	13	Phaeodactylum tricornutum	Phaeodactylum tricornutum CCAP 1055/1	Phaeodactylum	Phaeodactylaceae	Naviculales	Bacillariophyceae	Bacillariophyta							Bacillariophycidae	stramenopiles
Eukaryota	gi|219130521|ref|XP_002185412.1|	241.9	1.6e-67	8	Phaeodactylum tricornutum	Phaeodactylum tricornutum CCAP 1055/1	Phaeodactylum	Phaeodactylaceae	Naviculales	Bacillariophyceae	Bacillariophyta							Bacillariophycidae	stramenopiles
Eukaryota	gi|219130697|ref|XP_002185495.1|	227	4.6e-63	8	Phaeodactylum tricornutum	Phaeodactylum tricornutum CCAP 1055/1	Phaeodactylum	Phaeodactylaceae	Naviculales	Bacillariophyceae	Bacillariophyta							Bacillariophycidae	stramenopiles

## Sheet: Sheet2
Additional File 1 (Sheet 2)
HMM motif-containing ORFs in the non-redundant protein sequence database (parsed by domains)
Notes
[1] Default sort on columns B(Taxon)/A(ORF accession)/E (start of domain); provides view of the domain order in ORFs
[2] Additionaol taxonomic descriptors are in column C (hidden)
[3] spaces and lower case letters in the domain sequences represent gaps and additional residues, repectively
ORF accession	Taxon (genus/species)	Taxon (additional identifiers)	HMM domain order in ORF	Start	End	Domain bit score	Domain E-value	Domain sequence
gi|50085265|ref|YP_046775.1|	Acinetobacter sp. ADP1		1/12	160	184	31.9	0.00024	WNVNPVTNMQATFFNNIKFNQEIGS
gi|50085265|ref|YP_046775.1|	Acinetobacter sp. ADP1		2/12	185	209	28	0.0038	WDVSNTNVFRQCFSGATSFNKPLLN
gi|50085265|ref|YP_046775.1|	Acinetobacter sp. ADP1		3/12	210	234	38.2	3.1e-06	WNVSKSISFYGMFAGSTSFNQDIGS
gi|50085265|ref|YP_046775.1|	Acinetobacter sp. ADP1		4/12	235	259	36.1	1.3e-05	WNVATATDFTAMFMNATSFNKPLSN
gi|50085265|ref|YP_046775.1|	Acinetobacter sp. ADP1		5/12	260	284	33.2	9.8e-05	WNMSKAFLTTNMFRGATSFNQDIGS
gi|50085265|ref|YP_046775.1|	Acinetobacter sp. ADP1		6/12	285	309	41.8	2.6e-07	WNVSNVSNMTNMFDSALVFNQDLNN
gi|50085265|ref|YP_046775.1|	Acinetobacter sp. ADP1		7/12	310	334	42	2.3e-07	WNVSNVNDFTGMFKNAKSFNKPVSN
gi|50085265|ref|YP_046775.1|	Acinetobacter sp. ADP1		8/12	335	359	31.9	0.00025	WNMSKATSINGIFYGATLFDQDVNT
gi|50085265|ref|YP_046775.1|	Acinetobacter sp. ADP1		9/12	360	383	22.4	0.14	WNLSSCTSFGSVFRE-TSFNKSLSN
gi|50085265|ref|YP_046775.1|	Acinetobacter sp. ADP1		10/12	384	408	33.2	9.9e-05	WDVSKGTEFGGVFWLNSKFNQPLSM
gi|50085265|ref|YP_046775.1|	Acinetobacter sp. ADP1		11/12	409	433	48.9	1.9e-09	WNVSSATNMPYMFQQATAFNQDISN
gi|50085265|ref|YP_046775.1|	Acinetobacter sp. ADP1		12/12	434	458	49.9	9.3e-10	WNISKVTDMSNMFNGATSYNQDLSV
gi|169333770|ref|ZP_02860963.1|	Anaerofustis stercorihominis	Anaerofustis stercorihominis DSM 17244	1/8	94	111	2.5	170	FKGKKVISMNRMFSG-------LFT
gi|169333770|ref|ZP_02860963.1|	Anaerofustis stercorihominis	Anaerofustis stercorihominis DSM 17244	2/8	120	140	10.2	11	FDTSQVMDMQNMFSTMDS----LTD
gi|169333770|ref|ZP_02860963.1|	Anaerofustis stercorihominis	Anaerofustis stercorihominis DSM 17244	3/8	146	171	20.8	0.25	FDTSKVTEMKWMFVACRSlFNLDLSG
gi|169333770|ref|ZP_02860963.1|	Anaerofustis stercorihominis	Anaerofustis stercorihominis DSM 17244	4/8	172	192	31.6	0.00031	FNTSNVTDMSNMFDSCEK----LSS
gi|169333770|ref|ZP_02860963.1|	Anaerofustis stercorihominis	Anaerofustis stercorihominis DSM 17244	5/8	198	222	19.5	0.39	FDTSKVRNMSLMFSQTALTDLDLSH
gi|169333770|ref|ZP_02860963.1|	Anaerofustis stercorihominis	Anaerofustis stercorihominis DSM 17244	6/8	223	243	26.1	0.014	FDTSNVRDMSSMFATCEK----LTS
gi|169333770|ref|ZP_02860963.1|	Anaerofustis stercorihominis	Anaerofustis stercorihominis DSM 17244	7/8	249	269	23.1	0.11	FDTSKVTNMYGMFGECPK----LSL
gi|169333770|ref|ZP_02860963.1|	Anaerofustis stercorihominis	Anaerofustis stercorihominis DSM 17244	8/8	275	295	26.3	0.012	FDTSNVTDMSFMFYG----DGSLKR
gi|219883091|ref|YP_002478255.1|	Arthrobacter chlorophenolicus	Arthrobacter chlorophenolicus A6	1/4	253	274	10.7	8.9	---STVTSYYGLFDSATSFNGDISD
gi|219883091|ref|YP_002478255.1|	Arthrobacter chlorophenolicus	Arthrobacter chlorophenolicus A6	2/4	275	298	47.6	4.7e-09	WDTSNVTDMSWMFSG-SAFNQDISG
gi|219883091|ref|YP_002478255.1|	Arthrobacter chlorophenolicus	Arthrobacter chlorophenolicus A6	3/4	299	323	49.5	1.3e-09	WNTSKVTEMGMMFYNADAFNQDISG
gi|219883091|ref|YP_002478255.1|	Arthrobacter chlorophenolicus	Arthrobacter chlorophenolicus A6	4/4	324	348	39.8	1e-06	WDTSNVSNMLYMFFANDSFDQDLSN
gi|227516360|ref|ZP_03946409.1|	Atopobium vaginae	Atopobium vaginae DSM 15829	1/3	329	349	20.4	0.28	FDTSNVTDMAGMFQHSNC----LEK
gi|227516360|ref|ZP_03946409.1|	Atopobium vaginae	Atopobium vaginae DSM 15829	2/3	356	376	14.3	2.5	FNTSKVKTMESMFSGVMD----ESP
gi|227516360|ref|ZP_03946409.1|	Atopobium vaginae	Atopobium vaginae DSM 15829	3/3	394	414	8.3	21	FDTTNCENFNNMFSGLRA----LET
gi|42522879|ref|NP_968259.1|	Bdellovibrio bacteriovorus	Bdellovibrio bacteriovorus HD100	1/6	273	296	12.7	4.4	-DLTQMTDMRGAFMMATSFNSPIGH
gi|42522879|ref|NP_968259.1|	Bdellovibrio bacteriovorus	Bdellovibrio bacteriovorus HD100	2/6	297	321	45.9	1.5e-08	WNTSGIEDMSNLFMGATAFNQPIGN
gi|42522879|ref|NP_968259.1|	Bdellovibrio bacteriovorus	Bdellovibrio bacteriovorus HD100	3/6	322	346	47.1	6.7e-09	WDTSSVITMNSMFSDALAFNQNISN
gi|42522879|ref|NP_968259.1|	Bdellovibrio bacteriovorus	Bdellovibrio bacteriovorus HD100	4/6	347	371	48.5	2.4e-09	WNTANVTDMARMFMGALAFNQPLTK
gi|42522879|ref|NP_968259.1|	Bdellovibrio bacteriovorus	Bdellovibrio bacteriovorus HD100	5/6	376	400	52	2.2e-10	WDTSKVTDMTSMFQNADAFNQPLAS
gi|42522879|ref|NP_968259.1|	Bdellovibrio bacteriovorus	Bdellovibrio bacteriovorus HD100	6/6	403	427	24.9	0.032	FATPGLTGMEQMFFGTDAFNQDISG
gi|225619644|ref|YP_002720901.1|	Brachyspira hyodysenteriae	Brachyspira hyodysenteriae WA1	1/3	51	75	48.2	3.2e-09	WNVSNVTDMKCMFKNAEYFNADLSK
gi|225619644|ref|YP_002720901.1|	Brachyspira hyodysenteriae	Brachyspira hyodysenteriae WA1	2/3	76	100	46.4	1.1e-08	WNVSKVIDMSEMFSNAKYFNCDLTS
gi|225619644|ref|YP_002720901.1|	Brachyspira hyodysenteriae	Brachyspira hyodysenteriae WA1	3/3	101	125	15.3	1.8	WNIDNVKYFEDIFENADSFKHTKSV
gi|225619691|ref|YP_002720948.1|	Brachyspira hyodysenteriae	Brachyspira hyodysenteriae WA1	1/11	27	48	1.2	270	-DTSLITDMSKLFYESKR--KDFEG
gi|225619691|ref|YP_002720948.1|	Brachyspira hyodysenteriae	Brachyspira hyodysenteriae WA1	2/11	52	86	18.6	0.55	WDVSNVTNMDMMFaymgynalvrYSNIDFDHDLSN
gi|225619691|ref|YP_002720948.1|	Brachyspira hyodysenteriae	Brachyspira hyodysenteriae WA1	3/11	87	111	47.3	5.7e-09	WNVSKVKSMNNMFAYCSNFDQPLDN
gi|225619691|ref|YP_002720948.1|	Brachyspira hyodysenteriae	Brachyspira hyodysenteriae WA1	4/11	112	136	57.3	5.5e-12	WDVSNVEDMSFMFCGAKEFNQPLNS
gi|225619691|ref|YP_002720948.1|	Brachyspira hyodysenteriae	Brachyspira hyodysenteriae WA1	5/11	137	161	52.8	1.2e-10	WNTSKVKNMRGMFEECEFFNQPLDK
gi|225619691|ref|YP_002720948.1|	Brachyspira hyodysenteriae	Brachyspira hyodysenteriae WA1	6/11	162	186	49.7	1.1e-09	WDTSNVEDMSNMFIRAKRFNQPLNT
gi|225619691|ref|YP_002720948.1|	Brachyspira hyodysenteriae	Brachyspira hyodysenteriae WA1	7/11	187	211	44.5	3.9e-08	WNTSKVKDLSSMFAYCDVFNQNIND
gi|225619691|ref|YP_002720948.1|	Brachyspira hyodysenteriae	Brachyspira hyodysenteriae WA1	8/11	212	236	38.9	1.9e-06	WDVSNVTNMDSLFRQCDKLNQPFDK
gi|225619691|ref|YP_002720948.1|	Brachyspira hyodysenteriae	Brachyspira hyodysenteriae WA1	9/11	237	261	48.2	3.1e-09	WDTSNVVNMEKTFFSCTKFNQPLNS
gi|225619691|ref|YP_002720948.1|	Brachyspira hyodysenteriae	Brachyspira hyodysenteriae WA1	10/11	262	286	46.7	8.9e-09	WNVSNVENMDMMFYMAQSFNQPLDK
gi|225619691|ref|YP_002720948.1|	Brachyspira hyodysenteriae	Brachyspira hyodysenteriae WA1	11/11	287	311	4.4	85	WNTEKVITAAGLFRFAYKYDCYESL
gi|225619692|ref|YP_002720949.1|	Brachyspira hyodysenteriae	Brachyspira hyodysenteriae WA1	1/10	53	87	24.7	0.037	WDTSNVENMSYMFaymhynvlgqYSMTEFNSNLNN
gi|225619692|ref|YP_002720949.1|	Brachyspira hyodysenteriae	Brachyspira hyodysenteriae WA1	2/10	88	112	53	1.1e-10	WNVSKVKNMIYMFAGCTYFNQPLNK
gi|225619692|ref|YP_002720949.1|	Brachyspira hyodysenteriae	Brachyspira hyodysenteriae WA1	3/10	113	137	60.4	6.7e-13	WDVSNVENMSGMFFGAKKFNQPLNN
gi|225619692|ref|YP_002720949.1|	Brachyspira hyodysenteriae	Brachyspira hyodysenteriae WA1	4/10	138	162	46.8	8.2e-09	WNVSKVKDMSDMFHNCEAFNRPLDK
gi|225619692|ref|YP_002720949.1|	Brachyspira hyodysenteriae	Brachyspira hyodysenteriae WA1	5/10	163	187	46.7	8.6e-09	WDVSNVKDMSNMFNVALKFNQNINN
gi|225619692|ref|YP_002720949.1|	Brachyspira hyodysenteriae	Brachyspira hyodysenteriae WA1	6/10	188	212	38.3	2.9e-06	WNVSNVEDLSKTFRYCKAFDQPLND
gi|225619692|ref|YP_002720949.1|	Brachyspira hyodysenteriae	Brachyspira hyodysenteriae WA1	7/10	213	237	49.3	1.5e-09	WDVSNVKNMQHIFEDCENFNQPLDK
gi|225619692|ref|YP_002720949.1|	Brachyspira hyodysenteriae	Brachyspira hyodysenteriae WA1	8/10	238	262	40.7	5.5e-07	WDTSNVESMEFAFRACGKFNQPLNS
gi|225619692|ref|YP_002720949.1|	Brachyspira hyodysenteriae	Brachyspira hyodysenteriae WA1	9/10	263	287	43.5	8.1e-08	WNMSKVTNIEHMFAFTEEFNQPLDK
gi|225619692|ref|YP_002720949.1|	Brachyspira hyodysenteriae	Brachyspira hyodysenteriae WA1	10/10	288	312	3.6	110	WDTRNVISVMLLFAYARKFDHYESL
gi|225619693|ref|YP_002720950.1|	Brachyspira hyodysenteriae	Brachyspira hyodysenteriae WA1	1/9	27	48	2.1	190	-DTSLITDMSYLFYKSER--KDFEG
gi|225619693|ref|YP_002720950.1|	Brachyspira hyodysenteriae	Brachyspira hyodysenteriae WA1	2/9	52	76	40.2	7.9e-07	WDTSHVEDMSFMFFWAIEFNRTLNS
gi|225619693|ref|YP_002720950.1|	Brachyspira hyodysenteriae	Brachyspira hyodysenteriae WA1	3/9	77	101	47	7.1e-09	WNVSNVRNMSGMFQAAMKFNQPLYK
gi|225619693|ref|YP_002720950.1|	Brachyspira hyodysenteriae	Brachyspira hyodysenteriae WA1	4/9	102	126	48.5	2.5e-09	WNTSNVKTMSFMFNYAKSFNQNINN
gi|225619693|ref|YP_002720950.1|	Brachyspira hyodysenteriae	Brachyspira hyodysenteriae WA1	5/9	127	151	46.2	1.2e-08	WNVSKVEDLSYMFCECEVFNQPLND
gi|225619693|ref|YP_002720950.1|	Brachyspira hyodysenteriae	Brachyspira hyodysenteriae WA1	6/9	152	176	40.5	6.6e-07	WDVSNVKTMEGTFRRAYKFNQALYK
gi|225619693|ref|YP_002720950.1|	Brachyspira hyodysenteriae	Brachyspira hyodysenteriae WA1	7/9	177	201	47.9	3.8e-09	WNTSKVENMHEMFVQCKDFNQPLNS
gi|225619693|ref|YP_002720950.1|	Brachyspira hyodysenteriae	Brachyspira hyodysenteriae WA1	8/9	202	226	47.2	6e-09	WNVSNVKNMEAMFCDTVSFNKPLDK
gi|225619693|ref|YP_002720950.1|	Brachyspira hyodysenteriae	Brachyspira hyodysenteriae WA1	9/9	227	251	14.5	2.4	WNTKNLKKIDSMFKYAKNYDCYYSL
gi|225619695|ref|YP_002720952.1|	Brachyspira hyodysenteriae	Brachyspira hyodysenteriae WA1	1/7	52	76	41.2	3.8e-07	WDTSNVENMSWMFRECFSFNEALEK
gi|225619695|ref|YP_002720952.1|	Brachyspira hyodysenteriae	Brachyspira hyodysenteriae WA1	2/7	77	101	54.1	5.1e-11	WDTSNVTNMKGMFSLAKSFNQNINN
gi|225619695|ref|YP_002720952.1|	Brachyspira hyodysenteriae	Brachyspira hyodysenteriae WA1	3/7	102	126	47.3	5.7e-09	WDVSKVIDMSYMFNACDLFNQPLND
gi|225619695|ref|YP_002720952.1|	Brachyspira hyodysenteriae	Brachyspira hyodysenteriae WA1	4/7	127	151	42.1	2.1e-07	WDVFNVKTMEAMFHSALSFNQPLDK
gi|225619695|ref|YP_002720952.1|	Brachyspira hyodysenteriae	Brachyspira hyodysenteriae WA1	5/7	152	176	51.2	3.8e-10	WDTSKVENMHEMFCRCKQFNQPLNS
gi|225619695|ref|YP_002720952.1|	Brachyspira hyodysenteriae	Brachyspira hyodysenteriae WA1	6/7	177	201	53.1	1e-10	WNVSNVKTMEAMFYSADSFNQPLDK
gi|225619695|ref|YP_002720952.1|	Brachyspira hyodysenteriae	Brachyspira hyodysenteriae WA1	7/7	202	233	10.7	8.9	WNTKKLSKMYSMFKYTDSYdcydslaNWDLSK
gi|225619696|ref|YP_002720953.1|	Brachyspira hyodysenteriae	Brachyspira hyodysenteriae WA1	1/10	52	86	25.7	0.019	WDVSNVEDMSYMFAHMSydsyenrskaKFNHNLNN
gi|225619696|ref|YP_002720953.1|	Brachyspira hyodysenteriae	Brachyspira hyodysenteriae WA1	2/10	87	111	47.2	6.1e-09	WNVSKVKHMSFMFYYCQDFNQPLDK
gi|225619696|ref|YP_002720953.1|	Brachyspira hyodysenteriae	Brachyspira hyodysenteriae WA1	3/10	112	136	46.1	1.4e-08	WDVSNVQDTFRMFDNCKKFNQPLNS
gi|225619696|ref|YP_002720953.1|	Brachyspira hyodysenteriae	Brachyspira hyodysenteriae WA1	4/10	137	161	56	1.4e-11	WNVSNVTNMSGMFQVAESFNQPLDK
gi|225619696|ref|YP_002720953.1|	Brachyspira hyodysenteriae	Brachyspira hyodysenteriae WA1	5/10	162	186	55.6	1.8e-11	WDVSKVTTMRAMFNYAKAFNQDISN
gi|225619696|ref|YP_002720953.1|	Brachyspira hyodysenteriae	Brachyspira hyodysenteriae WA1	6/10	187	211	46.4	1.1e-08	WNVSKVEDMGYMFSICVNFNQPIND
gi|225619696|ref|YP_002720953.1|	Brachyspira hyodysenteriae	Brachyspira hyodysenteriae WA1	7/10	212	236	48.4	2.7e-09	WDVSKVKTMEGMFRSAFKFNQPLDK
gi|225619696|ref|YP_002720953.1|	Brachyspira hyodysenteriae	Brachyspira hyodysenteriae WA1	8/10	237	261	51.4	3.4e-10	WNTSKVENMNQMFNEALKFNQPLNS
gi|225619696|ref|YP_002720953.1|	Brachyspira hyodysenteriae	Brachyspira hyodysenteriae WA1	9/10	262	286	48.2	3e-09	WNVSNVKTMECMFRGTEAFNQPLDK
gi|225619696|ref|YP_002720953.1|	Brachyspira hyodysenteriae	Brachyspira hyodysenteriae WA1	10/10	287	307	16.1	1.3	WDTKKLKTMFGMFDFAEG----YNS
gi|225619862|ref|YP_002721119.1|	Brachyspira hyodysenteriae	Brachyspira hyodysenteriae WA1	1/3	68	92	44.5	4e-08	WDTSNVINMRSMFHNIKNFNIDINN
gi|225619862|ref|YP_002721119.1|	Brachyspira hyodysenteriae	Brachyspira hyodysenteriae WA1	2/3	93	117	56.4	1.1e-11	WNVSNVTDMAYMFFGAENFNHPLNK
gi|225619862|ref|YP_002721119.1|	Brachyspira hyodysenteriae	Brachyspira hyodysenteriae WA1	3/3	118	142	45.4	2.1e-08	WNVSNVKSMTCMFKNAYNFNQDLND
gi|225619899|ref|YP_002721156.1|	Brachyspira hyodysenteriae	Brachyspira hyodysenteriae WA1	1/8	51	75	44.7	3.5e-08	WDTSNVENMAGMFSANRNFNKDISK
gi|225619899|ref|YP_002721156.1|	Brachyspira hyodysenteriae	Brachyspira hyodysenteriae WA1	2/8	76	100	46.1	1.3e-08	WNVSKVKNTAYMFFLAEKFNQPLND
gi|225619899|ref|YP_002721156.1|	Brachyspira hyodysenteriae	Brachyspira hyodysenteriae WA1	3/8	101	125	52.8	1.3e-10	WDVSNVINMNSMFMNAKSFNQPINN
gi|225619899|ref|YP_002721156.1|	Brachyspira hyodysenteriae	Brachyspira hyodysenteriae WA1	4/8	126	150	46	1.5e-08	WNVSKVQSMSNMFNRAESFNQNIND
gi|225619899|ref|YP_002721156.1|	Brachyspira hyodysenteriae	Brachyspira hyodysenteriae WA1	5/8	151	175	50.2	7.6e-10	WNVSNVENMNHMFSSAYKFNQPLFK
gi|225619899|ref|YP_002721156.1|	Brachyspira hyodysenteriae	Brachyspira hyodysenteriae WA1	6/8	176	200	48.7	2.2e-09	WDTSKVKEMAGMFSLAYAFNQPLNN
gi|225619899|ref|YP_002721156.1|	Brachyspira hyodysenteriae	Brachyspira hyodysenteriae WA1	7/8	201	225	43.7	6.8e-08	WNVSNVTNMRCMFMFARDFNKPINN
gi|225619899|ref|YP_002721156.1|	Brachyspira hyodysenteriae	Brachyspira hyodysenteriae WA1	8/8	226	250	34.5	4.2e-05	WNTKKLKDAGSMFSNTSAFNQNLDD
gi|225620074|ref|YP_002721331.1|	Brachyspira hyodysenteriae	Brachyspira hyodysenteriae WA1	1/3	55	79	42.9	1.3e-07	WNTSNVYDMIGMFKDAHYFNNDLNN
gi|225620074|ref|YP_002721331.1|	Brachyspira hyodysenteriae	Brachyspira hyodysenteriae WA1	2/3	80	104	29.1	0.0018	WDTSNLKKISYMFFNASAFNKYPDK
gi|225620074|ref|YP_002721331.1|	Brachyspira hyodysenteriae	Brachyspira hyodysenteriae WA1	3/3	105	125	3.7	110	WNLDNIKEAYDVFNN----DIDINK
gi|227999449|ref|ZP_04046451.1|	Brachyspira murdochii	Brachyspira murdochii DSM 12563	1/8	51	75	44.7	3.5e-08	WDTSNVENMAGMFSANRNFNKDISK
gi|227999449|ref|ZP_04046451.1|	Brachyspira murdochii	Brachyspira murdochii DSM 12563	2/8	76	100	46.1	1.3e-08	WNVSKVKNTAYMFFLAEKFNQPLND
gi|227999449|ref|ZP_04046451.1|	Brachyspira murdochii	Brachyspira murdochii DSM 12563	3/8	101	125	52.7	1.3e-10	WDVSNVINMNSMFMNAKSFNQPLDN
gi|227999449|ref|ZP_04046451.1|	Brachyspira murdochii	Brachyspira murdochii DSM 12563	4/8	126	150	38	3.6e-06	WNVGKVQSMSDMFHCAESFNQNIND
gi|227999449|ref|ZP_04046451.1|	Brachyspira murdochii	Brachyspira murdochii DSM 12563	5/8	151	175	50.5	6.2e-10	WNVSNVENMNHMFSSAHKFNQPLFK
gi|227999449|ref|ZP_04046451.1|	Brachyspira murdochii	Brachyspira murdochii DSM 12563	6/8	176	200	47.6	4.8e-09	WNTSKVKEMSGMFSLAYAFNQSLNN
gi|227999449|ref|ZP_04046451.1|	Brachyspira murdochii	Brachyspira murdochii DSM 12563	7/8	201	225	43.2	1e-07	WNVSNVTNMRCMFMFARDFNRPINN
gi|227999449|ref|ZP_04046451.1|	Brachyspira murdochii	Brachyspira murdochii DSM 12563	8/8	226	250	34.5	4.2e-05	WNTKKLKDAGSMFSNTSAFNQNLDD
gi|227999812|ref|ZP_04046814.1|	Brachyspira murdochii	Brachyspira murdochii DSM 12563	1/5	28	46	2.2	180	-DTSFITDMSGIFENSI-----LRN
gi|227999812|ref|ZP_04046814.1|	Brachyspira murdochii	Brachyspira murdochii DSM 12563	2/5	53	77	44.4	4.3e-08	WDTSKVENMMSMFEGAQSFNHDISC
gi|227999812|ref|ZP_04046814.1|	Brachyspira murdochii	Brachyspira murdochii DSM 12563	3/5	78	102	52.5	1.5e-10	WNVSKVKNMKSMFCRALKFNQPLNN
gi|227999812|ref|ZP_04046814.1|	Brachyspira murdochii	Brachyspira murdochii DSM 12563	4/5	103	127	51.5	3.2e-10	WDVSNVTNMENMFRLTKVFNQPLNN
gi|227999812|ref|ZP_04046814.1|	Brachyspira murdochii	Brachyspira murdochii DSM 12563	5/5	128	152	45.2	2.5e-08	WNVSKVKNIDGMFWVAESFNQNLDS
gi|227999813|ref|ZP_04046815.1|	Brachyspira murdochii	Brachyspira murdochii DSM 12563	1/10	27	51	5	69	-DTSLITDMSSLFKEAsrKKFNG-IET
gi|227999813|ref|ZP_04046815.1|	Brachyspira murdochii	Brachyspira murdochii DSM 12563	2/10	52	76	47.6	4.6e-09	WDTSNVTDMHDIFFNCRKFNNDISK
gi|227999813|ref|ZP_04046815.1|	Brachyspira murdochii	Brachyspira murdochii DSM 12563	3/10	77	101	37.6	4.8e-06	WNVSNVENMSCMFFGAERFNQYMSD
gi|227999813|ref|ZP_04046815.1|	Brachyspira murdochii	Brachyspira murdochii DSM 12563	4/10	102	126	46.8	8.1e-09	WNVSKVTDMNSMFFACKNFNQSLNN
gi|227999813|ref|ZP_04046815.1|	Brachyspira murdochii	Brachyspira murdochii DSM 12563	5/10	127	151	58.3	2.8e-12	WNVSNVKDMSFMFYGASSFNQPLNN
gi|227999813|ref|ZP_04046815.1|	Brachyspira murdochii	Brachyspira murdochii DSM 12563	6/10	152	176	53.7	7e-11	WNVSNVKNMYGMFNGCKLFNQDLNN
gi|227999813|ref|ZP_04046815.1|	Brachyspira murdochii	Brachyspira murdochii DSM 12563	7/10	177	201	45.2	2.5e-08	WNVSNVENMSCMFFEAEIFDKPLNN
gi|227999813|ref|ZP_04046815.1|	Brachyspira murdochii	Brachyspira murdochii DSM 12563	8/10	202	226	35.8	1.7e-05	WNVSNVKKTYSMFGNCKKFNQCLND
gi|227999813|ref|ZP_04046815.1|	Brachyspira murdochii	Brachyspira murdochii DSM 12563	9/10	227	251	46.1	1.4e-08	WNVSNVTDMNCMFKYGESFNQPLNN
gi|227999813|ref|ZP_04046815.1|	Brachyspira murdochii	Brachyspira murdochii DSM 12563	10/10	252	266	9.7	13	WDTSNVENMYSM----------LRK
gi|227999814|ref|ZP_04046816.1|	Brachyspira murdochii	Brachyspira murdochii DSM 12563	1/5	1	17	14.3	2.5	--------MGNMFCRCKSFNQPLNN
gi|227999814|ref|ZP_04046816.1|	Brachyspira murdochii	Brachyspira murdochii DSM 12563	2/5	18	42	51.5	3.1e-10	WNTSNVNNMRCMFFGAENFNQDINK
gi|227999814|ref|ZP_04046816.1|	Brachyspira murdochii	Brachyspira murdochii DSM 12563	3/5	43	67	43.8	6.4e-08	WNVSKVKNMLSMFENAYNFNSPLNN
gi|227999814|ref|ZP_04046816.1|	Brachyspira murdochii	Brachyspira murdochii DSM 12563	4/5	68	92	45.9	1.5e-08	WDTSNVLYINRMFFYAKNFNQPLNN
gi|227999814|ref|ZP_04046816.1|	Brachyspira murdochii	Brachyspira murdochii DSM 12563	5/5	93	117	47.1	6.7e-09	WNTSNVKNMNSIFSGCESFNQSIED
gi|227999816|ref|ZP_04046818.1|	Brachyspira murdochii	Brachyspira murdochii DSM 12563	1/11	27	48	0.2	380	-DTSLITDMSELFYKSSR--KDFEG
gi|227999816|ref|ZP_04046818.1|	Brachyspira murdochii	Brachyspira murdochii DSM 12563	2/11	52	86	24.8	0.034	WDVSNVEDMSYMFAYMSydsfesrskaKFNRNLNN
gi|227999816|ref|ZP_04046818.1|	Brachyspira murdochii	Brachyspira murdochii DSM 12563	3/11	87	111	47.3	5.8e-09	WNVSKVKHMSFMFYYCHDFNQPLDK
gi|227999816|ref|ZP_04046818.1|	Brachyspira murdochii	Brachyspira murdochii DSM 12563	4/11	112	136	53.1	1.1e-10	WDVSNVEDMFRMFDNCKKFNQPLNS
gi|227999816|ref|ZP_04046818.1|	Brachyspira murdochii	Brachyspira murdochii DSM 12563	5/11	137	161	56	1.4e-11	WNVSNVTNMSGMFQVAESFNQPLDK
gi|227999816|ref|ZP_04046818.1|	Brachyspira murdochii	Brachyspira murdochii DSM 12563	6/11	162	186	56.1	1.3e-11	WDVSNVTTMRAMFNYAKAFNQDISN
gi|227999816|ref|ZP_04046818.1|	Brachyspira murdochii	Brachyspira murdochii DSM 12563	7/11	187	211	45.9	1.5e-08	WNVSKVEDMGYMFSICVNFNQPLND
gi|227999816|ref|ZP_04046818.1|	Brachyspira murdochii	Brachyspira murdochii DSM 12563	8/11	212	236	48.4	2.7e-09	WDVSKVKTMEGMFRSAFKFNQPLDK
gi|227999816|ref|ZP_04046818.1|	Brachyspira murdochii	Brachyspira murdochii DSM 12563	9/11	237	261	52.4	1.6e-10	WDTSKVENMNEMFSQCDSFNQPLNS
gi|227999816|ref|ZP_04046818.1|	Brachyspira murdochii	Brachyspira murdochii DSM 12563	10/11	262	286	49.2	1.6e-09	WNVSNVKTMESMFRSTEAFNQPLDK
gi|227999816|ref|ZP_04046818.1|	Brachyspira murdochii	Brachyspira murdochii DSM 12563	11/11	287	313	16.9	0.98	WNTKKLKTMFGMFDFAKGYNCfdSLSK
gi|227999817|ref|ZP_04046819.1|	Brachyspira murdochii	Brachyspira murdochii DSM 12563	1/10	53	87	22	0.16	WDTSNVENMAYMFaymdynvlgqYSMTEFNSNLNN
gi|227999817|ref|ZP_04046819.1|	Brachyspira murdochii	Brachyspira murdochii DSM 12563	2/10	88	112	50.8	5.1e-10	WNVSKVKNMIYMFAYCTYFNQPLNK
gi|227999817|ref|ZP_04046819.1|	Brachyspira murdochii	Brachyspira murdochii DSM 12563	3/10	113	137	60.2	7.6e-13	WDVSNVENMSGMFLGAKKFNQPLNN
gi|227999817|ref|ZP_04046819.1|	Brachyspira murdochii	Brachyspira murdochii DSM 12563	4/10	138	162	43.8	6.4e-08	WNVSKVKDMSDMFHSCEVFNRPLDK
gi|227999817|ref|ZP_04046819.1|	Brachyspira murdochii	Brachyspira murdochii DSM 12563	5/10	163	187	46.7	8.6e-09	WDVSNVKDMSNMFNVALKFNQNINN
gi|227999817|ref|ZP_04046819.1|	Brachyspira murdochii	Brachyspira murdochii DSM 12563	6/10	188	212	38.3	2.9e-06	WNVSNVEDLSKTFRYCKAFDQPLND
gi|227999817|ref|ZP_04046819.1|	Brachyspira murdochii	Brachyspira murdochii DSM 12563	7/10	213	237	49.7	1.1e-09	WDVSNVKNMQHIFSDCENFNQPLDK
gi|227999817|ref|ZP_04046819.1|	Brachyspira murdochii	Brachyspira murdochii DSM 12563	8/10	238	262	40.7	5.5e-07	WDTSNVESMEFAFRACGKFNQPLNS
gi|227999817|ref|ZP_04046819.1|	Brachyspira murdochii	Brachyspira murdochii DSM 12563	9/10	263	287	42.2	2e-07	WNMSKVTNIEHMFAFTHEFNQPLDK
gi|227999817|ref|ZP_04046819.1|	Brachyspira murdochii	Brachyspira murdochii DSM 12563	10/10	288	312	4.3	88	WDTRNVISVMLLFAYAHKFDHYESL
gi|227999818|ref|ZP_04046820.1|	Brachyspira murdochii	Brachyspira murdochii DSM 12563	1/7	52	76	53.8	6.3e-11	WDTSNVENMSWMFRECLSFNQPLDK
gi|227999818|ref|ZP_04046820.1|	Brachyspira murdochii	Brachyspira murdochii DSM 12563	2/7	77	101	52	2.2e-10	WDTSNVTNMSGMFSLAKTFNQNINN
gi|227999818|ref|ZP_04046820.1|	Brachyspira murdochii	Brachyspira murdochii DSM 12563	3/7	102	126	50.3	7e-10	WNVSKVEDMSYMFNACGSFNQPLNN
gi|227999818|ref|ZP_04046820.1|	Brachyspira murdochii	Brachyspira murdochii DSM 12563	4/7	127	151	50.4	6.6e-10	WDVSNVKTMEAMFHSAISFNQPLDK
gi|227999818|ref|ZP_04046820.1|	Brachyspira murdochii	Brachyspira murdochii DSM 12563	5/7	152	176	50	9e-10	WNTSKVENMHDMFCRCKQFNQPLNS
gi|227999818|ref|ZP_04046820.1|	Brachyspira murdochii	Brachyspira murdochii DSM 12563	6/7	177	201	53.2	9.3e-11	WNVSNVKTMESMFYSADSFNQPLDK
gi|227999818|ref|ZP_04046820.1|	Brachyspira murdochii	Brachyspira murdochii DSM 12563	7/7	202	233	9	17	WNTKRLSKMYSMFKYTDSYdsydslaNWDLSK
gi|227999820|ref|ZP_04046822.1|	Brachyspira murdochii	Brachyspira murdochii DSM 12563	1/11	27	48	0.4	350	-DTSLITDMSNLFHESKR--KDFKG
gi|227999820|ref|ZP_04046822.1|	Brachyspira murdochii	Brachyspira murdochii DSM 12563	2/11	52	77	26.2	0.013	WDVSNVEDMSYMFAYMdYNFILDLSK
gi|227999820|ref|ZP_04046822.1|	Brachyspira murdochii	Brachyspira murdochii DSM 12563	3/11	87	111	49.8	1e-09	WNVSKVKKMSNMFAYCSNFNQPLDK
gi|227999820|ref|ZP_04046822.1|	Brachyspira murdochii	Brachyspira murdochii DSM 12563	4/11	112	136	51.3	3.7e-10	WDTSNVSDMSFMFLGAKVFNQPLND
gi|227999820|ref|ZP_04046822.1|	Brachyspira murdochii	Brachyspira murdochii DSM 12563	5/11	137	161	54.9	3e-11	WNVSNVKDMRGMFKLAESFNQPLDK
gi|227999820|ref|ZP_04046822.1|	Brachyspira murdochii	Brachyspira murdochii DSM 12563	6/11	162	186	52.1	2.1e-10	WDTSNVEDMSCMFNLAKNFNQPLNN
gi|227999820|ref|ZP_04046822.1|	Brachyspira murdochii	Brachyspira murdochii DSM 12563	7/11	187	211	42.4	1.7e-07	WNISKVEDLSNMFSYCTIFNQPLND
gi|227999820|ref|ZP_04046822.1|	Brachyspira murdochii	Brachyspira murdochii DSM 12563	8/11	212	236	48.7	2.1e-09	WDVSNVKNMESLFDSCSNFNQPLDN
gi|227999820|ref|ZP_04046822.1|	Brachyspira murdochii	Brachyspira murdochii DSM 12563	9/11	237	261	52.4	1.6e-10	WDTSNVENMFRMFDDCKNFNQPLNS
gi|227999820|ref|ZP_04046822.1|	Brachyspira murdochii	Brachyspira murdochii DSM 12563	10/11	262	286	51.1	4.3e-10	WNVSNVTNIAYMFMLAKSFNQPLDK
gi|227999820|ref|ZP_04046822.1|	Brachyspira murdochii	Brachyspira murdochii DSM 12563	11/11	287	311	15.5	1.7	WNTKKVISIAFLFQYADKFDHYESL
gi|227999821|ref|ZP_04046823.1|	Brachyspira murdochii	Brachyspira murdochii DSM 12563	1/11	27	48	1.2	270	-DTSLITDMSKLFYESKR--KDFEG
gi|227999821|ref|ZP_04046823.1|	Brachyspira murdochii	Brachyspira murdochii DSM 12563	2/11	52	86	18.8	0.51	WDVSNVTNMDMMFaymgynalvrYSNIDFNPDLSN
gi|227999821|ref|ZP_04046823.1|	Brachyspira murdochii	Brachyspira murdochii DSM 12563	3/11	87	111	46.4	1.1e-08	WNVSKVKSMNNMFAHCSNFDQPLEK
gi|227999821|ref|ZP_04046823.1|	Brachyspira murdochii	Brachyspira murdochii DSM 12563	4/11	112	136	55.9	1.5e-11	WDVSNVEDMSFMFYGANEFNQPLNN
gi|227999821|ref|ZP_04046823.1|	Brachyspira murdochii	Brachyspira murdochii DSM 12563	5/11	137	161	56.1	1.3e-11	WNVSKVKNMRGMFQECENFNQPLNK
gi|227999821|ref|ZP_04046823.1|	Brachyspira murdochii	Brachyspira murdochii DSM 12563	6/11	162	186	50.6	5.7e-10	WDTSNVEDMSNMFTRAKVFNKPLNK
gi|227999821|ref|ZP_04046823.1|	Brachyspira murdochii	Brachyspira murdochii DSM 12563	7/11	187	211	44.2	4.8e-08	WNTSKVKDLSSMFAYCDIFNQNIND
gi|227999821|ref|ZP_04046823.1|	Brachyspira murdochii	Brachyspira murdochii DSM 12563	8/11	212	236	40	9e-07	WDVSNVTNMDSLFRQCEKLNQPFDK
gi|227999821|ref|ZP_04046823.1|	Brachyspira murdochii	Brachyspira murdochii DSM 12563	9/11	237	261	41.2	3.9e-07	WDTSNVVNMEKTFFSCMKFDQPLNS
gi|227999821|ref|ZP_04046823.1|	Brachyspira murdochii	Brachyspira murdochii DSM 12563	10/11	262	286	43.5	8e-08	WNVSNVENMDMMFYMAQTFNQPLDK
gi|227999821|ref|ZP_04046823.1|	Brachyspira murdochii	Brachyspira murdochii DSM 12563	11/11	287	311	6.2	44	WNTQKLITAAGLFRFAYKFDNYESL
gi|227999926|ref|ZP_04046928.1|	Brachyspira murdochii	Brachyspira murdochii DSM 12563	1/12	52	76	54.8	3.3e-11	WNTSNVTNMRGMFYNCYSFNEDIEK
gi|227999926|ref|ZP_04046928.1|	Brachyspira murdochii	Brachyspira murdochii DSM 12563	2/12	77	101	47	6.9e-09	WNISNVKDMGHLFYNCINFNQNISE
gi|227999926|ref|ZP_04046928.1|	Brachyspira murdochii	Brachyspira murdochii DSM 12563	3/12	102	126	56.6	9e-12	WNVSNVTDMRGMFKGCTNFNHPLNK
gi|227999926|ref|ZP_04046928.1|	Brachyspira murdochii	Brachyspira murdochii DSM 12563	4/12	127	151	47.2	6e-09	WDTSKVKDMSLMFRGCVDFNQPLDN
gi|227999926|ref|ZP_04046928.1|	Brachyspira murdochii	Brachyspira murdochii DSM 12563	5/12	152	176	42.9	1.2e-07	WDTSNVISAAGMFMNCRNFNQNINN
gi|227999926|ref|ZP_04046928.1|	Brachyspira murdochii	Brachyspira murdochii DSM 12563	6/12	177	201	35.8	1.7e-05	WNVSKLEYANNMFEECWNFNQPLDK
gi|227999926|ref|ZP_04046928.1|	Brachyspira murdochii	Brachyspira murdochii DSM 12563	7/12	202	226	41.2	3.9e-07	WDTSNVISTASMFKHCINFNQNINN
gi|227999926|ref|ZP_04046928.1|	Brachyspira murdochii	Brachyspira murdochii DSM 12563	8/12	227	251	38.7	2.3e-06	WNVSKLEYANSMFEDCYSFNQPLDK
gi|227999926|ref|ZP_04046928.1|	Brachyspira murdochii	Brachyspira murdochii DSM 12563	9/12	252	276	40.3	7.3e-07	WDTSNLKYISNMFKFCYEFNQPLNT
gi|227999926|ref|ZP_04046928.1|	Brachyspira murdochii	Brachyspira murdochii DSM 12563	10/12	277	301	39	1.8e-06	WNTSQIIEMDYVFDKAKKFNQPLYK
gi|227999926|ref|ZP_04046928.1|	Brachyspira murdochii	Brachyspira murdochii DSM 12563	11/12	302	326	42	2.3e-07	WDTSNVVSMQCLFYDAESFNQTLGT
gi|227999926|ref|ZP_04046928.1|	Brachyspira murdochii	Brachyspira murdochii DSM 12563	12/12	327	349	3.7	110	WKVNKVENMIGMLFR-SGF-QYYDS
gi|228000641|ref|ZP_04047642.1|	Brachyspira murdochii	Brachyspira murdochii DSM 12563	1/9	27	48	4.8	75	-DTSLIKDMSGLFSGSKR--KDFSG
gi|228000641|ref|ZP_04047642.1|	Brachyspira murdochii	Brachyspira murdochii DSM 12563	2/9	52	76	42.8	1.3e-07	WDTSNVVNMNSMFSFASNFNHNINN
gi|228000641|ref|ZP_04047642.1|	Brachyspira murdochii	Brachyspira murdochii DSM 12563	3/9	77	101	54.3	4.4e-11	WNVSNVENMGYMFRDAAKFNQPLDK
gi|228000641|ref|ZP_04047642.1|	Brachyspira murdochii	Brachyspira murdochii DSM 12563	4/9	102	126	41.8	2.6e-07	WNVHKVKIMNYMFNDAFSFNKDISS
gi|228000641|ref|ZP_04047642.1|	Brachyspira murdochii	Brachyspira murdochii DSM 12563	5/9	127	151	49.5	1.3e-09	WNVESVKDMSYMFRGCSKFNQTLNS
gi|228000641|ref|ZP_04047642.1|	Brachyspira murdochii	Brachyspira murdochii DSM 12563	6/9	152	176	44.5	3.9e-08	WNVSNVENMYCMFVQASEFNQPLND
gi|228000641|ref|ZP_04047642.1|	Brachyspira murdochii	Brachyspira murdochii DSM 12563	7/9	177	201	49.7	1.1e-09	WDISNVKDTSYMFYLASKFNQPLDK
gi|228000641|ref|ZP_04047642.1|	Brachyspira murdochii	Brachyspira murdochii DSM 12563	8/9	202	226	36.4	1.1e-05	WNVHKVKNMSYMFGGTYNFNQYNSL
gi|228000641|ref|ZP_04047642.1|	Brachyspira murdochii	Brachyspira murdochii DSM 12563	9/9	229	252	13.9	2.9	WDISQVNSMENIFQFCNNF-KNFKN
gi|228000743|ref|ZP_04047744.1|	Brachyspira murdochii	Brachyspira murdochii DSM 12563	1/3	66	90	37.9	4e-06	WDTSNVITMKSMFHNVKNFNININD
gi|228000743|ref|ZP_04047744.1|	Brachyspira murdochii	Brachyspira murdochii DSM 12563	2/3	91	115	47.8	4e-09	WNVSKVADMSYMFYGASSFNMPLYK
gi|228000743|ref|ZP_04047744.1|	Brachyspira murdochii	Brachyspira murdochii DSM 12563	3/3	116	140	47.3	5.9e-09	WDISNVENMCSMFENAVSFNQDLDA
gi|228000744|ref|ZP_04047745.1|	Brachyspira murdochii	Brachyspira murdochii DSM 12563	1/7	52	76	34.2	5e-05	WNTENVINMESMFAGLSQFNETLYK
gi|228000744|ref|ZP_04047745.1|	Brachyspira murdochii	Brachyspira murdochii DSM 12563	2/7	77	101	46.8	8.1e-09	WDTSKVNNMTGMFFCCKEFNQDINS
gi|228000744|ref|ZP_04047745.1|	Brachyspira murdochii	Brachyspira murdochii DSM 12563	3/7	102	126	53	1.1e-10	WNVSNVTNMANMFCLCEKFNQPLDK
gi|228000744|ref|ZP_04047745.1|	Brachyspira murdochii	Brachyspira murdochii DSM 12563	4/7	127	151	47.1	6.5e-09	WNVSNVENMTGMFAGAYNFNKSLND
gi|228000744|ref|ZP_04047745.1|	Brachyspira murdochii	Brachyspira murdochii DSM 12563	5/7	152	176	36.4	1.1e-05	WDIYNVKYMLSMFNGAGSFNKPLNK
gi|228000744|ref|ZP_04047745.1|	Brachyspira murdochii	Brachyspira murdochii DSM 12563	6/7	177	201	41.6	3.1e-07	WNTRKLENMSTMFYNAVMFNQDLSD
gi|228000744|ref|ZP_04047745.1|	Brachyspira murdochii	Brachyspira murdochii DSM 12563	7/7	202	224	7	33	WNLDNVSDLDFAFEETTL--KNNNK
gi|228000882|ref|ZP_04047883.1|	Brachyspira murdochii	Brachyspira murdochii DSM 12563	1/2	28	49	3.6	110	-DTSNMIDMSYLFQDSKR--KNFDG
gi|228000882|ref|ZP_04047883.1|	Brachyspira murdochii	Brachyspira murdochii DSM 12563	2/2	53	77	39.9	9.6e-07	WNVSNVTDMKCMFNNALYFDKDLTS
gi|228000883|ref|ZP_04047884.1|	Brachyspira murdochii	Brachyspira murdochii DSM 12563	1/21	54	78	53.5	8.1e-11	WDTSNVKNMISMFNDAKSFNQDISN
gi|228000883|ref|ZP_04047884.1|	Brachyspira murdochii	Brachyspira murdochii DSM 12563	2/21	79	103	49.5	1.2e-09	WDVSNVESMWSMFENALKFNQPLNN
gi|228000883|ref|ZP_04047884.1|	Brachyspira murdochii	Brachyspira murdochii DSM 12563	3/21	104	128	53.8	6.6e-11	WNVSNVKSMDSMFAGCENFNQPLNS
gi|228000883|ref|ZP_04047884.1|	Brachyspira murdochii	Brachyspira murdochii DSM 12563	4/21	129	153	57.3	5.5e-12	WNVSNVENMSGMFKNAESFNQPLDK
gi|228000883|ref|ZP_04047884.1|	Brachyspira murdochii	Brachyspira murdochii DSM 12563	5/21	154	178	39.7	1.1e-06	WNTSNLKHIMEMFKDAKSFNQDINN
gi|228000883|ref|ZP_04047884.1|	Brachyspira murdochii	Brachyspira murdochii DSM 12563	6/21	179	203	33.2	0.0001	WYVYNVDCMISMFEGAKNFNQPLDK
gi|228000883|ref|ZP_04047884.1|	Brachyspira murdochii	Brachyspira murdochii DSM 12563	7/21	204	228	48.6	2.4e-09	WNTSNVDGMGHMFAGCENFNQPLNS
gi|228000883|ref|ZP_04047884.1|	Brachyspira murdochii	Brachyspira murdochii DSM 12563	8/21	229	253	54.9	3e-11	WDVSNVTSMYAMFKGCTNFNQPLDK
gi|228000883|ref|ZP_04047884.1|	Brachyspira murdochii	Brachyspira murdochii DSM 12563	9/21	254	278	37.3	5.7e-06	WDTSNLTGLADIFCDASSFNQDLNS
gi|228000883|ref|ZP_04047884.1|	Brachyspira murdochii	Brachyspira murdochii DSM 12563	10/21	279	303	27.6	0.0049	WKTEKVEYMNNAFFNASSFNPDNIK
gi|228000883|ref|ZP_04047884.1|	Brachyspira murdochii	Brachyspira murdochii DSM 12563	11/21	438	456	4.1	93	-DTSLITDMSNLFKDSK-----LKK
gi|228000883|ref|ZP_04047884.1|	Brachyspira murdochii	Brachyspira murdochii DSM 12563	12/21	463	487	47	6.9e-09	WNVSNVVNMESMFEGALAFNHNIES
gi|228000883|ref|ZP_04047884.1|	Brachyspira murdochii	Brachyspira murdochii DSM 12563	13/21	488	512	44.9	3e-08	WDISKVENMSFMFKKCKKFNYPIND
gi|228000883|ref|ZP_04047884.1|	Brachyspira murdochii	Brachyspira murdochii DSM 12563	14/21	513	537	49.3	1.4e-09	WNVSKVVNMKNMFANCESFDQPLDK
gi|228000883|ref|ZP_04047884.1|	Brachyspira murdochii	Brachyspira murdochii DSM 12563	15/21	538	562	53.1	1.1e-10	WNVSNVKDMSYMFYYAERFNQNIND
gi|228000883|ref|ZP_04047884.1|	Brachyspira murdochii	Brachyspira murdochii DSM 12563	16/21	563	587	48.2	3.2e-09	WDVSNVENMSSMFEGAKLFNSTLDK
gi|228000883|ref|ZP_04047884.1|	Brachyspira murdochii	Brachyspira murdochii DSM 12563	17/21	588	612	43.5	8.2e-08	WNVSNVKDMSSMFCFTKSFNQALND
gi|228000883|ref|ZP_04047884.1|	Brachyspira murdochii	Brachyspira murdochii DSM 12563	18/21	613	636	41.7	2.7e-07	WNVSNVINMEAMFKF-SSFNQPLDK
gi|228000883|ref|ZP_04047884.1|	Brachyspira murdochii	Brachyspira murdochii DSM 12563	19/21	637	661	54.8	3.2e-11	WNVSNVKDMSSMFDNAKSFNQPLNN
gi|228000883|ref|ZP_04047884.1|	Brachyspira murdochii	Brachyspira murdochii DSM 12563	20/21	662	686	45.2	2.5e-08	WNVSNVISISTMFRYASSFNQPLDN
gi|228000883|ref|ZP_04047884.1|	Brachyspira murdochii	Brachyspira murdochii DSM 12563	21/21	687	711	46.3	1.1e-08	WDISNVEYMNSVFYEAESFNQNLES
gi|228000884|ref|ZP_04047885.1|	Brachyspira murdochii	Brachyspira murdochii DSM 12563	1/6	51	75	58	3.4e-12	WDVSNVEDMSSMFKGCKEFNQPLNN
gi|228000884|ref|ZP_04047885.1|	Brachyspira murdochii	Brachyspira murdochii DSM 12563	2/6	76	100	49.3	1.5e-09	WNTNKVKDMSRMFESCSNFNQPLDK
gi|228000884|ref|ZP_04047885.1|	Brachyspira murdochii	Brachyspira murdochii DSM 12563	3/6	101	125	51.6	3e-10	WDTSNVSSMNNMFQECKSFNQDISN
gi|228000884|ref|ZP_04047885.1|	Brachyspira murdochii	Brachyspira murdochii DSM 12563	4/6	126	150	54.2	5e-11	WNVSKVTNMNSMFNGCTSFNQNISN
gi|228000884|ref|ZP_04047885.1|	Brachyspira murdochii	Brachyspira murdochii DSM 12563	5/6	151	175	41.9	2.5e-07	WNIKSVKYMISMFANASSFNQDLNN
gi|228000884|ref|ZP_04047885.1|	Brachyspira murdochii	Brachyspira murdochii DSM 12563	6/6	176	198	15.6	1.6	WDISKVKSISFIFNRANSF--KIIP
gi|228000885|ref|ZP_04047886.1|	Brachyspira murdochii	Brachyspira murdochii DSM 12563	1/6	32	55	1.6	230	-DTSLITDMSRLFENSKRENFDGIE
gi|228000885|ref|ZP_04047886.1|	Brachyspira murdochii	Brachyspira murdochii DSM 12563	2/6	57	81	45.1	2.6e-08	WDTSNVTDMSDMFMGAVNFNSNINN
gi|228000885|ref|ZP_04047886.1|	Brachyspira murdochii	Brachyspira murdochii DSM 12563	3/6	82	106	47.5	5e-09	WNVSKVTNMFGIFASAKNFNQPLND
gi|228000885|ref|ZP_04047886.1|	Brachyspira murdochii	Brachyspira murdochii DSM 12563	4/6	107	131	55.9	1.4e-11	WNVSNVTNMEFMFSEAKNFNQPLDK
gi|228000885|ref|ZP_04047886.1|	Brachyspira murdochii	Brachyspira murdochii DSM 12563	5/6	132	156	49.4	1.3e-09	WDTSKVISMRCMFYKAVNFNQDLNN
gi|228000885|ref|ZP_04047886.1|	Brachyspira murdochii	Brachyspira murdochii DSM 12563	6/6	157	181	46.4	1.1e-08	WDTSNVENMQSMFSKAYNFNQALNN
gi|228000886|ref|ZP_04047887.1|	Brachyspira murdochii	Brachyspira murdochii DSM 12563	1/12	1	25	26.9	0.0078	MNVSKTEKMLGMFENAYNFNQPLDK
gi|228000886|ref|ZP_04047887.1|	Brachyspira murdochii	Brachyspira murdochii DSM 12563	2/12	26	50	49.4	1.3e-09	WDTSNVLFMNYMFFNAKSFNQDIGN
gi|228000886|ref|ZP_04047887.1|	Brachyspira murdochii	Brachyspira murdochii DSM 12563	3/12	51	75	38.7	2.2e-06	WNVFNAISMSYMFSGAESFNHSIEN
gi|228000886|ref|ZP_04047887.1|	Brachyspira murdochii	Brachyspira murdochii DSM 12563	4/12	204	222	5.1	65	-DTSLITDMSGLFQNSK-----LKK
gi|228000886|ref|ZP_04047887.1|	Brachyspira murdochii	Brachyspira murdochii DSM 12563	5/12	229	253	42.2	2e-07	WDTSNVEDMHNIFRGAMYFNHNIEN
gi|228000886|ref|ZP_04047887.1|	Brachyspira murdochii	Brachyspira murdochii DSM 12563	6/12	254	278	54.8	3.1e-11	WNVSNVINMEYMFSGCTRFNQPLNN
gi|228000886|ref|ZP_04047887.1|	Brachyspira murdochii	Brachyspira murdochii DSM 12563	7/12	279	303	42	2.2e-07	WDVSNVKYMSFMFSDCASFDSDLSR
gi|228000886|ref|ZP_04047887.1|	Brachyspira murdochii	Brachyspira murdochii DSM 12563	8/12	304	328	51.4	3.3e-10	WNTSNVEIMSFMFKSAYSFNQDISK
gi|228000886|ref|ZP_04047887.1|	Brachyspira murdochii	Brachyspira murdochii DSM 12563	9/12	329	353	44.1	5.4e-08	WNVSKVKYADAMFKDAKSFNQPLND
gi|228000886|ref|ZP_04047887.1|	Brachyspira murdochii	Brachyspira murdochii DSM 12563	10/12	354	378	42.8	1.3e-07	WDMSNIKSINGMFHSASNFNQPLDK
gi|228000886|ref|ZP_04047887.1|	Brachyspira murdochii	Brachyspira murdochii DSM 12563	11/12	379	403	38.9	2e-06	WNLSNIKNISFAFYNCSNFNQDLES
gi|228000886|ref|ZP_04047887.1|	Brachyspira murdochii	Brachyspira murdochii DSM 12563	12/12	404	423	1.2	260	WKLSNDVNMKYAFSDSL-----IEK
gi|222823079|ref|YP_002574652.1|	Campylobacter lari	Campylobacter lari RM2100	1/4	440	461	8.4	20	-NVSNITDMSNLFNNSKR--KDFSG
gi|222823079|ref|YP_002574652.1|	Campylobacter lari	Campylobacter lari RM2100	2/4	465	489	44.7	3.6e-08	WDVSNVTNMSDMFYCCANFNQSLEG
gi|222823079|ref|YP_002574652.1|	Campylobacter lari	Campylobacter lari RM2100	3/4	490	514	52.9	1.2e-10	WNVSNVTNMSNMFCGCVNFNQPLEE
gi|222823079|ref|YP_002574652.1|	Campylobacter lari	Campylobacter lari RM2100	4/4	515	539	50	8.9e-10	WDVSNVVYMDNMFYGCTNFNQSLEK
gi|222823092|ref|YP_002574665.1|	Campylobacter lari	Campylobacter lari RM2100	1/5	50	74	42.4	1.7e-07	WDVSKAKDMSYMFYCCESFNADLSR
gi|222823092|ref|YP_002574665.1|	Campylobacter lari	Campylobacter lari RM2100	2/5	75	99	48.5	2.6e-09	WDVSNVENMASMFFNCKNFNKDLSR
gi|222823092|ref|YP_002574665.1|	Campylobacter lari	Campylobacter lari RM2100	3/5	100	124	35.5	2.1e-05	WNTQNLKDMSYMFFNCVKFNHSLLR
gi|222823092|ref|YP_002574665.1|	Campylobacter lari	Campylobacter lari RM2100	4/5	125	149	16.5	1.2	WKTSNVIRMAHCFENCHAYEHNVAS
gi|222823092|ref|YP_002574665.1|	Campylobacter lari	Campylobacter lari RM2100	5/5	150	174	28	0.0037	WDVQNVITMAYLFHNCKNFHHELDE
gi|222823267|ref|YP_002574840.1|	Campylobacter lari	Campylobacter lari RM2100	1/3	135	159	55.5	2e-11	WDVSNVKSMASMFEGCENFNQDLSS
gi|222823267|ref|YP_002574840.1|	Campylobacter lari	Campylobacter lari RM2100	2/3	160	184	47.8	4.1e-09	WDISKVKNMDFMFENCVNFNQDLSN
gi|222823267|ref|YP_002574840.1|	Campylobacter lari	Campylobacter lari RM2100	3/3	185	205	25.2	0.025	WDTSKVDYMHKMFRNCHK----LDK
gi|222823303|ref|YP_002574876.1|	Campylobacter lari	Campylobacter lari RM2100	1/6	25	48	2.6	160	-DVSLITDMSYLFYYSTRTNFDGIE
gi|222823303|ref|YP_002574876.1|	Campylobacter lari	Campylobacter lari RM2100	2/6	50	74	55.5	2e-11	WDVSNVKNMSYMFYCCKSFNHDISK
gi|222823303|ref|YP_002574876.1|	Campylobacter lari	Campylobacter lari RM2100	3/6	75	99	52.2	2e-10	WNVKNVENMEGMFFDCESFDQDLSS
gi|222823303|ref|YP_002574876.1|	Campylobacter lari	Campylobacter lari RM2100	4/6	100	124	33.8	6.8e-05	WNMSNVKDTKYMFCNCLKFNHKVEN
gi|222823303|ref|YP_002574876.1|	Campylobacter lari	Campylobacter lari RM2100	5/6	125	149	37.1	6.8e-06	WDVHNAITMAHMFENCKQFDQDLSR
gi|222823303|ref|YP_002574876.1|	Campylobacter lari	Campylobacter lari RM2100	6/6	150	174	15.6	1.6	WDVHNAKTMAFLLHNCTNFHYDVKK
gi|169836764|ref|ZP_02869952.1|	candidate division TM7 single-cell isolate TM7a	candidate division TM7	1/10	81	103	15.5	1.6	-DTSEVKSMNHMFRNAMKFNSP-VN
gi|169836764|ref|ZP_02869952.1|	candidate division TM7 single-cell isolate TM7a	candidate division TM7	2/10	104	127	32.5	0.00017	FDTSKVEDMGEMFKNANSFNQP-VN
gi|169836764|ref|ZP_02869952.1|	candidate division TM7 single-cell isolate TM7a	candidate division TM7	3/10	128	152	35.3	2.4e-05	FDTQNVENMGEMFIYAPSFNQPLNF
gi|169836764|ref|ZP_02869952.1|	candidate division TM7 single-cell isolate TM7a	candidate division TM7	4/10	153	175	15.9	1.4	-NTSKVTNMYGMLRHAKAFNHP-VN
gi|169836764|ref|ZP_02869952.1|	candidate division TM7 single-cell isolate TM7a	candidate division TM7	5/10	176	199	25.6	0.019	FDTRNVESMSMMFSVAEAFNQP-VN
gi|169836764|ref|ZP_02869952.1|	candidate division TM7 single-cell isolate TM7a	candidate division TM7	6/10	200	223	33	0.00012	FDTSKVTSMYGMFDNAIAFNQP-VN
gi|169836764|ref|ZP_02869952.1|	candidate division TM7 single-cell isolate TM7a	candidate division TM7	7/10	224	248	48.1	3.2e-09	FDTSKVTNMGGMFIGATSFNQPINF
gi|169836764|ref|ZP_02869952.1|	candidate division TM7 single-cell isolate TM7a	candidate division TM7	8/10	249	272	11.8	6.1	-NTSSLQYIAEMFKNATSFNSPVNI
gi|169836764|ref|ZP_02869952.1|	candidate division TM7 single-cell isolate TM7a	candidate division TM7	9/10	274	297	31.4	0.00036	-DTSRVNYFSSMFEGATSFNQPINF
gi|169836764|ref|ZP_02869952.1|	candidate division TM7 single-cell isolate TM7a	candidate division TM7	10/10	298	323	11.3	7.4	-NTSSLQYIAEMFKNATSFNSpvNISN
gi|169838162|ref|ZP_02871350.1|	candidate division TM7 single-cell isolate TM7a	candidate division TM7	1/1	15	39	38.2	3.1e-06	FDTSKVTSMYGMFDNAIAFNQPVNF
gi|169840663|ref|ZP_02873776.1|	candidate division TM7 single-cell isolate TM7a	candidate division TM7	1/1	21	45	32.2	0.0002	YQIDRVTNMGGMFIGATSFNQPINF
gi|167957045|ref|ZP_02544119.1|	candidate division TM7 single-cell isolate TM7c	candidate division TM7	1/10	195	217	15.5	1.6	-DTSEVKSMNHMFRNAMKFNSP-VN
gi|167957045|ref|ZP_02544119.1|	candidate division TM7 single-cell isolate TM7c	candidate division TM7	2/10	218	241	32.5	0.00017	FDTSKVEDMGEMFKNANSFNQP-VN
gi|167957045|ref|ZP_02544119.1|	candidate division TM7 single-cell isolate TM7c	candidate division TM7	3/10	242	266	35.3	2.4e-05	FDTQNVENMGEMFIYAPSFNQPLNF
gi|167957045|ref|ZP_02544119.1|	candidate division TM7 single-cell isolate TM7c	candidate division TM7	4/10	267	289	15.9	1.4	-NTSKVTNMYGMLRHAKAFNHP-VN
gi|167957045|ref|ZP_02544119.1|	candidate division TM7 single-cell isolate TM7c	candidate division TM7	5/10	290	313	25.6	0.019	FDTRNVESMSMMFSVAEAFNQP-VN
gi|167957045|ref|ZP_02544119.1|	candidate division TM7 single-cell isolate TM7c	candidate division TM7	6/10	314	337	33	0.00012	FDTSKVTSMYGMFDNAIAFNQP-VN
gi|167957045|ref|ZP_02544119.1|	candidate division TM7 single-cell isolate TM7c	candidate division TM7	7/10	338	362	48.1	3.2e-09	FDTSKVTNMGGMFIGATSFNQPINF
gi|167957045|ref|ZP_02544119.1|	candidate division TM7 single-cell isolate TM7c	candidate division TM7	8/10	363	386	11.8	6.1	-NTSSLQYIAEMFKNATSFNSPVNI
gi|167957045|ref|ZP_02544119.1|	candidate division TM7 single-cell isolate TM7c	candidate division TM7	9/10	388	411	31.4	0.00036	-DTSRVNYFSSMFEGATSFNQPINF
gi|167957045|ref|ZP_02544119.1|	candidate division TM7 single-cell isolate TM7c	candidate division TM7	10/10	412	435	34.5	4e-05	-NTSNATNFGNMFKNATSFNQDISN
gi|193215242|ref|YP_001996441.1|	Chloroherpeton thalassium	Chloroherpeton thalassium ATCC 35110	1/3	179	203	45.4	2.1e-08	WDVSAVLDMQSMFSGAASFNQNISG
gi|193215242|ref|YP_001996441.1|	Chloroherpeton thalassium	Chloroherpeton thalassium ATCC 35110	2/3	204	228	34.2	5.1e-05	WNVSGAMNMVEMFYNATAFDQNIGG
gi|193215242|ref|YP_001996441.1|	Chloroherpeton thalassium	Chloroherpeton thalassium ATCC 35110	3/3	229	248	21.7	0.18	WNISAVEEMDDMFYGAT-----LST
gi|227368545|ref|ZP_03852066.1|	Chryseobacterium gleum	Chryseobacterium gleum ATCC 35910	1/7	175	198	16.8	1	-NLSNVEDASYMFYGTKSFTGASSM
gi|227368545|ref|ZP_03852066.1|	Chryseobacterium gleum	Chryseobacterium gleum ATCC 35910	2/7	201	218	19.1	0.47	WDTSKIKNFRFMFAL-------ISD
gi|227368545|ref|ZP_03852066.1|	Chryseobacterium gleum	Chryseobacterium gleum ATCC 35910	3/7	236	260	28.9	0.002	WDMSSATDLSFMFAGRGLFNQTLNN
gi|227368545|ref|ZP_03852066.1|	Chryseobacterium gleum	Chryseobacterium gleum ATCC 35910	4/7	261	285	40.5	6.6e-07	WNVSNVTDMKWMFALCPSYNQPMNN
gi|227368545|ref|ZP_03852066.1|	Chryseobacterium gleum	Chryseobacterium gleum ATCC 35910	5/7	286	310	28.6	0.0024	WDTSSLEDIRFMFHFDSAFNQSLDH
gi|227368545|ref|ZP_03852066.1|	Chryseobacterium gleum	Chryseobacterium gleum ATCC 35910	6/7	311	335	27.5	0.0051	WNTSKITNMAHAIHGCTAFNHSLEN
gi|227368545|ref|ZP_03852066.1|	Chryseobacterium gleum	Chryseobacterium gleum ATCC 35910	7/7	336	360	15.4	1.7	WDMTKVTRIDQILKETPNFNQSLAS
gi|227368546|ref|ZP_03852067.1|	Chryseobacterium gleum	Chryseobacterium gleum ATCC 35910	1/7	175	198	9.4	15	-NLNNVEDASFMFYGTTNFKGASSM
gi|227368546|ref|ZP_03852067.1|	Chryseobacterium gleum	Chryseobacterium gleum ATCC 35910	2/7	201	223	20.4	0.29	WDTSKIRNFSFMFSL--LFDTPLPS
gi|227368546|ref|ZP_03852067.1|	Chryseobacterium gleum	Chryseobacterium gleum ATCC 35910	3/7	237	261	31.9	0.00025	WNMSSATNLSYMFSNRTHFNQTLNS
gi|227368546|ref|ZP_03852067.1|	Chryseobacterium gleum	Chryseobacterium gleum ATCC 35910	4/7	262	286	46.2	1.2e-08	WDVSKVTDMSWMFGQCLSFNQRLDN
gi|227368546|ref|ZP_03852067.1|	Chryseobacterium gleum	Chryseobacterium gleum ATCC 35910	5/7	287	310	15.2	1.8	WNTSNLEDMHFMLHMIPVFNQP-VN
gi|227368546|ref|ZP_03852067.1|	Chryseobacterium gleum	Chryseobacterium gleum ATCC 35910	6/7	311	335	48.4	2.6e-09	WNTSKVTNMAHIFHGCTSFNQSLEN
gi|227368546|ref|ZP_03852067.1|	Chryseobacterium gleum	Chryseobacterium gleum ATCC 35910	7/7	336	360	21.2	0.22	WDMTKVERIDHILNGATSYNQPLGN
gi|227369682|ref|ZP_03853189.1|	Chryseobacterium gleum	Chryseobacterium gleum ATCC 35910	1/6	181	205	39.5	1.3e-06	WNPFRITDMSGMFSGATRFNQNIGN
gi|227369682|ref|ZP_03853189.1|	Chryseobacterium gleum	Chryseobacterium gleum ATCC 35910	2/6	206	230	49.8	1e-09	WDTSKVTNFSSMFSSASSFNQDISA
gi|227369682|ref|ZP_03853189.1|	Chryseobacterium gleum	Chryseobacterium gleum ATCC 35910	3/6	231	255	40.9	4.7e-07	WNTTSGTDFSSMFADATAFNQPLNS
gi|227369682|ref|ZP_03853189.1|	Chryseobacterium gleum	Chryseobacterium gleum ATCC 35910	4/6	256	280	42.3	1.8e-07	WNTENATNFRYTFYNAAAFNQPLDN
gi|227369682|ref|ZP_03853189.1|	Chryseobacterium gleum	Chryseobacterium gleum ATCC 35910	5/6	281	305	46.7	8.9e-09	WNTGKVTDFEHMFENAVSFNQPIGN
gi|227369682|ref|ZP_03853189.1|	Chryseobacterium gleum	Chryseobacterium gleum ATCC 35910	6/6	306	332	21.3	0.21	WDVSKADYFagFNMFAGASHFDQDISA
gi|210623456|ref|ZP_03293801.1|	Clostridium hiranonis	Clostridium hiranonis DSM 13275	1/8	467	487	17.1	0.93	LDTSKVVNMKYAFNGCSS----LKK
gi|210623456|ref|ZP_03293801.1|	Clostridium hiranonis	Clostridium hiranonis DSM 13275	2/8	493	513	20.1	0.32	LDTSNVENMSSIFANCTS----LES
gi|210623456|ref|ZP_03293801.1|	Clostridium hiranonis	Clostridium hiranonis DSM 13275	3/8	519	539	19.5	0.39	LNTKNVTDMSDMFFKCSN----LKS
gi|210623456|ref|ZP_03293801.1|	Clostridium hiranonis	Clostridium hiranonis DSM 13275	4/8	545	565	26.3	0.012	FDTSNVENMSYMFGDCNG----LTK
gi|210623456|ref|ZP_03293801.1|	Clostridium hiranonis	Clostridium hiranonis DSM 13275	5/8	571	591	13.3	3.6	LNTKKVTNMMAMFTNCKN----LNE
gi|210623456|ref|ZP_03293801.1|	Clostridium hiranonis	Clostridium hiranonis DSM 13275	6/8	597	617	14.7	2.2	LDTDNVENTSYMFSGCLN----LTK
gi|210623456|ref|ZP_03293801.1|	Clostridium hiranonis	Clostridium hiranonis DSM 13275	7/8	623	643	30.1	0.00088	FNTSNVTNMSYMFASCES----LRD
gi|210623456|ref|ZP_03293801.1|	Clostridium hiranonis	Clostridium hiranonis DSM 13275	8/8	649	673	12.7	4.5	LETKNVNDMNGMFYVCRNLNATLNI
gi|167766758|ref|ZP_02438811.1|	Clostridium sp. SS2/1		1/2	1269	1288	8.9	17	-DTSAVVDMSQMFYAMDS----IKT
gi|167766758|ref|ZP_02438811.1|	Clostridium sp. SS2/1		2/2	1294	1314	15	2	FNTSNVEDVSQMFYG----NPVLKT
gi|163815142|ref|ZP_02206523.1|	Coprococcus eutactus	Coprococcus eutactus ATCC 27759	1/12	86	111	20.4	0.28	FDTSNVTDMDYMFGYCTMpegF--TLSN
gi|163815142|ref|ZP_02206523.1|	Coprococcus eutactus	Coprococcus eutactus ATCC 27759	2/12	113	134	21.3	0.21	FDTSKVTDMHSMFAGCTM---PEGF
gi|163815142|ref|ZP_02206523.1|	Coprococcus eutactus	Coprococcus eutactus ATCC 27759	3/12	140	159	20.9	0.24	FDTSSVTDMDGMFWDCK-----LPE
gi|163815142|ref|ZP_02206523.1|	Coprococcus eutactus	Coprococcus eutactus ATCC 27759	4/12	167	186	8.7	18	FDTSNVTGMYCMFNKCR-----LPE
gi|163815142|ref|ZP_02206523.1|	Coprococcus eutactus	Coprococcus eutactus ATCC 27759	5/12	194	216	20.1	0.32	FDTSNVTDMGCMFNGCKL--PDGFT
gi|163815142|ref|ZP_02206523.1|	Coprococcus eutactus	Coprococcus eutactus ATCC 27759	6/12	221	243	11.8	6.1	FDTSSVTDMGCIFNGCKL--PDGFT
gi|163815142|ref|ZP_02206523.1|	Coprococcus eutactus	Coprococcus eutactus ATCC 27759	7/12	248	267	16.2	1.3	FDTSKVTDMKRMFFYCA-----LPE
gi|163815142|ref|ZP_02206523.1|	Coprococcus eutactus	Coprococcus eutactus ATCC 27759	8/12	275	294	18.6	0.54	FDTSSVIDMSNMFSDCT-----LPE
gi|163815142|ref|ZP_02206523.1|	Coprococcus eutactus	Coprococcus eutactus ATCC 27759	9/12	302	321	18.9	0.5	FDTSSVIDMSGMFSDCT-----LPE
gi|163815142|ref|ZP_02206523.1|	Coprococcus eutactus	Coprococcus eutactus ATCC 27759	10/12	329	348	21.3	0.21	FDTSSVTDMSNMFSDCT-----LPE
gi|163815142|ref|ZP_02206523.1|	Coprococcus eutactus	Coprococcus eutactus ATCC 27759	11/12	356	375	17.2	0.9	FDTSKVTDMKRMFSSCG-----LPK
gi|163815142|ref|ZP_02206523.1|	Coprococcus eutactus	Coprococcus eutactus ATCC 27759	12/12	383	402	11.6	6.7	FDTSKVTDMRCMFSCCT-----LPE
gi|225020941|ref|ZP_03710133.1|	Corynebacterium matruchotii	Corynebacterium matruchotii ATCC 33806	1/3	179	202	28.2	0.0031	WDVSHIENFSSAFHD-SQFNGDISK
gi|225020941|ref|ZP_03710133.1|	Corynebacterium matruchotii	Corynebacterium matruchotii ATCC 33806	2/3	203	227	35.9	1.5e-05	WDTRNATTMRDMFMNAFYFNGDISR
gi|225020941|ref|ZP_03710133.1|	Corynebacterium matruchotii	Corynebacterium matruchotii ATCC 33806	3/3	228	252	43.7	7e-08	WNISRVTDMRSMFFQAASFDQNLSQ
gi|225021209|ref|ZP_03710401.1|	Corynebacterium matruchotii	Corynebacterium matruchotii ATCC 33806	1/5	77	97	1.9	210	WGTNQWRSMEGMFQRATN----VQF
gi|225021209|ref|ZP_03710401.1|	Corynebacterium matruchotii	Corynebacterium matruchotii ATCC 33806	2/5	105	128	10.1	11	-DLNKVRSTAYMFDGATRFDSDIAA
gi|225021209|ref|ZP_03710401.1|	Corynebacterium matruchotii	Corynebacterium matruchotii ATCC 33806	3/5	129	153	41.8	2.6e-07	WNTNSVTSMAGMFNKAQAFNGDISG
gi|225021209|ref|ZP_03710401.1|	Corynebacterium matruchotii	Corynebacterium matruchotii ATCC 33806	4/5	154	178	41.8	2.7e-07	WDTSNVTEMHSMFAHAKTFSADISS
gi|225021209|ref|ZP_03710401.1|	Corynebacterium matruchotii	Corynebacterium matruchotii ATCC 33806	5/5	179	203	39.8	1e-06	WDTSKVQDMTAMFDGATDFDINLRT
gi|225023094|ref|ZP_03712286.1|	Corynebacterium matruchotii	Corynebacterium matruchotii ATCC 33806	1/3	214	237	9.1	16	WDVQRIQNFAHAFES-SGFQGDLST
gi|225023094|ref|ZP_03712286.1|	Corynebacterium matruchotii	Corynebacterium matruchotii ATCC 33806	2/3	238	262	21.6	0.19	WRPVSATDMSNMFTNATRFDSDLSA
gi|225023094|ref|ZP_03712286.1|	Corynebacterium matruchotii	Corynebacterium matruchotii ATCC 33806	3/3	263	279	20.9	0.24	WDVRNVTNMRGMFH--------LSG
gi|225023095|ref|ZP_03712287.1|	Corynebacterium matruchotii	Corynebacterium matruchotii ATCC 33806	1/3	210	233	28.4	0.0027	WDVSHVTDFSGLFHD-SGFHGDISK
gi|225023095|ref|ZP_03712287.1|	Corynebacterium matruchotii	Corynebacterium matruchotii ATCC 33806	2/3	234	258	24.6	0.038	WNPKTATNMSMMFDHAEWFDSDISR
gi|225023095|ref|ZP_03712287.1|	Corynebacterium matruchotii	Corynebacterium matruchotii ATCC 33806	3/3	259	278	9.2	16	WDMRRVTSIHNMFDN-----VGLSP
gi|252125291|ref|ZP_04835751.1|	Corynebacterium matruchotii	Corynebacterium matruchotii ATCC 14266	1/3	224	247	30.9	0.00049	WDVSNIENFSSAFHD-SQFNGDISK
gi|252125291|ref|ZP_04835751.1|	Corynebacterium matruchotii	Corynebacterium matruchotii ATCC 14266	2/3	248	272	34.5	4.1e-05	WDTRNATTMRDMFMSAFYFNGDISR
gi|252125291|ref|ZP_04835751.1|	Corynebacterium matruchotii	Corynebacterium matruchotii ATCC 14266	3/3	273	297	43.7	7e-08	WNISRVTDMRSMFFQAASFDQNLSQ
gi|252126028|ref|ZP_04836216.1|	Corynebacterium matruchotii	Corynebacterium matruchotii ATCC 14266	1/3	214	237	9.1	16	WDVQRIQNFAHAFES-SGFQGDLST
gi|252126028|ref|ZP_04836216.1|	Corynebacterium matruchotii	Corynebacterium matruchotii ATCC 14266	2/3	238	262	21.6	0.19	WRPVSATDMSNMFTNATRFDSDLSA
gi|252126028|ref|ZP_04836216.1|	Corynebacterium matruchotii	Corynebacterium matruchotii ATCC 14266	3/3	263	279	20.9	0.24	WDVRNVTNMRGMFH--------LSG
gi|252126029|ref|ZP_04836217.1|	Corynebacterium matruchotii	Corynebacterium matruchotii ATCC 14266	1/3	210	233	28.4	0.0027	WDVSHVTDFSGLFHD-SGFHGDISK
gi|252126029|ref|ZP_04836217.1|	Corynebacterium matruchotii	Corynebacterium matruchotii ATCC 14266	2/3	234	258	24.6	0.038	WNPKTATNMSMMFDHAEWFDSDISR
gi|252126029|ref|ZP_04836217.1|	Corynebacterium matruchotii	Corynebacterium matruchotii ATCC 14266	3/3	259	278	9.2	16	WDMRRVTSIHNMFDN-----VGLSP
gi|252126524|ref|ZP_04836566.1|	Corynebacterium matruchotii	Corynebacterium matruchotii ATCC 14266	1/5	254	274	1.9	210	WGTNQWRSMEGMFQRATN----VQF
gi|252126524|ref|ZP_04836566.1|	Corynebacterium matruchotii	Corynebacterium matruchotii ATCC 14266	2/5	282	305	10.1	11	-DLNKVRSTAYMFDGATRFDSDIAA
gi|252126524|ref|ZP_04836566.1|	Corynebacterium matruchotii	Corynebacterium matruchotii ATCC 14266	3/5	306	330	41.8	2.6e-07	WNTNSVTSMAGMFNKAQAFNGDISG
gi|252126524|ref|ZP_04836566.1|	Corynebacterium matruchotii	Corynebacterium matruchotii ATCC 14266	4/5	331	355	41.8	2.7e-07	WDTSNVTEMHSMFAHAKTFSADISS
gi|252126524|ref|ZP_04836566.1|	Corynebacterium matruchotii	Corynebacterium matruchotii ATCC 14266	5/5	356	380	39.8	1e-06	WDTSKVQDMTAMFDGATDFDINLRT
gi|225197910|ref|ZP_03737045.1|	Desulfonatronospira thiodismutans	Desulfonatronospira thiodismutans ASO3-1	1/11	899	921	17.8	0.74	-DTSQVADMSGIFAG-TDFNGDIGY
gi|225197910|ref|ZP_03737045.1|	Desulfonatronospira thiodismutans	Desulfonatronospira thiodismutans ASO3-1	2/11	922	946	49.8	1e-09	WDVSNVDDMRSMFFLAESFNQDIGD
gi|225197910|ref|ZP_03737045.1|	Desulfonatronospira thiodismutans	Desulfonatronospira thiodismutans ASO3-1	3/11	947	971	48.6	2.3e-09	WDVSNVQSMSSMFSEAGSFNQDIGD
gi|225197910|ref|ZP_03737045.1|	Desulfonatronospira thiodismutans	Desulfonatronospira thiodismutans ASO3-1	4/11	972	996	31.7	0.00028	WVAPNVQDMSSMFVGARNFNQNIGD
gi|225197910|ref|ZP_03737045.1|	Desulfonatronospira thiodismutans	Desulfonatronospira thiodismutans ASO3-1	5/11	997	1021	50.4	6.9e-10	WDVSNVDDMKAMFLGAEAFNQDIGD
gi|225197910|ref|ZP_03737045.1|	Desulfonatronospira thiodismutans	Desulfonatronospira thiodismutans ASO3-1	6/11	1022	1046	42.7	1.4e-07	WEVSNVTNMKKLFENAGSFNQDLGD
gi|225197910|ref|ZP_03737045.1|	Desulfonatronospira thiodismutans	Desulfonatronospira thiodismutans ASO3-1	7/11	1047	1071	42.1	2.2e-07	WETSSVQDMSYMFQDAESFDQDIVR
gi|225197910|ref|ZP_03737045.1|	Desulfonatronospira thiodismutans	Desulfonatronospira thiodismutans ASO3-1	8/11	1072	1096	40.5	6.5e-07	WDVFKVQDMRAMFWGAETFDQDIGE
gi|225197910|ref|ZP_03737045.1|	Desulfonatronospira thiodismutans	Desulfonatronospira thiodismutans ASO3-1	9/11	1097	1121	30.8	0.00054	WETSSVQDMSYMFRSAESFNPESFN
gi|225197910|ref|ZP_03737045.1|	Desulfonatronospira thiodismutans	Desulfonatronospira thiodismutans ASO3-1	10/11	1127	1151	52	2.3e-10	WDVSNVDDMRSMFDGAKSFNQNIGD
gi|225197910|ref|ZP_03737045.1|	Desulfonatronospira thiodismutans	Desulfonatronospira thiodismutans ASO3-1	11/11	1152	1176	47.1	6.6e-09	WDVSNVQDMNMMFAGASSFYQDISG
gi|225199642|ref|ZP_03738761.1|	Desulfonatronospira thiodismutans	Desulfonatronospira thiodismutans ASO3-1	1/3	953	975	18.3	0.61	-DTSQVMDMSGLFYG-SDFNKDIGY
gi|225199642|ref|ZP_03738761.1|	Desulfonatronospira thiodismutans	Desulfonatronospira thiodismutans ASO3-1	2/3	976	999	36.7	9e-06	WDVSSVANMFGMFESAE-FNQDIGD
gi|225199642|ref|ZP_03738761.1|	Desulfonatronospira thiodismutans	Desulfonatronospira thiodismutans ASO3-1	3/3	1000	1024	38.8	2.1e-06	WDVSSVEDMGWMLYNAKLFEQDLSA
gi|255034315|ref|YP_003084936.1|	Dyadobacter fermentans	Dyadobacter fermentans DSM 18053	1/22	138	160	8.8	18	-DLSGVTDMYRMFRGCSLLNGP-AN
gi|255034315|ref|YP_003084936.1|	Dyadobacter fermentans	Dyadobacter fermentans DSM 18053	2/22	164	188	46	1.5e-08	WNTQNVTNMGAVFCEATAFNQPIGT
gi|255034315|ref|YP_003084936.1|	Dyadobacter fermentans	Dyadobacter fermentans DSM 18053	3/22	189	213	33.5	8.2e-05	WNTANATNLAGMFILARAFNQPIGS
gi|255034315|ref|YP_003084936.1|	Dyadobacter fermentans	Dyadobacter fermentans DSM 18053	4/22	214	238	42.3	1.8e-07	WNTSKVTDLTELFFGASAFNQPVGN
gi|255034315|ref|YP_003084936.1|	Dyadobacter fermentans	Dyadobacter fermentans DSM 18053	5/22	239	263	34.9	3.2e-05	WNVGTVFRMTYMFKDATSFNQTLGT
gi|255034315|ref|YP_003084936.1|	Dyadobacter fermentans	Dyadobacter fermentans DSM 18053	6/22	489	513	47.6	4.7e-09	WNTANVTDMTGMFQDAIAFNQSLGS
gi|255034315|ref|YP_003084936.1|	Dyadobacter fermentans	Dyadobacter fermentans DSM 18053	7/22	712	731	7.3	30	-NLSLVTSMASMFRGCAA----LNS
gi|255034315|ref|YP_003084936.1|	Dyadobacter fermentans	Dyadobacter fermentans DSM 18053	8/22	738	762	44.6	3.9e-08	WNVANVTDMSSLFEGASAFNQNIAG
gi|255034315|ref|YP_003084936.1|	Dyadobacter fermentans	Dyadobacter fermentans DSM 18053	9/22	763	787	34.4	4.5e-05	WNTGNVRRMDRMFERAGAFDQPIGT
gi|255034315|ref|YP_003084936.1|	Dyadobacter fermentans	Dyadobacter fermentans DSM 18053	10/22	788	812	28.3	0.003	WHTGQVTDMHSMFENAASFKQSVGA
gi|255034315|ref|YP_003084936.1|	Dyadobacter fermentans	Dyadobacter fermentans DSM 18053	11/22	813	837	53.6	7.4e-11	WNTGNVTDMTAMFKGATAFNQPLGN
gi|255034315|ref|YP_003084936.1|	Dyadobacter fermentans	Dyadobacter fermentans DSM 18053	12/22	1036	1058	1.7	220	-DLTNVQNMSQAFRGCAVLNGP-AN
gi|255034315|ref|YP_003084936.1|	Dyadobacter fermentans	Dyadobacter fermentans DSM 18053	13/22	1062	1086	46.9	7.4e-09	WNTTSVTNMKGMFQEASAFNQNINN
gi|255034315|ref|YP_003084936.1|	Dyadobacter fermentans	Dyadobacter fermentans DSM 18053	14/22	1087	1111	35	3e-05	WNTANVSTMVSMFQDARAFNQPVDT
gi|255034315|ref|YP_003084936.1|	Dyadobacter fermentans	Dyadobacter fermentans DSM 18053	15/22	1112	1136	27.8	0.0044	WNIQNTGNINAIFKGASAFNQPIGN
gi|255034315|ref|YP_003084936.1|	Dyadobacter fermentans	Dyadobacter fermentans DSM 18053	16/22	1137	1161	43.9	6e-08	WNTRQVTDMSSAFEDASAFNQPIGT
gi|255034315|ref|YP_003084936.1|	Dyadobacter fermentans	Dyadobacter fermentans DSM 18053	17/22	1162	1186	33.6	7.6e-05	WDTGNVTLIYNIFKGASAFNQPIGA
gi|255034315|ref|YP_003084936.1|	Dyadobacter fermentans	Dyadobacter fermentans DSM 18053	18/22	1187	1211	44.3	4.7e-08	WNTQKVNLMSGMFNGASAFNQPIGT
gi|255034315|ref|YP_003084936.1|	Dyadobacter fermentans	Dyadobacter fermentans DSM 18053	19/22	1212	1236	39.1	1.7e-06	WNTESVWQMDNMFAGAIAFNQPIGT
gi|255034315|ref|YP_003084936.1|	Dyadobacter fermentans	Dyadobacter fermentans DSM 18053	20/22	1237	1261	37.8	4.3e-06	WNVGGVSTMAHMFDGATAFNQDIGG
gi|255034315|ref|YP_003084936.1|	Dyadobacter fermentans	Dyadobacter fermentans DSM 18053	21/22	1262	1286	44.3	4.6e-08	WNTQYVEQMEYMFYGASAFNQDISG
gi|255034315|ref|YP_003084936.1|	Dyadobacter fermentans	Dyadobacter fermentans DSM 18053	22/22	1287	1311	27.3	0.0059	WNIGWVWTMENMFNGASAFNQSLGD
gi|255035543|ref|YP_003086164.1|	Dyadobacter fermentans	Dyadobacter fermentans DSM 18053	1/12	164	188	32.7	0.00014	WDVSGITNMARLFYFASTFNAPLGS
gi|255035543|ref|YP_003086164.1|	Dyadobacter fermentans	Dyadobacter fermentans DSM 18053	2/12	189	213	42.7	1.4e-07	WNMGSVTNMHQMFHSASAFNQPIGS
gi|255035543|ref|YP_003086164.1|	Dyadobacter fermentans	Dyadobacter fermentans DSM 18053	3/12	214	238	44	5.6e-08	WDVSKVTNMNSMFYQARAFDESIEN
gi|255035543|ref|YP_003086164.1|	Dyadobacter fermentans	Dyadobacter fermentans DSM 18053	4/12	239	263	43.7	7.1e-08	WNVSNVTNMGAMFTLAPAFNKPLEK
gi|255035543|ref|YP_003086164.1|	Dyadobacter fermentans	Dyadobacter fermentans DSM 18053	5/12	264	288	45.4	2.2e-08	WNVGQVTDMSNMFYGATLFNQSLDR
gi|255035543|ref|YP_003086164.1|	Dyadobacter fermentans	Dyadobacter fermentans DSM 18053	6/12	289	313	46.4	1.1e-08	WDVSKVRNMTAMFVNATAFNQPLGR
gi|255035543|ref|YP_003086164.1|	Dyadobacter fermentans	Dyadobacter fermentans DSM 18053	7/12	536	560	34.4	4.5e-05	WDVGNVTDMSALFMNSPAFNQSIAD
gi|255035543|ref|YP_003086164.1|	Dyadobacter fermentans	Dyadobacter fermentans DSM 18053	8/12	561	585	55.3	2.2e-11	WDTKNVTDMNNMFSGATSFNQPIGR
gi|255035543|ref|YP_003086164.1|	Dyadobacter fermentans	Dyadobacter fermentans DSM 18053	9/12	586	610	40.1	8.5e-07	WNVSKVRNMTRLFLSAHAFNQPIGD
gi|255035543|ref|YP_003086164.1|	Dyadobacter fermentans	Dyadobacter fermentans DSM 18053	10/12	611	635	31.9	0.00025	WDVSQVGAMEAMFRNAFAFDQPIGD
gi|255035543|ref|YP_003086164.1|	Dyadobacter fermentans	Dyadobacter fermentans DSM 18053	11/12	636	660	47.8	4.2e-09	WNVSSVTDMSYMLLGARSFNQPLEN
gi|255035543|ref|YP_003086164.1|	Dyadobacter fermentans	Dyadobacter fermentans DSM 18053	12/12	661	685	21.4	0.2	WDVRQVRNFSHMMFSADAFSQELGK
gi|255035634|ref|YP_003086255.1|	Dyadobacter fermentans	Dyadobacter fermentans DSM 18053	1/7	141	163	10.5	9.8	-DLSRVTTMQSMFAFCKVLNGP-EN
gi|255035634|ref|YP_003086255.1|	Dyadobacter fermentans	Dyadobacter fermentans DSM 18053	2/7	167	191	35.4	2.2e-05	WQTGNVTNMMSVFDNALAFNQPIGS
gi|255035634|ref|YP_003086255.1|	Dyadobacter fermentans	Dyadobacter fermentans DSM 18053	3/7	192	216	40.9	4.9e-07	WNTSMITTMDWMFSYALSFNQPLGD
gi|255035634|ref|YP_003086255.1|	Dyadobacter fermentans	Dyadobacter fermentans DSM 18053	4/7	217	241	36.8	8.4e-06	WDTGNVTGMTAMFQAARAFDQPIGD
gi|255035634|ref|YP_003086255.1|	Dyadobacter fermentans	Dyadobacter fermentans DSM 18053	5/7	242	266	40.7	5.7e-07	WNVGAVTSMGNMFFDATQFNQPIGR
gi|255035634|ref|YP_003086255.1|	Dyadobacter fermentans	Dyadobacter fermentans DSM 18053	6/7	267	291	49.5	1.3e-09	WNTAKVTNMDRMFSRAVSFNQPLNN
gi|255035634|ref|YP_003086255.1|	Dyadobacter fermentans	Dyadobacter fermentans DSM 18053	7/7	292	316	46.7	8.6e-09	WDVSKVTSMSSMFGTASSFNQSLGS
gi|255035647|ref|YP_003086268.1|	Dyadobacter fermentans	Dyadobacter fermentans DSM 18053	1/10	138	157	5.1	67	-NLQNVTSTYGMFSYCSS----ITT
gi|255035647|ref|YP_003086268.1|	Dyadobacter fermentans	Dyadobacter fermentans DSM 18053	2/10	164	187	30.2	0.0008	WDVSSVTEMDGMFGFTSW-NEPINN
gi|255035647|ref|YP_003086268.1|	Dyadobacter fermentans	Dyadobacter fermentans DSM 18053	3/10	188	211	41.6	3e-07	WDVSNVIYMGGMFHG-SQFNQPIGN
gi|255035647|ref|YP_003086268.1|	Dyadobacter fermentans	Dyadobacter fermentans DSM 18053	4/10	212	236	55	2.7e-11	WDVSKVTDMSSMFAEAKDFNQPLNT
gi|255035647|ref|YP_003086268.1|	Dyadobacter fermentans	Dyadobacter fermentans DSM 18053	5/10	237	261	50.3	7.4e-10	WDVSSVTNMYSMFNAATSFNQPLDN
gi|255035647|ref|YP_003086268.1|	Dyadobacter fermentans	Dyadobacter fermentans DSM 18053	6/10	262	286	36.8	8.2e-06	WNVSQVTNTIQMFERASAFNGTIGS
gi|255035647|ref|YP_003086268.1|	Dyadobacter fermentans	Dyadobacter fermentans DSM 18053	7/10	287	311	41.5	3.2e-07	WNTGNVWEMSRMFKEATSFNQSLDN
gi|255035647|ref|YP_003086268.1|	Dyadobacter fermentans	Dyadobacter fermentans DSM 18053	8/10	312	336	40.6	6e-07	WDVGQVTDMAEMFYGASAFNGAIGS
gi|255035647|ref|YP_003086268.1|	Dyadobacter fermentans	Dyadobacter fermentans DSM 18053	9/10	337	361	44.4	4.2e-08	WNVGNVQIMHAMFGDASSFNQPINN
gi|255035647|ref|YP_003086268.1|	Dyadobacter fermentans	Dyadobacter fermentans DSM 18053	10/10	362	386	51.6	3e-10	WDVSQVEDMSLMFSNATAFNQPLSN
gi|255035684|ref|YP_003086305.1|	Dyadobacter fermentans	Dyadobacter fermentans DSM 18053	1/10	143	160	7.4	30	---SNVTNMSSAFSGCKL----LAS
gi|255035684|ref|YP_003086305.1|	Dyadobacter fermentans	Dyadobacter fermentans DSM 18053	2/10	167	191	37.3	5.8e-06	WNVSTVTKMNSMFQGSELFNEPLAN
gi|255035684|ref|YP_003086305.1|	Dyadobacter fermentans	Dyadobacter fermentans DSM 18053	3/10	192	216	45.3	2.3e-08	WDVSSVTEMAAMFTSAQAFNQPIGN
gi|255035684|ref|YP_003086305.1|	Dyadobacter fermentans	Dyadobacter fermentans DSM 18053	4/10	217	241	41.8	2.6e-07	WDVSKVTTMSLMFAVASTFNQPLGG
gi|255035684|ref|YP_003086305.1|	Dyadobacter fermentans	Dyadobacter fermentans DSM 18053	5/10	242	265	27.1	0.0069	WDVSHVSAIDYMFFG-TPFNQPISG
gi|255035684|ref|YP_003086305.1|	Dyadobacter fermentans	Dyadobacter fermentans DSM 18053	6/10	266	289	35.4	2.2e-05	WDVSSVNNMNSMFAN-SPFNQPLSD
gi|255035684|ref|YP_003086305.1|	Dyadobacter fermentans	Dyadobacter fermentans DSM 18053	7/10	290	314	44	5.6e-08	WDVSAVTSMRGLFSGTTLFNQPIGN
gi|255035684|ref|YP_003086305.1|	Dyadobacter fermentans	Dyadobacter fermentans DSM 18053	8/10	315	339	39.6	1.2e-06	WDVSAATDLAFMFSGARAFNQPIGN
gi|255035684|ref|YP_003086305.1|	Dyadobacter fermentans	Dyadobacter fermentans DSM 18053	9/10	340	364	44	5.9e-08	WDVSGVTKMEFMFNGAVSFNQPLDA
gi|255035684|ref|YP_003086305.1|	Dyadobacter fermentans	Dyadobacter fermentans DSM 18053	10/10	365	389	41.5	3.1e-07	WDVSKVANMQNIFNGASAFNQPLAD
gi|227517104|ref|ZP_03947153.1|	Enterococcus faecalis	Enterococcus faecalis TX0104	1/2	196	219	19.7	0.37	LDTSQVTDMSYMFTNCTGL-QTLDV
gi|227517104|ref|ZP_03947153.1|	Enterococcus faecalis	Enterococcus faecalis TX0104	2/2	222	236	7.8	26	FDTSQVTNMSMMFYN----------
gi|227517105|ref|ZP_03947154.1|	Enterococcus faecalis	Enterococcus faecalis TX0104	1/3	20	43	19.1	0.45	FDTSKVTGMIYMFRDCSGL-QTLDV
gi|227517105|ref|ZP_03947154.1|	Enterococcus faecalis	Enterococcus faecalis TX0104	2/3	46	66	20.5	0.28	FNTSQVTYMWNMFSGCSG----LQT
gi|227517105|ref|ZP_03947154.1|	Enterococcus faecalis	Enterococcus faecalis TX0104	3/3	72	92	20.5	0.28	FDTSQVTNTDEMFDNCDA----LKK
gi|227518240|ref|ZP_03948289.1|	Enterococcus faecalis	Enterococcus faecalis TX0104	1/5	6	29	23.5	0.084	FDTSQVTNMRGMFFLCTGL-QTLDV
gi|227518240|ref|ZP_03948289.1|	Enterococcus faecalis	Enterococcus faecalis TX0104	2/5	32	52	28.5	0.0026	FDTSQVTDMNNMFAGCKA----LQT
gi|227518240|ref|ZP_03948289.1|	Enterococcus faecalis	Enterococcus faecalis TX0104	3/5	58	78	20.9	0.24	FNTNQVTDMAGMFSSCDK----IQT
gi|227518240|ref|ZP_03948289.1|	Enterococcus faecalis	Enterococcus faecalis TX0104	4/5	84	107	19.2	0.45	FDTSQVTNMRGMFSHCWEL-QALDV
gi|227518240|ref|ZP_03948289.1|	Enterococcus faecalis	Enterococcus faecalis TX0104	5/5	110	133	31.3	0.00038	FDTSKVTDMSDMFYGCKEL-QTLDV
gi|227518266|ref|ZP_03948315.1|	Enterococcus faecalis	Enterococcus faecalis TX0104	1/1	213	233	20.2	0.31	LDTSQVTDMTNMFSSCSK----LTS
gi|227518267|ref|ZP_03948316.1|	Enterococcus faecalis	Enterococcus faecalis TX0104	1/7	14	34	1	290	FVTKKVLSTSNMFADCSG----LTR
gi|227518267|ref|ZP_03948316.1|	Enterococcus faecalis	Enterococcus faecalis TX0104	2/7	40	60	18.5	0.57	FDTSAVLNMSAMFANCSG----LTS
gi|227518267|ref|ZP_03948316.1|	Enterococcus faecalis	Enterococcus faecalis TX0104	3/7	66	86	19.4	0.42	FDTSAVTQMNGMFTGCSG----LTS
gi|227518267|ref|ZP_03948316.1|	Enterococcus faecalis	Enterococcus faecalis TX0104	4/7	92	112	24	0.059	FDTSAVTNMHSMFKGCSG----LTS
gi|227518267|ref|ZP_03948316.1|	Enterococcus faecalis	Enterococcus faecalis TX0104	5/7	120	140	16	1.4	FKTDKVTEMTDMFAGCSG----LTS
gi|227518267|ref|ZP_03948316.1|	Enterococcus faecalis	Enterococcus faecalis TX0104	6/7	146	166	21.9	0.17	FNTSEVKSMDGMFSDCTG----LKS
gi|227518267|ref|ZP_03948316.1|	Enterococcus faecalis	Enterococcus faecalis TX0104	7/7	172	192	15.9	1.4	FNTGKVTKMTYMFAYCNS----LTY
gi|227554318|ref|ZP_03984365.1|	Enterococcus faecalis	Enterococcus faecalis HH22	1/3	18	38	20.9	0.24	FNTNQVTDMAGMFSSCDK----IQT
gi|227554318|ref|ZP_03984365.1|	Enterococcus faecalis	Enterococcus faecalis HH22	2/3	44	67	19.2	0.45	FDTSQVTNMRGMFSHCWEL-QALDV
gi|227554318|ref|ZP_03984365.1|	Enterococcus faecalis	Enterococcus faecalis HH22	3/3	70	86	18.1	0.66	FDTSKVTDMSDMFYGCK--------
gi|227555260|ref|ZP_03985307.1|	Enterococcus faecalis	Enterococcus faecalis HH22	1/3	14	37	19.1	0.45	FDTSKVTGMIYMFRDCSGL-QTLDV
gi|227555260|ref|ZP_03985307.1|	Enterococcus faecalis	Enterococcus faecalis HH22	2/3	40	60	20.5	0.28	FNTSQVTYMWNMFSGCSG----LQT
gi|227555260|ref|ZP_03985307.1|	Enterococcus faecalis	Enterococcus faecalis HH22	3/3	66	86	20.5	0.28	FDTSQVTNTDEMFDNCDA----LKK
gi|255975289|ref|ZP_05425875.1|	Enterococcus faecalis	Enterococcus faecalis T2	1/13	26	49	19.7	0.37	LDTSQVTDMSYMFTNCTGL-QTLDV
gi|255975289|ref|ZP_05425875.1|	Enterococcus faecalis	Enterococcus faecalis T2	2/13	52	75	23.5	0.084	FDTSQVTNMRGMFFLCTGL-QTLDV
gi|255975289|ref|ZP_05425875.1|	Enterococcus faecalis	Enterococcus faecalis T2	3/13	78	98	28.5	0.0026	FDTSQVTDMNNMFAGCKA----LQT
gi|255975289|ref|ZP_05425875.1|	Enterococcus faecalis	Enterococcus faecalis T2	4/13	104	124	20.9	0.24	FNTNQVTDMAGMFSSCDK----IQT
gi|255975289|ref|ZP_05425875.1|	Enterococcus faecalis	Enterococcus faecalis T2	5/13	130	153	19.2	0.45	FDTSQVTNMRGMFSHCWEL-QALDV
gi|255975289|ref|ZP_05425875.1|	Enterococcus faecalis	Enterococcus faecalis T2	6/13	156	179	31.3	0.00038	FDTSKVTDMSDMFYGCKEL-QTLDV
gi|255975289|ref|ZP_05425875.1|	Enterococcus faecalis	Enterococcus faecalis T2	7/13	182	205	29.1	0.0018	FDTSQVTNMSSMFYGCSGL-QTLDV
gi|255975289|ref|ZP_05425875.1|	Enterococcus faecalis	Enterococcus faecalis T2	8/13	208	231	18.3	0.61	FDTSQVTSMGGMFIGCRGL-QTLDV
gi|255975289|ref|ZP_05425875.1|	Enterococcus faecalis	Enterococcus faecalis T2	9/13	234	254	20.8	0.25	FDTSQVINMSSMFADCRG----LQT
gi|255975289|ref|ZP_05425875.1|	Enterococcus faecalis	Enterococcus faecalis T2	10/13	260	283	27.1	0.0069	FDTSQVTNMSNMFDGCSGL-QTLDV
gi|255975289|ref|ZP_05425875.1|	Enterococcus faecalis	Enterococcus faecalis T2	11/13	286	309	19.1	0.45	FDTSKVTGMIYMFRDCSGL-QTLDV
gi|255975289|ref|ZP_05425875.1|	Enterococcus faecalis	Enterococcus faecalis T2	12/13	312	332	20.5	0.28	FNTSQVTYMWNMFSGCSG----LQT
gi|255975289|ref|ZP_05425875.1|	Enterococcus faecalis	Enterococcus faecalis T2	13/13	338	358	20.5	0.28	FDTSQVTNTDEMFDNCDA----LKK
gi|29376753|ref|NP_815907.1|	Enterococcus faecalis	Enterococcus faecalis V583	1/17	196	219	19.7	0.37	LDTSQVTDMSYMFTNCTGL-QTLDV
gi|29376753|ref|NP_815907.1|	Enterococcus faecalis	Enterococcus faecalis V583	2/17	222	245	23.1	0.11	FDTSQVTNMSMMFYNCRGL-QTLDV
gi|29376753|ref|NP_815907.1|	Enterococcus faecalis	Enterococcus faecalis V583	3/17	248	271	18.7	0.53	FETSQVTDMSYMFDACSGL-QTLDV
gi|29376753|ref|NP_815907.1|	Enterococcus faecalis	Enterococcus faecalis V583	4/17	274	297	17.6	0.79	FETSQVTDMSSMFDACSGL-QTLDV
gi|29376753|ref|NP_815907.1|	Enterococcus faecalis	Enterococcus faecalis V583	5/17	300	323	23.5	0.084	FDTSQVTNMRGMFFLCTGL-QTLDV
gi|29376753|ref|NP_815907.1|	Enterococcus faecalis	Enterococcus faecalis V583	6/17	326	346	28.5	0.0026	FDTSQVTDMNNMFAGCKA----LQT
gi|29376753|ref|NP_815907.1|	Enterococcus faecalis	Enterococcus faecalis V583	7/17	352	372	20.9	0.24	FNTNQVTDMAGMFSSCDK----IQT
gi|29376753|ref|NP_815907.1|	Enterococcus faecalis	Enterococcus faecalis V583	8/17	378	401	19.2	0.45	FDTSQVTNMRGMFSHCWEL-QALDV
gi|29376753|ref|NP_815907.1|	Enterococcus faecalis	Enterococcus faecalis V583	9/17	404	427	31.3	0.00038	FDTSKVTDMSDMFYGCKEL-QTLDV
gi|29376753|ref|NP_815907.1|	Enterococcus faecalis	Enterococcus faecalis V583	10/17	430	453	16.2	1.3	FDTSQVIYMSDMFGECSGL-QTLDV
gi|29376753|ref|NP_815907.1|	Enterococcus faecalis	Enterococcus faecalis V583	11/17	456	479	14.2	2.6	FDTSQVIYMSDMFGECRGL-QTLDV
gi|29376753|ref|NP_815907.1|	Enterococcus faecalis	Enterococcus faecalis V583	12/17	482	502	20.8	0.25	FDTSQVINMSSMFADCRG----LQT
gi|29376753|ref|NP_815907.1|	Enterococcus faecalis	Enterococcus faecalis V583	13/17	508	528	23.5	0.081	FDTSQVTNMSSMFADCRG----LQT
gi|29376753|ref|NP_815907.1|	Enterococcus faecalis	Enterococcus faecalis V583	14/17	534	557	25.3	0.024	FDTSQVTNMSNMFDGCRGL-QTLDV
gi|29376753|ref|NP_815907.1|	Enterococcus faecalis	Enterococcus faecalis V583	15/17	560	583	19.1	0.45	FDTSKVTGMIYMFRDCSGL-QTLDV
gi|29376753|ref|NP_815907.1|	Enterococcus faecalis	Enterococcus faecalis V583	16/17	586	606	20.5	0.28	FNTSQVTYMWNMFSGCSG----LQT
gi|29376753|ref|NP_815907.1|	Enterococcus faecalis	Enterococcus faecalis V583	17/17	612	632	20.5	0.28	FDTSQVTNTDEMFDNCDA----LKK
gi|257868524|ref|ZP_05648177.1|	Enterococcus gallinarum	Enterococcus gallinarum EG2	1/2	351	371	23.5	0.084	FDTSSVTHMNWMFGNASS----LES
gi|257868524|ref|ZP_05648177.1|	Enterococcus gallinarum	Enterococcus gallinarum EG2	2/2	377	397	28	0.0038	WDTSSVIDMTAMFNGTSS----LKE
gi|257870678|ref|ZP_05650331.1|	Enterococcus gallinarum	Enterococcus gallinarum EG2	1/6	199	219	18.6	0.54	LDTSRVTNMSGMFNNTRG----LTK
gi|257870678|ref|ZP_05650331.1|	Enterococcus gallinarum	Enterococcus gallinarum EG2	2/6	225	245	20.4	0.28	FDTSNVINMYAMFNG--LF--DLTS
gi|257870678|ref|ZP_05650331.1|	Enterococcus gallinarum	Enterococcus gallinarum EG2	3/6	251	271	21.3	0.21	FDTRNVTNMSLMFANVIN----IDK
gi|257870678|ref|ZP_05650331.1|	Enterococcus gallinarum	Enterococcus gallinarum EG2	4/6	277	299	15.1	1.9	FDTRNVTDMSLMFANLRR--SDLDT
gi|257870678|ref|ZP_05650331.1|	Enterococcus gallinarum	Enterococcus gallinarum EG2	5/6	307	324	19.9	0.34	FDTSQVTNMDRMFQG-------LNR
gi|257870678|ref|ZP_05650331.1|	Enterococcus gallinarum	Enterococcus gallinarum EG2	6/6	333	353	20.8	0.25	FDTSKVTNMSSMFSG----MQSLKI
gi|218282424|ref|ZP_03488693.1|	Eubacterium biforme	Eubacterium biforme DSM 3989	1/7	394	413	11	8.1	LDVSNVTDGSYMFYGCAN-----ST
gi|218282424|ref|ZP_03488693.1|	Eubacterium biforme	Eubacterium biforme DSM 3989	2/7	420	440	16.5	1.2	WNTSKIKYFDKMFSNCQS----LAF
gi|218282424|ref|ZP_03488693.1|	Eubacterium biforme	Eubacterium biforme DSM 3989	3/7	446	470	3.3	120	WDMISGYSLNNMFAYSGITDIDLSK
gi|218282424|ref|ZP_03488693.1|	Eubacterium biforme	Eubacterium biforme DSM 3989	4/7	471	491	17.7	0.75	WNTSNITNLSNLFFECTR----LKQ
gi|218282424|ref|ZP_03488693.1|	Eubacterium biforme	Eubacterium biforme DSM 3989	5/7	497	517	6.2	44	WNTESVSTCHWLFRGCSS----LEF
gi|218282424|ref|ZP_03488693.1|	Eubacterium biforme	Eubacterium biforme DSM 3989	6/7	523	543	12.2	5.3	WNTCNVYDMDRMFGECPK----LIA
gi|218282424|ref|ZP_03488693.1|	Eubacterium biforme	Eubacterium biforme DSM 3989	7/7	576	596	13.1	3.9	FDTQNCIDTSQMFRGCYN----LKS
gi|218283503|ref|ZP_03489493.1|	Eubacterium biforme	Eubacterium biforme DSM 3989	1/6	275	298	20.2	0.31	-DTSNVTSMNGMFNGVASTSLDLSS
gi|218283503|ref|ZP_03489493.1|	Eubacterium biforme	Eubacterium biforme DSM 3989	2/6	299	319	25.3	0.025	FDTSKVTDMTWMFAQCPN----LTS
gi|218283503|ref|ZP_03489493.1|	Eubacterium biforme	Eubacterium biforme DSM 3989	3/6	325	345	26.8	0.0087	FNTSNVTEMSEMFADCEN----LKE
gi|218283503|ref|ZP_03489493.1|	Eubacterium biforme	Eubacterium biforme DSM 3989	4/6	351	371	25.8	0.017	FNTKNITNMGSMFYKCTN----LTS
gi|218283503|ref|ZP_03489493.1|	Eubacterium biforme	Eubacterium biforme DSM 3989	5/6	377	397	28.3	0.003	FDTSNVTNMYSMFSECSN----LAN
gi|218283503|ref|ZP_03489493.1|	Eubacterium biforme	Eubacterium biforme DSM 3989	6/6	404	424	9.2	16	WSTEKVTNDGHMFEYCEK----LPN
gi|255994219|ref|ZP_05427354.1|	Eubacterium saphenum	Eubacterium saphenum ATCC 49989	1/37	306	330	30.8	0.00054	FNTSEVTDMSGIFNYAKSVDADVSK
gi|255994219|ref|ZP_05427354.1|	Eubacterium saphenum	Eubacterium saphenum ATCC 49989	2/37	331	355	36.6	9.6e-06	WNVSNVTKMTGMFDGATSAKPDVSK
gi|255994219|ref|ZP_05427354.1|	Eubacterium saphenum	Eubacterium saphenum ATCC 49989	3/37	356	380	41.2	3.9e-07	WNTSKVTDMVSMFFGAKSANPDVSK
gi|255994219|ref|ZP_05427354.1|	Eubacterium saphenum	Eubacterium saphenum ATCC 49989	4/37	381	405	31.3	0.00039	WDVSNVTNVINMFYGATSAKPDVSK
gi|255994219|ref|ZP_05427354.1|	Eubacterium saphenum	Eubacterium saphenum ATCC 49989	5/37	406	430	33	0.00012	WGTSKITKMNWMFYGATSANPDVSK
gi|255994219|ref|ZP_05427354.1|	Eubacterium saphenum	Eubacterium saphenum ATCC 49989	6/37	431	455	38.5	2.5e-06	WDTSKVTNMAKMFYGATSAKPDTSK
gi|255994219|ref|ZP_05427354.1|	Eubacterium saphenum	Eubacterium saphenum ATCC 49989	7/37	456	480	48.8	2e-09	WDVSNVTDMSGMFYGATSANPDVSK
gi|255994219|ref|ZP_05427354.1|	Eubacterium saphenum	Eubacterium saphenum ATCC 49989	8/37	481	505	35.6	1.9e-05	WNTSKVTNMWGVFYGAKSATPDVSK
gi|255994219|ref|ZP_05427354.1|	Eubacterium saphenum	Eubacterium saphenum ATCC 49989	9/37	506	530	31.7	0.00029	WDTSKATNMNSLFEGASAANPDASK
gi|255994219|ref|ZP_05427354.1|	Eubacterium saphenum	Eubacterium saphenum ATCC 49989	10/37	531	550	19.9	0.34	WNTSNVTDMSFVFKN-----SGIKR
gi|255994219|ref|ZP_05427354.1|	Eubacterium saphenum	Eubacterium saphenum ATCC 49989	11/37	556	576	4	97	WNIDKVEESDKMFDGCAN----LEF
gi|255994219|ref|ZP_05427354.1|	Eubacterium saphenum	Eubacterium saphenum ATCC 49989	12/37	814	838	7.6	27	LNTEDVVNMSFMFSNAKSATPDVLH
gi|255994219|ref|ZP_05427354.1|	Eubacterium saphenum	Eubacterium saphenum ATCC 49989	13/37	839	863	23.4	0.088	WNTSNVVNMKDMFNGAECAIPDVDD
gi|255994219|ref|ZP_05427354.1|	Eubacterium saphenum	Eubacterium saphenum ATCC 49989	14/37	864	888	32.3	0.0002	WDVSKVTDMQYMFKHTSISRVNINK
gi|255994219|ref|ZP_05427354.1|	Eubacterium saphenum	Eubacterium saphenum ATCC 49989	15/37	1152	1176	32.6	0.00016	LNTSNVTDMNNMFYGAKKANPNTSN
gi|255994219|ref|ZP_05427354.1|	Eubacterium saphenum	Eubacterium saphenum ATCC 49989	16/37	1177	1201	18.8	0.51	WNTAKVSNMKAMFQFTDKANSNVAN
gi|255994219|ref|ZP_05427354.1|	Eubacterium saphenum	Eubacterium saphenum ATCC 49989	17/37	1202	1226	30.9	0.0005	WDTSKVTNTREMFRGAASANPDVFK
gi|255994219|ref|ZP_05427354.1|	Eubacterium saphenum	Eubacterium saphenum ATCC 49989	18/37	1227	1251	26.2	0.013	WDVSNVTDMMGMFERAVLATPNVSN
gi|255994219|ref|ZP_05427354.1|	Eubacterium saphenum	Eubacterium saphenum ATCC 49989	19/37	1252	1276	41.6	3.1e-07	WDTSKVTNMGGMFEEAISANPDVSK
gi|255994219|ref|ZP_05427354.1|	Eubacterium saphenum	Eubacterium saphenum ATCC 49989	20/37	1277	1301	36.1	1.3e-05	WNVSNVIYMIEMFKGATSANPDVSK
gi|255994219|ref|ZP_05427354.1|	Eubacterium saphenum	Eubacterium saphenum ATCC 49989	21/37	1302	1326	39	1.8e-06	WNVSNVIYMRQMFEGATSANPDVSK
gi|255994219|ref|ZP_05427354.1|	Eubacterium saphenum	Eubacterium saphenum ATCC 49989	22/37	1327	1351	14.9	2.1	WNVLKVKDIERMFKESAVKKLNLSS
gi|255994219|ref|ZP_05427354.1|	Eubacterium saphenum	Eubacterium saphenum ATCC 49989	23/37	1614	1633	4	97	LNTGDVVNMSAMFSQAKN-----TD
gi|255994219|ref|ZP_05427354.1|	Eubacterium saphenum	Eubacterium saphenum ATCC 49989	24/37	1639	1660	28	0.0036	WDTSKVVNMGHMFDGAK---QAIPT
gi|255994219|ref|ZP_05427354.1|	Eubacterium saphenum	Eubacterium saphenum ATCC 49989	25/37	1664	1688	37.8	4.2e-06	WDVSKVTDMQYMFRDTSNSRINISK
gi|255994219|ref|ZP_05427354.1|	Eubacterium saphenum	Eubacterium saphenum ATCC 49989	26/37	1952	1976	32.6	0.00016	LNTSNVTDMNNMFYGAKKANPNTSN
gi|255994219|ref|ZP_05427354.1|	Eubacterium saphenum	Eubacterium saphenum ATCC 49989	27/37	1977	2001	20.8	0.25	WDTSKVSNMKALFQFTDKANPNVAS
gi|255994219|ref|ZP_05427354.1|	Eubacterium saphenum	Eubacterium saphenum ATCC 49989	28/37	2002	2026	21.4	0.21	WDTSKVTNARDMFRYATAAMPAVSN
gi|255994219|ref|ZP_05427354.1|	Eubacterium saphenum	Eubacterium saphenum ATCC 49989	29/37	2027	2051	41.4	3.4e-07	WDTSEVTDMGGMFDNAKSANPDVSK
gi|255994219|ref|ZP_05427354.1|	Eubacterium saphenum	Eubacterium saphenum ATCC 49989	30/37	2052	2076	37.9	3.8e-06	WNVSKVTNMGGMFEGAASANPNVSE
gi|255994219|ref|ZP_05427354.1|	Eubacterium saphenum	Eubacterium saphenum ATCC 49989	31/37	2077	2101	23.9	0.063	WNVSNAIFMIEMFRGATSASPDVSK
gi|255994219|ref|ZP_05427354.1|	Eubacterium saphenum	Eubacterium saphenum ATCC 49989	32/37	2102	2126	39	1.8e-06	WNVSNVIYMRQMFEGATSANPDVSK
gi|255994219|ref|ZP_05427354.1|	Eubacterium saphenum	Eubacterium saphenum ATCC 49989	33/37	2127	2151	19.7	0.37	WNVSKVKDIERMFKESAVKKLNLSG
gi|255994219|ref|ZP_05427354.1|	Eubacterium saphenum	Eubacterium saphenum ATCC 49989	34/37	2408	2432	28.9	0.002	FNTSKVTLMTAMFYLASSANPDVST
gi|255994219|ref|ZP_05427354.1|	Eubacterium saphenum	Eubacterium saphenum ATCC 49989	35/37	2433	2457	34.3	4.9e-05	WDTSNVTDMTIMFKNAAAANPDVSN
gi|255994219|ref|ZP_05427354.1|	Eubacterium saphenum	Eubacterium saphenum ATCC 49989	36/37	2458	2482	8.6	19	WNTSKLSGAEQMFVYSAIKKADLSK
gi|255994219|ref|ZP_05427354.1|	Eubacterium saphenum	Eubacterium saphenum ATCC 49989	37/37	2483	2503	2.5	170	WDVRALNNSDSMFFGCEG----LEY
gi|255994306|ref|ZP_05427441.1|	Eubacterium saphenum	Eubacterium saphenum ATCC 49989	1/2	15	39	44.8	3.3e-08	WNTSNVTNMSYMFTGATKANPDVSN
gi|255994306|ref|ZP_05427441.1|	Eubacterium saphenum	Eubacterium saphenum ATCC 49989	2/2	40	64	11.2	7.7	WEVSCIEYMSDMFKDSGIRRADLSK
gi|255994353|ref|ZP_05427488.1|	Eubacterium saphenum	Eubacterium saphenum ATCC 49989	1/5	157	181	24.6	0.039	LNTENVTDMEGMFSMTKKANPDVSN
gi|255994353|ref|ZP_05427488.1|	Eubacterium saphenum	Eubacterium saphenum ATCC 49989	2/5	182	206	28.2	0.0033	WDMTNVKDISYMFYRASNAKPDVSN
gi|255994353|ref|ZP_05427488.1|	Eubacterium saphenum	Eubacterium saphenum ATCC 49989	3/5	207	231	34.3	4.7e-05	WNTANVTDMGSAFYDASSANPDVSK
gi|255994353|ref|ZP_05427488.1|	Eubacterium saphenum	Eubacterium saphenum ATCC 49989	4/5	232	256	39.9	9.4e-07	WNTSKVTNMAGMFVGAESANLDVSK
gi|255994353|ref|ZP_05427488.1|	Eubacterium saphenum	Eubacterium saphenum ATCC 49989	5/5	257	281	21.9	0.17	WDVSKVDDMDSMFFKSGIKKANLSN
gi|255994386|ref|ZP_05427521.1|	Eubacterium saphenum	Eubacterium saphenum ATCC 49989	1/4	117	141	12.4	4.9	LNTSDVINMSFMFRWTAKADPNVSN
gi|255994386|ref|ZP_05427521.1|	Eubacterium saphenum	Eubacterium saphenum ATCC 49989	2/4	142	166	23.8	0.067	WNTSKVINMAEMFFWAHKARPNVYN
gi|255994386|ref|ZP_05427521.1|	Eubacterium saphenum	Eubacterium saphenum ATCC 49989	3/4	167	191	30.4	0.0007	WDTSKVTNMQFMFCNAGNAEPNVSN
gi|255994386|ref|ZP_05427521.1|	Eubacterium saphenum	Eubacterium saphenum ATCC 49989	4/4	192	216	29.1	0.0018	WNISNVINMERMFTNTRVVSLDLSK
gi|255994388|ref|ZP_05427523.1|	Eubacterium saphenum	Eubacterium saphenum ATCC 49989	1/9	221	245	12.4	4.9	LNTSDVINMSFMFRWTAKADPNVSN
gi|255994388|ref|ZP_05427523.1|	Eubacterium saphenum	Eubacterium saphenum ATCC 49989	2/9	246	269	36.8	8.1e-06	WDTSKVTDMEGMFLLASA-NPDVSK
gi|255994388|ref|ZP_05427523.1|	Eubacterium saphenum	Eubacterium saphenum ATCC 49989	3/9	270	294	35.9	1.5e-05	WNTSNVTNMKGMFDRAGNADPDVSN
gi|255994388|ref|ZP_05427523.1|	Eubacterium saphenum	Eubacterium saphenum ATCC 49989	4/9	295	319	34.1	5.6e-05	WDTSKVTDMEDMFSGVVNGNPDVSN
gi|255994388|ref|ZP_05427523.1|	Eubacterium saphenum	Eubacterium saphenum ATCC 49989	5/9	320	344	37.8	4.1e-06	WDTSSVTDMQSMFFRTEKANPDVSK
gi|255994388|ref|ZP_05427523.1|	Eubacterium saphenum	Eubacterium saphenum ATCC 49989	6/9	345	369	34.5	4.1e-05	WNISNVTNMYEMFQEAKAANPEVSN
gi|255994388|ref|ZP_05427523.1|	Eubacterium saphenum	Eubacterium saphenum ATCC 49989	7/9	370	394	31.2	0.00041	WDTSKVENMSRMFYFASNATPNVKN
gi|255994388|ref|ZP_05427523.1|	Eubacterium saphenum	Eubacterium saphenum ATCC 49989	8/9	395	419	41.7	2.8e-07	WNTPNVTDMSGMFKGAEKANPDVSN
gi|255994388|ref|ZP_05427523.1|	Eubacterium saphenum	Eubacterium saphenum ATCC 49989	9/9	420	444	28.9	0.002	WDISNVTDMKDMFSGSGIKKADLSK
gi|255994404|ref|ZP_05427539.1|	Eubacterium saphenum	Eubacterium saphenum ATCC 49989	1/6	214	238	33.1	0.00011	LNTSNVTYMSNMFYGASSANPDVSK
gi|255994404|ref|ZP_05427539.1|	Eubacterium saphenum	Eubacterium saphenum ATCC 49989	2/6	239	263	32.8	0.00014	WDTSNVIHMGSMFNSASLANPDVSK
gi|255994404|ref|ZP_05427539.1|	Eubacterium saphenum	Eubacterium saphenum ATCC 49989	3/6	264	288	32.8	0.00013	WNTSKVENIFRMFERASSANPDVSK
gi|255994404|ref|ZP_05427539.1|	Eubacterium saphenum	Eubacterium saphenum ATCC 49989	4/6	289	313	41.2	3.9e-07	WDTSKVENMWSMFYRATSANPDVSK
gi|255994404|ref|ZP_05427539.1|	Eubacterium saphenum	Eubacterium saphenum ATCC 49989	5/6	314	338	45.8	1.7e-08	WNTSGVTDMSDMFYGASSANPDISN
gi|255994404|ref|ZP_05427539.1|	Eubacterium saphenum	Eubacterium saphenum ATCC 49989	6/6	339	363	20.1	0.32	WDVSNVKNMKGMLQKSAVKALNLSS
gi|255994405|ref|ZP_05427540.1|	Eubacterium saphenum	Eubacterium saphenum ATCC 49989	1/10	301	324	15.6	1.6	FDTSFVENMSHMFHNAST-PASIDV
gi|255994405|ref|ZP_05427540.1|	Eubacterium saphenum	Eubacterium saphenum ATCC 49989	2/10	327	351	23.9	0.066	WNVKKVKYTTSMFANAERIDPDVSN
gi|255994405|ref|ZP_05427540.1|	Eubacterium saphenum	Eubacterium saphenum ATCC 49989	3/10	352	371	4	99	WEMKSLGNANNMFKN-----SNISK
gi|255994405|ref|ZP_05427540.1|	Eubacterium saphenum	Eubacterium saphenum ATCC 49989	4/10	913	936	7.9	24	-NTSKTAKMNYMFNETTKANPNVTN
gi|255994405|ref|ZP_05427540.1|	Eubacterium saphenum	Eubacterium saphenum ATCC 49989	5/10	937	961	16.8	1	WDMSNVESAQLMFEEAASATPDVSK
gi|255994405|ref|ZP_05427540.1|	Eubacterium saphenum	Eubacterium saphenum ATCC 49989	6/10	962	986	17	0.97	WNVSKLTNARRMFRQSGIRKLDLSK
gi|255994405|ref|ZP_05427540.1|	Eubacterium saphenum	Eubacterium saphenum ATCC 49989	7/10	987	1007	1.7	220	WNASAIKESSHMFLGCYN----LEY
gi|255994405|ref|ZP_05427540.1|	Eubacterium saphenum	Eubacterium saphenum ATCC 49989	8/10	1243	1267	13.6	3.2	FNTTQVTTMEKMFYDAPLADPYLTN
gi|255994405|ref|ZP_05427540.1|	Eubacterium saphenum	Eubacterium saphenum ATCC 49989	9/10	1268	1292	29.5	0.0013	WDTSKVTDISGMFKFASSAKPDPSK
gi|255994405|ref|ZP_05427540.1|	Eubacterium saphenum	Eubacterium saphenum ATCC 49989	10/10	1293	1317	13.2	3.7	WNTSKVVDVDQAFQRTAIKKADLSK
gi|255994500|ref|ZP_05427635.1|	Eubacterium saphenum	Eubacterium saphenum ATCC 49989	1/6	213	237	16.7	1.1	LNTSKVESMYSTFEKAAAANPDVSN
gi|255994500|ref|ZP_05427635.1|	Eubacterium saphenum	Eubacterium saphenum ATCC 49989	2/6	238	262	31.5	0.00032	WDMSKVTNATYMFFDALSANPDVSK
gi|255994500|ref|ZP_05427635.1|	Eubacterium saphenum	Eubacterium saphenum ATCC 49989	3/6	263	287	8.4	20	WNVSRMTRMVSAFAYSGIKKADLSK
gi|255994500|ref|ZP_05427635.1|	Eubacterium saphenum	Eubacterium saphenum ATCC 49989	4/6	544	568	21.6	0.19	FNTSKVTNMWGMFYDAPLVDPYVTN
gi|255994500|ref|ZP_05427635.1|	Eubacterium saphenum	Eubacterium saphenum ATCC 49989	5/6	569	593	26.3	0.012	WDTSKVTEMTVMFKFATSAKPDPSK
gi|255994500|ref|ZP_05427635.1|	Eubacterium saphenum	Eubacterium saphenum ATCC 49989	6/6	594	618	11.6	6.5	WNTSKVVAVNQVFQRTAIEKADLSK
gi|255994501|ref|ZP_05427636.1|	Eubacterium saphenum	Eubacterium saphenum ATCC 49989	1/8	219	243	18.6	0.54	LNTSKVKRMNNMFEKAPYANPDVSK
gi|255994501|ref|ZP_05427636.1|	Eubacterium saphenum	Eubacterium saphenum ATCC 49989	2/8	244	268	37.1	7e-06	WDVSNVNNMNGMFYMATSANPDVSK
gi|255994501|ref|ZP_05427636.1|	Eubacterium saphenum	Eubacterium saphenum ATCC 49989	3/8	269	293	28.5	0.0027	WNVSNATYMIRMFQQATSANPDVSG
gi|255994501|ref|ZP_05427636.1|	Eubacterium saphenum	Eubacterium saphenum ATCC 49989	4/8	294	318	36.5	1e-05	WEVSNVDNMNWMFYGATSANPDVSK
gi|255994501|ref|ZP_05427636.1|	Eubacterium saphenum	Eubacterium saphenum ATCC 49989	5/8	319	343	29.8	0.0011	WNVSKATYMNGMFEGATLANPDVSR
gi|255994501|ref|ZP_05427636.1|	Eubacterium saphenum	Eubacterium saphenum ATCC 49989	6/8	344	368	42.2	2e-07	WDTSEVTDMRNMFNGATSANPDVSK
gi|255994501|ref|ZP_05427636.1|	Eubacterium saphenum	Eubacterium saphenum ATCC 49989	7/8	369	393	32	0.00023	WNVSKVAYMNGMFGGATSANPNVSG
gi|255994501|ref|ZP_05427636.1|	Eubacterium saphenum	Eubacterium saphenum ATCC 49989	8/8	394	418	31.6	0.0003	WDTSKVTNMSYMFEKSGIKKINLSK
gi|255994633|ref|ZP_05427768.1|	Eubacterium saphenum	Eubacterium saphenum ATCC 49989	1/8	342	360	15.4	1.7	--TSEVTDMKEMFRGCTS----LNG
gi|255994633|ref|ZP_05427768.1|	Eubacterium saphenum	Eubacterium saphenum ATCC 49989	2/8	366	390	22.5	0.14	WNVSKVLDMSGMFLSASGKNTGGGE
gi|255994633|ref|ZP_05427768.1|	Eubacterium saphenum	Eubacterium saphenum ATCC 49989	3/8	397	423	12.9	4.1	WRVNNVTSMYQMFYasRFDFVNFDISK
gi|255994633|ref|ZP_05427768.1|	Eubacterium saphenum	Eubacterium saphenum ATCC 49989	4/8	424	448	25.2	0.026	WDVSSVTDMRYIFASSAIQKLDLSK
gi|255994633|ref|ZP_05427768.1|	Eubacterium saphenum	Eubacterium saphenum ATCC 49989	5/8	748	771	10.7	9	WNVKSGTGFEGMFKN-SSIDPNVGN
gi|255994633|ref|ZP_05427768.1|	Eubacterium saphenum	Eubacterium saphenum ATCC 49989	6/8	772	796	33.7	7.2e-05	WDTQNAQDMRSMFEGATSANPDVSK
gi|255994633|ref|ZP_05427768.1|	Eubacterium saphenum	Eubacterium saphenum ATCC 49989	7/8	797	821	28.2	0.0032	WNVKNVKKIDSMFNAAGKANPDISK
gi|255994633|ref|ZP_05427768.1|	Eubacterium saphenum	Eubacterium saphenum ATCC 49989	8/8	822	846	11.8	6.2	WNFGNLESMREAFYESKLKEADLSK
gi|255994837|ref|ZP_05427972.1|	Eubacterium saphenum	Eubacterium saphenum ATCC 49989	1/6	211	235	31.2	0.00041	LNTSKVEDMSYMFREATSANPDVSK
gi|255994837|ref|ZP_05427972.1|	Eubacterium saphenum	Eubacterium saphenum ATCC 49989	2/6	236	260	34.1	5.6e-05	WDTSKVIDMSHMFRGAMSAKPDVSK
gi|255994837|ref|ZP_05427972.1|	Eubacterium saphenum	Eubacterium saphenum ATCC 49989	3/6	261	285	38.6	2.4e-06	WDTSRATDMSYMFREATSANPDVSK
gi|255994837|ref|ZP_05427972.1|	Eubacterium saphenum	Eubacterium saphenum ATCC 49989	4/6	286	310	32.2	0.00021	WNVSNVNDFQGMFYAATSANPNVSK
gi|255994837|ref|ZP_05427972.1|	Eubacterium saphenum	Eubacterium saphenum ATCC 49989	5/6	311	335	19.5	0.39	WNVLKATDMRWMFRDARLAKPDVSK
gi|255994837|ref|ZP_05427972.1|	Eubacterium saphenum	Eubacterium saphenum ATCC 49989	6/6	336	360	25.9	0.016	WNVSNVTDMREIFRSSGIVKLDLSK
gi|255994839|ref|ZP_05427974.1|	Eubacterium saphenum	Eubacterium saphenum ATCC 49989	1/26	266	290	24.9	0.033	LNTSKVTNMYAMFKLARSANPDVSN
gi|255994839|ref|ZP_05427974.1|	Eubacterium saphenum	Eubacterium saphenum ATCC 49989	2/26	291	315	29.5	0.0013	WDVSKVFHMGKMFDGAASANPDVSK
gi|255994839|ref|ZP_05427974.1|	Eubacterium saphenum	Eubacterium saphenum ATCC 49989	3/26	316	340	31.7	0.00028	WNISNVKYMSFMFFFASSANPDVSK
gi|255994839|ref|ZP_05427974.1|	Eubacterium saphenum	Eubacterium saphenum ATCC 49989	4/26	341	365	37.6	4.8e-06	WDTSAVKSMGSMFEGATSANPDVSK
gi|255994839|ref|ZP_05427974.1|	Eubacterium saphenum	Eubacterium saphenum ATCC 49989	5/26	366	390	33.3	9.5e-05	WDTAGVENMDSMFKEATSANPDVSN
gi|255994839|ref|ZP_05427974.1|	Eubacterium saphenum	Eubacterium saphenum ATCC 49989	6/26	391	415	18	0.67	WETLKLTNITNIFYKASSANPDVSK
gi|255994839|ref|ZP_05427974.1|	Eubacterium saphenum	Eubacterium saphenum ATCC 49989	7/26	416	440	23.4	0.09	WNTSGVTDMYGVFRYSAIRKADISK
gi|255994839|ref|ZP_05427974.1|	Eubacterium saphenum	Eubacterium saphenum ATCC 49989	8/26	692	716	43	1.2e-07	FNTSKVINMRGMFSGATSANPDISN
gi|255994839|ref|ZP_05427974.1|	Eubacterium saphenum	Eubacterium saphenum ATCC 49989	9/26	717	733	13	4	WDVSHVNHMREMFKG--------SG
gi|255994839|ref|ZP_05427974.1|	Eubacterium saphenum	Eubacterium saphenum ATCC 49989	10/26	998	1022	28.3	0.003	FNVSKVTNMHSMFSSAKLANLNVSS
gi|255994839|ref|ZP_05427974.1|	Eubacterium saphenum	Eubacterium saphenum ATCC 49989	11/26	1023	1047	25.1	0.028	WDTSNVDDLSYMFNKAMSVSPDVSR
gi|255994839|ref|ZP_05427974.1|	Eubacterium saphenum	Eubacterium saphenum ATCC 49989	12/26	1048	1072	38.8	2e-06	WNVSNVINMSHMFFHAKEANPDVSK
gi|255994839|ref|ZP_05427974.1|	Eubacterium saphenum	Eubacterium saphenum ATCC 49989	13/26	1073	1097	12.3	5.1	WEPARVTNTDSMFEGSKIKEADLSK
gi|255994839|ref|ZP_05427974.1|	Eubacterium saphenum	Eubacterium saphenum ATCC 49989	14/26	1098	1118	11.8	6.1	WDVSKVIRSDNMFSKCEN----LEF
gi|255994839|ref|ZP_05427974.1|	Eubacterium saphenum	Eubacterium saphenum ATCC 49989	15/26	1348	1372	27.9	0.004	FNISKVIDMSLMFADAKLVNPDVSK
gi|255994839|ref|ZP_05427974.1|	Eubacterium saphenum	Eubacterium saphenum ATCC 49989	16/26	1373	1397	29.6	0.0012	WNVSDVTNMNAMFSGATSANPNVFN
gi|255994839|ref|ZP_05427974.1|	Eubacterium saphenum	Eubacterium saphenum ATCC 49989	17/26	1398	1422	29.6	0.0012	WNVSNVRNMKGMFKGSAVKAVNLSN
gi|255994839|ref|ZP_05427974.1|	Eubacterium saphenum	Eubacterium saphenum ATCC 49989	18/26	1679	1703	31.2	0.00041	FNTSKVTNMGSMFEAAPSANPDVSN
gi|255994839|ref|ZP_05427974.1|	Eubacterium saphenum	Eubacterium saphenum ATCC 49989	19/26	1704	1733	27.6	0.005	WDTSNVTNMGRMFMGsvflgATSANPDVSK
gi|255994839|ref|ZP_05427974.1|	Eubacterium saphenum	Eubacterium saphenum ATCC 49989	20/26	1734	1758	31.3	0.00037	WETANVTDMSYMFYRATSANPKVAN
gi|255994839|ref|ZP_05427974.1|	Eubacterium saphenum	Eubacterium saphenum ATCC 49989	21/26	1759	1783	38.9	1.9e-06	WNVSKVTNMKSMFSGATSANPDVAK
gi|255994839|ref|ZP_05427974.1|	Eubacterium saphenum	Eubacterium saphenum ATCC 49989	22/26	1784	1808	35	3e-05	WTVSSVTDMSSMFNGATSANPNVSN
gi|255994839|ref|ZP_05427974.1|	Eubacterium saphenum	Eubacterium saphenum ATCC 49989	23/26	1809	1833	21.1	0.23	WDTANVTKTDVMFGGAKSASPDVSK
gi|255994839|ref|ZP_05427974.1|	Eubacterium saphenum	Eubacterium saphenum ATCC 49989	24/26	1834	1858	22.5	0.14	WNMIKVTDLRHMFAGAILANPDVSN
gi|255994839|ref|ZP_05427974.1|	Eubacterium saphenum	Eubacterium saphenum ATCC 49989	25/26	1859	1883	37.6	4.8e-06	WDTSNVIDMSYMFEGSGIRDADLSK
gi|255994839|ref|ZP_05427974.1|	Eubacterium saphenum	Eubacterium saphenum ATCC 49989	26/26	1884	1904	0.3	370	WDIGKVTESDRMFDKCDR----LEY
gi|255994840|ref|ZP_05427975.1|	Eubacterium saphenum	Eubacterium saphenum ATCC 49989	1/20	289	313	25.6	0.02	LNTSKVNNMNYMFADAPLVNPDVSN
gi|255994840|ref|ZP_05427975.1|	Eubacterium saphenum	Eubacterium saphenum ATCC 49989	2/20	314	338	13.3	3.6	WDISKVKHVSCLFAFARSANPDVSK
gi|255994840|ref|ZP_05427975.1|	Eubacterium saphenum	Eubacterium saphenum ATCC 49989	3/20	339	363	21.3	0.21	WNVSNLTSTQMIFQGATSANPDVSD
gi|255994840|ref|ZP_05427975.1|	Eubacterium saphenum	Eubacterium saphenum ATCC 49989	4/20	364	388	37.4	5.5e-06	WNVSNVVNMWGMFENATSANPDVSK
gi|255994840|ref|ZP_05427975.1|	Eubacterium saphenum	Eubacterium saphenum ATCC 49989	5/20	389	413	25.9	0.016	WKVSKVTLFWSMFQGATSAKPDVSK
gi|255994840|ref|ZP_05427975.1|	Eubacterium saphenum	Eubacterium saphenum ATCC 49989	6/20	414	438	36	1.5e-05	WDVSSATNMQKMFEGATSANPDVSK
gi|255994840|ref|ZP_05427975.1|	Eubacterium saphenum	Eubacterium saphenum ATCC 49989	7/20	439	463	36.6	9.6e-06	WKTSNVTTMRMMFKGASSANPDVSN
gi|255994840|ref|ZP_05427975.1|	Eubacterium saphenum	Eubacterium saphenum ATCC 49989	8/20	464	483	19.1	0.46	WDVSKVNDMTEMFVG-----SGIGE
gi|255994840|ref|ZP_05427975.1|	Eubacterium saphenum	Eubacterium saphenum ATCC 49989	9/20	747	771	35.7	1.8e-05	LNTSKVTDMRSMFMGAKSVNPDVSN
gi|255994840|ref|ZP_05427975.1|	Eubacterium saphenum	Eubacterium saphenum ATCC 49989	10/20	772	796	30.3	0.00078	WDMSKVTRIWSMFDGAESANPDVSK
gi|255994840|ref|ZP_05427975.1|	Eubacterium saphenum	Eubacterium saphenum ATCC 49989	11/20	797	821	33.4	9e-05	WNTSKVVDMDEVFKGARSANPDVSN
gi|255994840|ref|ZP_05427975.1|	Eubacterium saphenum	Eubacterium saphenum ATCC 49989	12/20	822	846	20.3	0.3	WDVSKARDMSGLFKGSAVKTVNLSK
gi|255994840|ref|ZP_05427975.1|	Eubacterium saphenum	Eubacterium saphenum ATCC 49989	13/20	1102	1126	34.3	4.6e-05	LNTSKVTNMRSMFGGATSVNPDVSK
gi|255994840|ref|ZP_05427975.1|	Eubacterium saphenum	Eubacterium saphenum ATCC 49989	14/20	1127	1151	39.4	1.4e-06	WDTSKVVNMSAMFQGATSADPDVSK
gi|255994840|ref|ZP_05427975.1|	Eubacterium saphenum	Eubacterium saphenum ATCC 49989	15/20	1152	1176	23.7	0.071	WDTANVTNMSYMMAGTVSANPNVSD
gi|255994840|ref|ZP_05427975.1|	Eubacterium saphenum	Eubacterium saphenum ATCC 49989	16/20	1177	1201	37.6	4.8e-06	WNTSKVVTMFGMFENAKAVNPDVSK
gi|255994840|ref|ZP_05427975.1|	Eubacterium saphenum	Eubacterium saphenum ATCC 49989	17/20	1202	1226	32	0.00023	WKTSSATNMSAVFKGATSANPDVSN
gi|255994840|ref|ZP_05427975.1|	Eubacterium saphenum	Eubacterium saphenum ATCC 49989	18/20	1227	1251	36	1.4e-05	WDTSKVTLMSYMFYKATSASPDVSK
gi|255994840|ref|ZP_05427975.1|	Eubacterium saphenum	Eubacterium saphenum ATCC 49989	19/20	1252	1276	20.9	0.24	WNTSNATKMYAMFKESGIKEADLSK
gi|255994840|ref|ZP_05427975.1|	Eubacterium saphenum	Eubacterium saphenum ATCC 49989	20/20	1277	1300	18.8	0.51	WDISKVTSTGNMFDKCANF-EYIKT
gi|261414443|ref|YP_003248126.1|	Fibrobacter succinogenes	Fibrobacter succinogenes subsp. succinogenes S85	1/16	34	56	20.5	0.28	-DVSNVTDMSYLFMN-LSFKGDISQ
gi|261414443|ref|YP_003248126.1|	Fibrobacter succinogenes	Fibrobacter succinogenes subsp. succinogenes S85	2/16	57	80	43.4	8.6e-08	WDVSKVTNMRGMFWEAD-FNADISN
gi|261414443|ref|YP_003248126.1|	Fibrobacter succinogenes	Fibrobacter succinogenes subsp. succinogenes S85	3/16	81	104	38.2	3.2e-06	WDVSHVTDMKDMFLY-SSFNGNISN
gi|261414443|ref|YP_003248126.1|	Fibrobacter succinogenes	Fibrobacter succinogenes subsp. succinogenes S85	4/16	105	128	40.6	5.9e-07	WDISNVTNMRGMFWKCD-FNGDISH
gi|261414443|ref|YP_003248126.1|	Fibrobacter succinogenes	Fibrobacter succinogenes subsp. succinogenes S85	5/16	129	152	29.2	0.0016	WNVSNVKDMGYMFFK-SQFIGDISC
gi|261414443|ref|YP_003248126.1|	Fibrobacter succinogenes	Fibrobacter succinogenes subsp. succinogenes S85	6/16	153	176	38.3	3e-06	WNVSNVEDMSHMFED-SAFNDDLSR
gi|261414443|ref|YP_003248126.1|	Fibrobacter succinogenes	Fibrobacter succinogenes subsp. succinogenes S85	7/16	177	200	35.5	2.1e-05	WNVSNVKKMSEMF-SCSPFNGDISN
gi|261414443|ref|YP_003248126.1|	Fibrobacter succinogenes	Fibrobacter succinogenes subsp. succinogenes S85	8/16	201	224	39.1	1.6e-06	WDVSHVTDMSGMFSG-TTFNTSISN
gi|261414443|ref|YP_003248126.1|	Fibrobacter succinogenes	Fibrobacter succinogenes subsp. succinogenes S85	9/16	225	248	41.3	3.8e-07	WDVSNVQNMYAMFCG-SCFNGDISN
gi|261414443|ref|YP_003248126.1|	Fibrobacter succinogenes	Fibrobacter succinogenes subsp. succinogenes S85	10/16	249	272	38	3.7e-06	WNVSRVTNMRRMFYK-SKFDGDISQ
gi|261414443|ref|YP_003248126.1|	Fibrobacter succinogenes	Fibrobacter succinogenes subsp. succinogenes S85	11/16	273	296	34	5.7e-05	WNVANVTNMFEMFCG-SYFDGNLSS
gi|261414443|ref|YP_003248126.1|	Fibrobacter succinogenes	Fibrobacter succinogenes subsp. succinogenes S85	12/16	297	320	34.1	5.3e-05	WDVSHVTDMSKMFQD-SKFTGDISQ
gi|261414443|ref|YP_003248126.1|	Fibrobacter succinogenes	Fibrobacter succinogenes subsp. succinogenes S85	13/16	321	344	34.9	3.1e-05	WNVGNVTNMAEMFSG-SCFDGDLSS
gi|261414443|ref|YP_003248126.1|	Fibrobacter succinogenes	Fibrobacter succinogenes subsp. succinogenes S85	14/16	345	368	41.4	3.5e-07	WNVSHVTDMSGMFSN-SKFNGDISR
gi|261414443|ref|YP_003248126.1|	Fibrobacter succinogenes	Fibrobacter succinogenes subsp. succinogenes S85	15/16	369	392	33.5	8e-05	WNVANVTNMVEMFSG-SCFDGDLSS
gi|261414443|ref|YP_003248126.1|	Fibrobacter succinogenes	Fibrobacter succinogenes subsp. succinogenes S85	16/16	393	416	5.2	63	WDIASLEYNIDMFKN-SKFTGDISH
gi|261415114|ref|YP_003248797.1|	Fibrobacter succinogenes	Fibrobacter succinogenes subsp. succinogenes S85	1/20	56	78	25.2	0.025	-DVSQITDMSYLFKE-SEFNGDISK
gi|261415114|ref|YP_003248797.1|	Fibrobacter succinogenes	Fibrobacter succinogenes subsp. succinogenes S85	2/20	79	102	42.8	1.3e-07	WNVSNVKDMSSMFAG-SEFNGNISN
gi|261415114|ref|YP_003248797.1|	Fibrobacter succinogenes	Fibrobacter succinogenes subsp. succinogenes S85	3/20	103	135	24.2	0.052	WDVSSVTDMSNMF-GCvdddfsdseSEFNGDISK
gi|261415114|ref|YP_003248797.1|	Fibrobacter succinogenes	Fibrobacter succinogenes subsp. succinogenes S85	4/20	136	159	43.2	9.8e-08	WNVSNVTNMSGMFKH-SEFNGDISK
gi|261415114|ref|YP_003248797.1|	Fibrobacter succinogenes	Fibrobacter succinogenes subsp. succinogenes S85	5/20	160	183	41.5	3.2e-07	WKVSNVTDMSNMFAS-SKFNGDISK
gi|261415114|ref|YP_003248797.1|	Fibrobacter succinogenes	Fibrobacter succinogenes subsp. succinogenes S85	6/20	184	207	40.4	7e-07	WNVSNVTNMNNMFGE-SEFNGDISK
gi|261415114|ref|YP_003248797.1|	Fibrobacter succinogenes	Fibrobacter succinogenes subsp. succinogenes S85	7/20	208	231	40.4	6.7e-07	WNVSKVTNMSDMFAS-SKFNGDISN
gi|261415114|ref|YP_003248797.1|	Fibrobacter succinogenes	Fibrobacter succinogenes subsp. succinogenes S85	8/20	232	260	19.9	0.35	WVVSSVTDMSNMFGQNfadgSKFKGDISK
gi|261415114|ref|YP_003248797.1|	Fibrobacter succinogenes	Fibrobacter succinogenes subsp. succinogenes S85	9/20	261	284	41.4	3.4e-07	WDVSSVTNMSNMFEE-SEFNGDISN
gi|261415114|ref|YP_003248797.1|	Fibrobacter succinogenes	Fibrobacter succinogenes subsp. succinogenes S85	10/20	285	308	34.9	3.2e-05	WDVSNVTRMYRMFRK-SKFSGDISK
gi|261415114|ref|YP_003248797.1|	Fibrobacter succinogenes	Fibrobacter succinogenes subsp. succinogenes S85	11/20	309	332	40.2	7.9e-07	WNTSKVTDMEGCFSG-SIFNGNISN
gi|261415114|ref|YP_003248797.1|	Fibrobacter succinogenes	Fibrobacter succinogenes subsp. succinogenes S85	12/20	333	356	37.7	4.5e-06	WNVSNVTNMRSLFFE-SKFNGNIST
gi|261415114|ref|YP_003248797.1|	Fibrobacter succinogenes	Fibrobacter succinogenes subsp. succinogenes S85	13/20	357	380	32.6	0.00015	WNVSRVENMMKMFYG-SSFTGDISN
gi|261415114|ref|YP_003248797.1|	Fibrobacter succinogenes	Fibrobacter succinogenes subsp. succinogenes S85	14/20	381	404	39.6	1.2e-06	WNVSNVKDMSSMFA-CSKFNGDISQ
gi|261415114|ref|YP_003248797.1|	Fibrobacter succinogenes	Fibrobacter succinogenes subsp. succinogenes S85	15/20	405	429	45.8	1.6e-08	WNVSKVTNMERMFDKCENFDGDVSK
gi|261415114|ref|YP_003248797.1|	Fibrobacter succinogenes	Fibrobacter succinogenes subsp. succinogenes S85	16/20	430	453	30.1	0.00088	WDVSSVTNMESMFHG-TTFSGNVSN
gi|261415114|ref|YP_003248797.1|	Fibrobacter succinogenes	Fibrobacter succinogenes subsp. succinogenes S85	17/20	454	477	29.8	0.0011	WNVANVKDMSAMF-SASKFSGDVSK
gi|261415114|ref|YP_003248797.1|	Fibrobacter succinogenes	Fibrobacter succinogenes subsp. succinogenes S85	18/20	478	501	26.5	0.011	WNVSKAEDMSYMFWGCNV-SSDLSQ
gi|261415114|ref|YP_003248797.1|	Fibrobacter succinogenes	Fibrobacter succinogenes subsp. succinogenes S85	19/20	502	525	26.8	0.0087	WEVSHVKDMKKMFMK-TTFSGDISK
gi|261415114|ref|YP_003248797.1|	Fibrobacter succinogenes	Fibrobacter succinogenes subsp. succinogenes S85	20/20	526	549	42.1	2.1e-07	WNVSNVTDMESMFQE-SSFHGDISK
gi|261415217|ref|YP_003248900.1|	Fibrobacter succinogenes	Fibrobacter succinogenes subsp. succinogenes S85	1/9	31	53	20.1	0.32	-DVSDITDMSDLFKG-SEFNGDISK
gi|261415217|ref|YP_003248900.1|	Fibrobacter succinogenes	Fibrobacter succinogenes subsp. succinogenes S85	2/9	54	77	41.9	2.4e-07	WDVSNVTDMSDMFSG-TQFNGDISR
gi|261415217|ref|YP_003248900.1|	Fibrobacter succinogenes	Fibrobacter succinogenes subsp. succinogenes S85	3/9	78	101	34.3	4.8e-05	WNVSNVTNMRSMFFM-SKFNGGISE
gi|261415217|ref|YP_003248900.1|	Fibrobacter succinogenes	Fibrobacter succinogenes subsp. succinogenes S85	4/9	102	125	33.3	9.3e-05	WKVSKVIDMSSMFSM-SKFNGDISR
gi|261415217|ref|YP_003248900.1|	Fibrobacter succinogenes	Fibrobacter succinogenes subsp. succinogenes S85	5/9	126	149	33.3	9.6e-05	WDVSNVTNMSNMFFF-SHFNDNISN
gi|261415217|ref|YP_003248900.1|	Fibrobacter succinogenes	Fibrobacter succinogenes subsp. succinogenes S85	6/9	150	173	43.4	8.8e-08	WDVSKVTNMGGMFSG-TQFNGDISR
gi|261415217|ref|YP_003248900.1|	Fibrobacter succinogenes	Fibrobacter succinogenes subsp. succinogenes S85	7/9	174	197	38.1	3.4e-06	WNVSNVTNMDAMFSD-SQFNSDISK
gi|261415217|ref|YP_003248900.1|	Fibrobacter succinogenes	Fibrobacter succinogenes subsp. succinogenes S85	8/9	198	221	38.5	2.5e-06	WNVSKVTNMCNMFSD-SQFNGDISE
gi|261415217|ref|YP_003248900.1|	Fibrobacter succinogenes	Fibrobacter succinogenes subsp. succinogenes S85	9/9	222	246	19.8	0.36	WKVSNETNIAGIFGGRSQFKGDISK
gi|261415218|ref|YP_003248901.1|	Fibrobacter succinogenes	Fibrobacter succinogenes subsp. succinogenes S85	1/19	31	53	15.6	1.6	-NVSAITDMSELFKE-SKFNGYISK
gi|261415218|ref|YP_003248901.1|	Fibrobacter succinogenes	Fibrobacter succinogenes subsp. succinogenes S85	2/19	54	77	39.2	1.6e-06	WNVSNVTDMSRMFLG-SQFDGDISR
gi|261415218|ref|YP_003248901.1|	Fibrobacter succinogenes	Fibrobacter succinogenes subsp. succinogenes S85	3/19	78	101	42.5	1.6e-07	WDVSNVINMSEMFRE-SNFNGDISN
gi|261415218|ref|YP_003248901.1|	Fibrobacter succinogenes	Fibrobacter succinogenes subsp. succinogenes S85	4/19	102	125	12.9	4.2	WNVSNMMNKKSMLEG-SSFNGDISR
gi|261415218|ref|YP_003248901.1|	Fibrobacter succinogenes	Fibrobacter succinogenes subsp. succinogenes S85	5/19	281	304	15.3	1.8	-DVSGITDMSGLFEGDEFFDVDIDD
gi|261415218|ref|YP_003248901.1|	Fibrobacter succinogenes	Fibrobacter succinogenes subsp. succinogenes S85	6/19	323	346	40.5	6.3e-07	WDVSNVTNMSSMF-SCSQFNGDISR
gi|261415218|ref|YP_003248901.1|	Fibrobacter succinogenes	Fibrobacter succinogenes subsp. succinogenes S85	7/19	347	370	38	3.5e-06	WNLSNVTDMSGMFSD-SQFNGDISR
gi|261415218|ref|YP_003248901.1|	Fibrobacter succinogenes	Fibrobacter succinogenes subsp. succinogenes S85	8/19	371	394	31.9	0.00026	WNLSNVTGMHEMFSR-SQFNGDISR
gi|261415218|ref|YP_003248901.1|	Fibrobacter succinogenes	Fibrobacter succinogenes subsp. succinogenes S85	9/19	395	418	36.6	9.5e-06	WDVSKVTDMSRIFSD-SQFDGDISK
gi|261415218|ref|YP_003248901.1|	Fibrobacter succinogenes	Fibrobacter succinogenes subsp. succinogenes S85	10/19	419	442	38.4	2.8e-06	WKVSNVTNMSGMFER-SSFNGVISK
gi|261415218|ref|YP_003248901.1|	Fibrobacter succinogenes	Fibrobacter succinogenes subsp. succinogenes S85	11/19	443	466	40.4	6.7e-07	WDVSNVTNMSSMFSR-SQFNGDISR
gi|261415218|ref|YP_003248901.1|	Fibrobacter succinogenes	Fibrobacter succinogenes subsp. succinogenes S85	12/19	467	490	38	3.6e-06	WNVSNVTDMNGMFSD-SSFNGDIIR
gi|261415218|ref|YP_003248901.1|	Fibrobacter succinogenes	Fibrobacter succinogenes subsp. succinogenes S85	13/19	546	568	10.2	11	-DVSDITDMSGLF-EILGFNGDISE
gi|261415218|ref|YP_003248901.1|	Fibrobacter succinogenes	Fibrobacter succinogenes subsp. succinogenes S85	14/19	569	592	48.2	3e-09	WDVSNVTDMSRMFYG-SQFNGDISK
gi|261415218|ref|YP_003248901.1|	Fibrobacter succinogenes	Fibrobacter succinogenes subsp. succinogenes S85	15/19	593	614	30.4	0.00071	WNVSKVTNMSHMFEGAYRY---IGD
gi|261415218|ref|YP_003248901.1|	Fibrobacter succinogenes	Fibrobacter succinogenes subsp. succinogenes S85	16/19	632	655	43.8	6.7e-08	WDVSNVTDMSYMFRW-SEFNGDISN
gi|261415218|ref|YP_003248901.1|	Fibrobacter succinogenes	Fibrobacter succinogenes subsp. succinogenes S85	17/19	656	676	27.9	0.0041	WNVSKVTNMSHMFESYKN----IRN
gi|261415218|ref|YP_003248901.1|	Fibrobacter succinogenes	Fibrobacter succinogenes subsp. succinogenes S85	18/19	698	721	41	4.5e-07	WDVSNVTDMSCMFYW-SKFNGDISR
gi|261415218|ref|YP_003248901.1|	Fibrobacter succinogenes	Fibrobacter succinogenes subsp. succinogenes S85	19/19	722	746	22.3	0.15	WNVSNVTDMHEMFSH-SKFNEfNIRN
gi|261415756|ref|YP_003249439.1|	Fibrobacter succinogenes	Fibrobacter succinogenes subsp. succinogenes S85	1/6	36	58	9.9	12	-DVSQVTDMHDLFAD-RGFRGNISE
gi|261415756|ref|YP_003249439.1|	Fibrobacter succinogenes	Fibrobacter succinogenes subsp. succinogenes S85	2/6	59	79	27.9	0.004	WNVSNVETMAGMFSG----DGPILN
gi|261415756|ref|YP_003249439.1|	Fibrobacter succinogenes	Fibrobacter succinogenes subsp. succinogenes S85	3/6	98	121	40.4	7e-07	WDVSSVTNMNHMFGG-SNFNGDISR
gi|261415756|ref|YP_003249439.1|	Fibrobacter succinogenes	Fibrobacter succinogenes subsp. succinogenes S85	4/6	122	145	36.8	8.4e-06	WNVSNVETMAGMFRE-SLFDGDISN
gi|261415756|ref|YP_003249439.1|	Fibrobacter succinogenes	Fibrobacter succinogenes subsp. succinogenes S85	5/6	146	169	28.6	0.0024	WDVSKVRNMAGMFDK-SRFTGDISR
gi|261415756|ref|YP_003249439.1|	Fibrobacter succinogenes	Fibrobacter succinogenes subsp. succinogenes S85	6/6	170	189	14.8	2.1	WNMSNVTNLESMF-GSSA----LED
gi|261415759|ref|YP_003249442.1|	Fibrobacter succinogenes	Fibrobacter succinogenes subsp. succinogenes S85	1/7	34	56	21.2	0.22	-DVSQVKDMSNLFRG-TDFNGDISQ
gi|261415759|ref|YP_003249442.1|	Fibrobacter succinogenes	Fibrobacter succinogenes subsp. succinogenes S85	2/7	57	80	45.6	1.9e-08	WDVSKVTDMSYMF-DVTSFNGDISK
gi|261415759|ref|YP_003249442.1|	Fibrobacter succinogenes	Fibrobacter succinogenes subsp. succinogenes S85	3/7	81	104	33.5	8.5e-05	WNVSNVTNMMCMF-SCSLFNGDISK
gi|261415759|ref|YP_003249442.1|	Fibrobacter succinogenes	Fibrobacter succinogenes subsp. succinogenes S85	4/7	105	128	25.4	0.023	WNVSNVTDMTMMFSM-SQFDGDISQ
gi|261415759|ref|YP_003249442.1|	Fibrobacter succinogenes	Fibrobacter succinogenes subsp. succinogenes S85	5/7	129	152	25.1	0.027	WNVSNVICMMGMFQQ-SVFNGDISQ
gi|261415759|ref|YP_003249442.1|	Fibrobacter succinogenes	Fibrobacter succinogenes subsp. succinogenes S85	6/7	153	176	14.4	2.5	WDVSHVKGLMGMFISAP-FYGDISN
gi|261415759|ref|YP_003249442.1|	Fibrobacter succinogenes	Fibrobacter succinogenes subsp. succinogenes S85	7/7	177	197	16.6	1.1	WNVSSETNMENMFYNCPL----CKN
gi|261415763|ref|YP_003249446.1|	Fibrobacter succinogenes	Fibrobacter succinogenes subsp. succinogenes S85	1/6	37	61	8.6	19	-DVSGVEDMDGIFAGVnRGFNGDISQ
gi|261415763|ref|YP_003249446.1|	Fibrobacter succinogenes	Fibrobacter succinogenes subsp. succinogenes S85	2/6	62	85	38.7	2.2e-06	WDVSNVESMRDMFHG-SQFNGDISD
gi|261415763|ref|YP_003249446.1|	Fibrobacter succinogenes	Fibrobacter succinogenes subsp. succinogenes S85	3/6	86	109	35	2.9e-05	WDVSRVCYMDGMFQN-SVFNGDISN
gi|261415763|ref|YP_003249446.1|	Fibrobacter succinogenes	Fibrobacter succinogenes subsp. succinogenes S85	4/6	110	133	34.3	4.7e-05	WNVSGVESMSGMFED-SQFNGDISR
gi|261415763|ref|YP_003249446.1|	Fibrobacter succinogenes	Fibrobacter succinogenes subsp. succinogenes S85	5/6	134	157	27	0.0075	WNVSSVVSMWGMFAY-SQFNGDVSR
gi|261415763|ref|YP_003249446.1|	Fibrobacter succinogenes	Fibrobacter succinogenes subsp. succinogenes S85	6/6	158	181	6.6	39	WNVSDVWHMPELFAY-SQFTGDVSG
gi|261415764|ref|YP_003249447.1|	Fibrobacter succinogenes	Fibrobacter succinogenes subsp. succinogenes S85	1/21	34	56	13.6	3.3	-DVSQVTDMNCVFCD-SEFKGDISQ
gi|261415764|ref|YP_003249447.1|	Fibrobacter succinogenes	Fibrobacter succinogenes subsp. succinogenes S85	2/21	57	80	43	1.2e-07	WDVSHVTDMHAMFA-ASKFNGDISK
gi|261415764|ref|YP_003249447.1|	Fibrobacter succinogenes	Fibrobacter succinogenes subsp. succinogenes S85	3/21	81	104	37.9	3.9e-06	WNVSNVTDMSSMFSR-SKFTGDISG
gi|261415764|ref|YP_003249447.1|	Fibrobacter succinogenes	Fibrobacter succinogenes subsp. succinogenes S85	4/21	105	128	33.7	6.9e-05	WDVSCVQNMGWMFCR-SKFNGDIGK
gi|261415764|ref|YP_003249447.1|	Fibrobacter succinogenes	Fibrobacter succinogenes subsp. succinogenes S85	5/21	129	152	33.1	0.00011	WNVSHVTSMTNMFSE-SKFTGDISG
gi|261415764|ref|YP_003249447.1|	Fibrobacter succinogenes	Fibrobacter succinogenes subsp. succinogenes S85	6/21	153	176	34.7	3.7e-05	WDVSSVHDMSWLFGR-SKFNGDISK
gi|261415764|ref|YP_003249447.1|	Fibrobacter succinogenes	Fibrobacter succinogenes subsp. succinogenes S85	7/21	177	200	27.7	0.0045	WNVSQVSDMTSMFIE-SPFNGDISE
gi|261415764|ref|YP_003249447.1|	Fibrobacter succinogenes	Fibrobacter succinogenes subsp. succinogenes S85	8/21	201	224	24.2	0.051	WDVSNVCVMFGTFAE-SKFVGDISK
gi|261415764|ref|YP_003249447.1|	Fibrobacter succinogenes	Fibrobacter succinogenes subsp. succinogenes S85	9/21	225	248	35.8	1.6e-05	WNVSNVIYMNDMFRG-SQFNGDISE
gi|261415764|ref|YP_003249447.1|	Fibrobacter succinogenes	Fibrobacter succinogenes subsp. succinogenes S85	10/21	249	272	33.6	7.8e-05	WNVSNVLDMSDMFKR-SQFDGDISK
gi|261415764|ref|YP_003249447.1|	Fibrobacter succinogenes	Fibrobacter succinogenes subsp. succinogenes S85	11/21	347	369	14.9	2.1	-DVSQVTDLGNLFYG-SRFNGDVSK
gi|261415764|ref|YP_003249447.1|	Fibrobacter succinogenes	Fibrobacter succinogenes subsp. succinogenes S85	12/21	370	393	42.8	1.3e-07	WDVSNATNMYGMFAE-SKFNGDISK
gi|261415764|ref|YP_003249447.1|	Fibrobacter succinogenes	Fibrobacter succinogenes subsp. succinogenes S85	13/21	394	417	42.9	1.3e-07	WNVSKVTDMGEMFCE-SQFNGDISN
gi|261415764|ref|YP_003249447.1|	Fibrobacter succinogenes	Fibrobacter succinogenes subsp. succinogenes S85	14/21	418	441	23.6	0.076	WDVSNVTCMTRLFDG-SLFTGDISR
gi|261415764|ref|YP_003249447.1|	Fibrobacter succinogenes	Fibrobacter succinogenes subsp. succinogenes S85	15/21	442	465	38.3	2.9e-06	WDVSNVVNMGWMFCE-SKFNGDISQ
gi|261415764|ref|YP_003249447.1|	Fibrobacter succinogenes	Fibrobacter succinogenes subsp. succinogenes S85	16/21	466	489	33.5	8e-05	WNVSNVTDMCSMFTL-SCFTGDISK
gi|261415764|ref|YP_003249447.1|	Fibrobacter succinogenes	Fibrobacter succinogenes subsp. succinogenes S85	17/21	490	513	38.4	2.7e-06	WDVSNVKNMRCMFQE-SQFNGDIGS
gi|261415764|ref|YP_003249447.1|	Fibrobacter succinogenes	Fibrobacter succinogenes subsp. succinogenes S85	18/21	514	537	25.3	0.024	WNVSKVRDMRWMFY-ASPFDRDTSG
gi|261415764|ref|YP_003249447.1|	Fibrobacter succinogenes	Fibrobacter succinogenes subsp. succinogenes S85	19/21	612	634	24.9	0.032	-DVSNVTDMSAIFYK-SQFNGDISQ
gi|261415764|ref|YP_003249447.1|	Fibrobacter succinogenes	Fibrobacter succinogenes subsp. succinogenes S85	20/21	635	658	36.7	8.9e-06	WNVSNVTCMNRMFAG-SSFDGDISH
gi|261415764|ref|YP_003249447.1|	Fibrobacter succinogenes	Fibrobacter succinogenes subsp. succinogenes S85	21/21	659	678	20	0.34	WDVSNVVEMEDMFYGSA-----LET
gi|261415765|ref|YP_003249448.1|	Fibrobacter succinogenes	Fibrobacter succinogenes subsp. succinogenes S85	1/6	37	61	12	5.7	-DVSQVTDMYCIFSGpNSVFNGDISG
gi|261415765|ref|YP_003249448.1|	Fibrobacter succinogenes	Fibrobacter succinogenes subsp. succinogenes S85	2/6	62	85	37.7	4.5e-06	WDVSNVESMNDMFHG-SQFNGDISG
gi|261415765|ref|YP_003249448.1|	Fibrobacter succinogenes	Fibrobacter succinogenes subsp. succinogenes S85	3/6	86	109	39.6	1.2e-06	WNVSKVQDMSYMFQS-SAFNGDIGN
gi|261415765|ref|YP_003249448.1|	Fibrobacter succinogenes	Fibrobacter succinogenes subsp. succinogenes S85	4/6	110	133	30.1	0.00086	WNVSNVGNMSCMFLD-SQFNRDISR
gi|261415765|ref|YP_003249448.1|	Fibrobacter succinogenes	Fibrobacter succinogenes subsp. succinogenes S85	5/6	134	157	30.3	0.00078	WDVSSVFDMSNMFAH-SQFNGDISQ
gi|261415765|ref|YP_003249448.1|	Fibrobacter succinogenes	Fibrobacter succinogenes subsp. succinogenes S85	6/6	158	181	21.1	0.22	WNVSNVKMMIEMFSF-SQFTGDISG
gi|261416171|ref|YP_003249854.1|	Fibrobacter succinogenes	Fibrobacter succinogenes subsp. succinogenes S85	1/8	141	163	24.8	0.034	-DVSKVTEMNELFME-SKFNGDISK
gi|261416171|ref|YP_003249854.1|	Fibrobacter succinogenes	Fibrobacter succinogenes subsp. succinogenes S85	2/8	164	187	43.8	6.7e-08	WDVSNVTDMRFMFEG-SRFNGDISK
gi|261416171|ref|YP_003249854.1|	Fibrobacter succinogenes	Fibrobacter succinogenes subsp. succinogenes S85	3/8	188	211	32.7	0.00015	WNVSNVTTMDSMFKH-TPFCGDISK
gi|261416171|ref|YP_003249854.1|	Fibrobacter succinogenes	Fibrobacter succinogenes subsp. succinogenes S85	4/8	212	235	43.7	6.8e-08	WNVSNVTSMNFMFCG-SAFNGDISK
gi|261416171|ref|YP_003249854.1|	Fibrobacter succinogenes	Fibrobacter succinogenes subsp. succinogenes S85	5/8	236	259	36.8	8.6e-06	WDVSNVTDMSFMFAD-SQFDGDISQ
gi|261416171|ref|YP_003249854.1|	Fibrobacter succinogenes	Fibrobacter succinogenes subsp. succinogenes S85	6/8	260	283	33.5	8.3e-05	WNVSKVTSMDFMFKE-SPFDGDISK
gi|261416171|ref|YP_003249854.1|	Fibrobacter succinogenes	Fibrobacter succinogenes subsp. succinogenes S85	7/8	284	307	37.3	5.9e-06	WNVSNVTSMNSMFDR-SRFNGDISK
gi|261416171|ref|YP_003249854.1|	Fibrobacter succinogenes	Fibrobacter succinogenes subsp. succinogenes S85	8/8	308	331	35.7	1.8e-05	WNVSKVTTMEAMFAD-SEFSGNISK
gi|261416904|ref|YP_003250587.1|	Fibrobacter succinogenes	Fibrobacter succinogenes subsp. succinogenes S85	1/24	30	52	14.1	2.7	-DVSQVYDMSELFSH-SPFNGDISK
gi|261416904|ref|YP_003250587.1|	Fibrobacter succinogenes	Fibrobacter succinogenes subsp. succinogenes S85	2/24	53	76	31	0.00046	WDVSNVWSMREMFAF-SRFNGDISG
gi|261416904|ref|YP_003250587.1|	Fibrobacter succinogenes	Fibrobacter succinogenes subsp. succinogenes S85	3/24	77	100	41.8	2.7e-07	WNVSNVTDMGSMFWR-SKFNGDISH
gi|261416904|ref|YP_003250587.1|	Fibrobacter succinogenes	Fibrobacter succinogenes subsp. succinogenes S85	4/24	101	124	35.6	1.9e-05	WDVSNVTYMACMF-SCSKFNGDISR
gi|261416904|ref|YP_003250587.1|	Fibrobacter succinogenes	Fibrobacter succinogenes subsp. succinogenes S85	5/24	125	148	27.2	0.0063	WNVSRVTDMRGMFVH-SPFNGDVSH
gi|261416904|ref|YP_003250587.1|	Fibrobacter succinogenes	Fibrobacter succinogenes subsp. succinogenes S85	6/24	149	165	12.5	4.9	WNVSNVKDFGCMFDE--------SA
gi|261416904|ref|YP_003250587.1|	Fibrobacter succinogenes	Fibrobacter succinogenes subsp. succinogenes S85	7/24	213	235	19	0.48	-DVSQVTNMRYLFVH-SQFNGDISG
gi|261416904|ref|YP_003250587.1|	Fibrobacter succinogenes	Fibrobacter succinogenes subsp. succinogenes S85	8/24	236	259	35.5	2e-05	WDVSNVTDMRGMFRD-SLFEGDISQ
gi|261416904|ref|YP_003250587.1|	Fibrobacter succinogenes	Fibrobacter succinogenes subsp. succinogenes S85	9/24	260	279	2.6	160	WNVSKETVKDSMF-----FNSGIEK
gi|261416904|ref|YP_003250587.1|	Fibrobacter succinogenes	Fibrobacter succinogenes subsp. succinogenes S85	10/24	325	343	1.8	220	-DVSQVTDMSWLFGF-----YSLDD
gi|261416904|ref|YP_003250587.1|	Fibrobacter succinogenes	Fibrobacter succinogenes subsp. succinogenes S85	11/24	374	397	35.9	1.6e-05	WDVSHVTNMKAMFFS-SSFNGDIGQ
gi|261416904|ref|YP_003250587.1|	Fibrobacter succinogenes	Fibrobacter succinogenes subsp. succinogenes S85	12/24	398	421	25.7	0.018	WDVSCAKDMKGVFFN-SQFNGDISG
gi|261416904|ref|YP_003250587.1|	Fibrobacter succinogenes	Fibrobacter succinogenes subsp. succinogenes S85	13/24	422	445	42.6	1.5e-07	WNVSNVTDMTGMFWY-SKFNRDISK
gi|261416904|ref|YP_003250587.1|	Fibrobacter succinogenes	Fibrobacter succinogenes subsp. succinogenes S85	14/24	511	533	4.6	79	-DVSQVTDMRKLFGFTRIF-NDYGE
gi|261416904|ref|YP_003250587.1|	Fibrobacter succinogenes	Fibrobacter succinogenes subsp. succinogenes S85	15/24	560	583	38.2	3.1e-06	WDVSNVTDMTDMFRG-SDFNGDISQ
gi|261416904|ref|YP_003250587.1|	Fibrobacter succinogenes	Fibrobacter succinogenes subsp. succinogenes S85	16/24	584	607	36.6	9.6e-06	WDVSNVTNMEGLFVS-SKFNGDISR
gi|261416904|ref|YP_003250587.1|	Fibrobacter succinogenes	Fibrobacter succinogenes subsp. succinogenes S85	17/24	608	631	38.8	2.1e-06	WNVSNVTDMNNMFGN-TEFNGDISG
gi|261416904|ref|YP_003250587.1|	Fibrobacter succinogenes	Fibrobacter succinogenes subsp. succinogenes S85	18/24	632	655	35.7	1.7e-05	WDVSNVTNMMGMFW-CSKFNGDISQ
gi|261416904|ref|YP_003250587.1|	Fibrobacter succinogenes	Fibrobacter succinogenes subsp. succinogenes S85	19/24	656	679	45	2.9e-08	WDVSNVTDMYGMF-ECSKFNGDISH
gi|261416904|ref|YP_003250587.1|	Fibrobacter succinogenes	Fibrobacter succinogenes subsp. succinogenes S85	20/24	680	703	37.6	4.9e-06	WDVSHVTNMKNMFYS-SEFNGDISQ
gi|261416904|ref|YP_003250587.1|	Fibrobacter succinogenes	Fibrobacter succinogenes subsp. succinogenes S85	21/24	704	727	34.9	3.1e-05	WNVSNVTEMSSMF-QCSKFNGDICH
gi|261416904|ref|YP_003250587.1|	Fibrobacter succinogenes	Fibrobacter succinogenes subsp. succinogenes S85	22/24	728	751	32.8	0.00013	WNVSHVTNMKDLFHG-SEFNGDISQ
gi|261416904|ref|YP_003250587.1|	Fibrobacter succinogenes	Fibrobacter succinogenes subsp. succinogenes S85	23/24	752	775	35.4	2.2e-05	WNVSNVTEMSGMFQY-SKFKGDISQ
gi|261416904|ref|YP_003250587.1|	Fibrobacter succinogenes	Fibrobacter succinogenes subsp. succinogenes S85	24/24	776	795	6.3	44	WDMSNVTDKEYMFDD-----DDDEM
gi|261416906|ref|YP_003250589.1|	Fibrobacter succinogenes	Fibrobacter succinogenes subsp. succinogenes S85	1/23	30	48	1.9	210	-DVSQVTDMHELFGF-----VPIDD
gi|261416906|ref|YP_003250589.1|	Fibrobacter succinogenes	Fibrobacter succinogenes subsp. succinogenes S85	2/23	75	98	38.5	2.5e-06	WDVSNVTSMSDMFRQ-SQFNGDISN
gi|261416906|ref|YP_003250589.1|	Fibrobacter succinogenes	Fibrobacter succinogenes subsp. succinogenes S85	3/23	99	122	30.3	0.00074	WDVSSVTDMWGMFKK-SQFKGNISR
gi|261416906|ref|YP_003250589.1|	Fibrobacter succinogenes	Fibrobacter succinogenes subsp. succinogenes S85	4/23	123	146	34.5	4e-05	WNVSNVKSMGYMFSE-SQFNGNLSC
gi|261416906|ref|YP_003250589.1|	Fibrobacter succinogenes	Fibrobacter succinogenes subsp. succinogenes S85	5/23	147	170	43	1.2e-07	WNVSNVTDMSYMFDE-SQFNGDISS
gi|261416906|ref|YP_003250589.1|	Fibrobacter succinogenes	Fibrobacter succinogenes subsp. succinogenes S85	6/23	171	194	30	0.00096	WNVSNVTNMSLMFEH-SPFNGNISQ
gi|261416906|ref|YP_003250589.1|	Fibrobacter succinogenes	Fibrobacter succinogenes subsp. succinogenes S85	7/23	195	218	26.2	0.013	WNVYRVKNFSYMFAG-SRFNKNIDR
gi|261416906|ref|YP_003250589.1|	Fibrobacter succinogenes	Fibrobacter succinogenes subsp. succinogenes S85	8/23	333	356	30.8	0.00053	WNVSNVTNMNGMFEN-SQFKGNIGQ
gi|261416906|ref|YP_003250589.1|	Fibrobacter succinogenes	Fibrobacter succinogenes subsp. succinogenes S85	9/23	357	380	32	0.00024	WNVLKVTDMGDMFAGA-MFNGDISQ
gi|261416906|ref|YP_003250589.1|	Fibrobacter succinogenes	Fibrobacter succinogenes subsp. succinogenes S85	10/23	381	404	24.4	0.044	WDVSNVKCMAHLFY-ASQFDGDISR
gi|261416906|ref|YP_003250589.1|	Fibrobacter succinogenes	Fibrobacter succinogenes subsp. succinogenes S85	11/23	405	428	23	0.12	WDVFGVTDMHAMFED-SQYNGDLSR
gi|261416906|ref|YP_003250589.1|	Fibrobacter succinogenes	Fibrobacter succinogenes subsp. succinogenes S85	12/23	429	452	35	3e-05	WDVSNVTDMHAMFKD-SQFNGDISW
gi|261416906|ref|YP_003250589.1|	Fibrobacter succinogenes	Fibrobacter succinogenes subsp. succinogenes S85	13/23	453	476	40.6	6e-07	WNVSNVKNMHAMFEG-SQFNGDISR
gi|261416906|ref|YP_003250589.1|	Fibrobacter succinogenes	Fibrobacter succinogenes subsp. succinogenes S85	14/23	477	500	35.9	1.6e-05	WNVSNVTDMGSMFAN-SQFDGDISQ
gi|261416906|ref|YP_003250589.1|	Fibrobacter succinogenes	Fibrobacter succinogenes subsp. succinogenes S85	15/23	501	517	16.5	1.2	WDVSSVTDMSKMFA--------CDS
gi|261416906|ref|YP_003250589.1|	Fibrobacter succinogenes	Fibrobacter succinogenes subsp. succinogenes S85	16/23	533	556	38.9	2e-06	WNVSKVKNMSGMFRG-SEFNDDISL
gi|261416906|ref|YP_003250589.1|	Fibrobacter succinogenes	Fibrobacter succinogenes subsp. succinogenes S85	17/23	557	580	30.5	0.00066	WNVSGVTNMSVMFSY-SQFNGDISQ
gi|261416906|ref|YP_003250589.1|	Fibrobacter succinogenes	Fibrobacter succinogenes subsp. succinogenes S85	18/23	581	604	35.5	2e-05	WDVSRVTNMSSMFAH-SRFNKDISQ
gi|261416906|ref|YP_003250589.1|	Fibrobacter succinogenes	Fibrobacter succinogenes subsp. succinogenes S85	19/23	670	692	23.2	0.1	-DVSNVTDMSGLFVD-SNFNGDISQ
gi|261416906|ref|YP_003250589.1|	Fibrobacter succinogenes	Fibrobacter succinogenes subsp. succinogenes S85	20/23	693	716	40.5	6.4e-07	WNVSNVTDMSGMFLG-SNFNGNISQ
gi|261416906|ref|YP_003250589.1|	Fibrobacter succinogenes	Fibrobacter succinogenes subsp. succinogenes S85	21/23	717	740	44	5.8e-08	WDVSKVTNMTGMFEE-SEFNGDISS
gi|261416906|ref|YP_003250589.1|	Fibrobacter succinogenes	Fibrobacter succinogenes subsp. succinogenes S85	22/23	741	764	37	7.2e-06	WNVSKVTNMTEMFKK-SQFNCDISG
gi|261416906|ref|YP_003250589.1|	Fibrobacter succinogenes	Fibrobacter succinogenes subsp. succinogenes S85	23/23	765	788	18.4	0.6	WDVSSVVEAKSMFEN-SQFKRNIRS
gi|261416908|ref|YP_003250591.1|	Fibrobacter succinogenes	Fibrobacter succinogenes subsp. succinogenes S85	1/6	59	82	38.3	3e-06	WDVSNVINMDEMFSG-SDFNGDISR
gi|261416908|ref|YP_003250591.1|	Fibrobacter succinogenes	Fibrobacter succinogenes subsp. succinogenes S85	2/6	83	106	31.8	0.00027	WDVANVDSMYGMFKY-SAFNGDISE
gi|261416908|ref|YP_003250591.1|	Fibrobacter succinogenes	Fibrobacter succinogenes subsp. succinogenes S85	3/6	107	130	35.7	1.8e-05	WNVSNVQCMSNMFEG-SVFNGDLSK
gi|261416908|ref|YP_003250591.1|	Fibrobacter succinogenes	Fibrobacter succinogenes subsp. succinogenes S85	4/6	131	154	33.5	8.4e-05	WDVSRVNRMDDMFRY-SKFNGDISK
gi|261416908|ref|YP_003250591.1|	Fibrobacter succinogenes	Fibrobacter succinogenes subsp. succinogenes S85	5/6	155	178	38.4	2.8e-06	WDVSHVTSMDDMFHG-SVFNGDISN
gi|261416908|ref|YP_003250591.1|	Fibrobacter succinogenes	Fibrobacter succinogenes subsp. succinogenes S85	6/6	179	202	8.9	17	WDVGMCRSFGGMFYR-SAFCGDLER
gi|261417150|ref|YP_003250833.1|	Fibrobacter succinogenes	Fibrobacter succinogenes subsp. succinogenes S85	1/12	34	56	9.4	14	-DVSRMTDMSGLFDH-SCFDGDISQ
gi|261417150|ref|YP_003250833.1|	Fibrobacter succinogenes	Fibrobacter succinogenes subsp. succinogenes S85	2/12	57	80	39.7	1.2e-06	WDVSNVKNMNHMFYD-SAFTGDISS
gi|261417150|ref|YP_003250833.1|	Fibrobacter succinogenes	Fibrobacter succinogenes subsp. succinogenes S85	3/12	81	104	44.1	5.2e-08	WDVSNVTDMNYMFFG-SNFNGDISR
gi|261417150|ref|YP_003250833.1|	Fibrobacter succinogenes	Fibrobacter succinogenes subsp. succinogenes S85	4/12	105	128	30.6	0.00061	WNVSNVTNMNTMFSAC-SFTGDISG
gi|261417150|ref|YP_003250833.1|	Fibrobacter succinogenes	Fibrobacter succinogenes subsp. succinogenes S85	5/12	129	152	34.9	3e-05	WDVSSVTDMDSLFAY-SRFNGDISK
gi|261417150|ref|YP_003250833.1|	Fibrobacter succinogenes	Fibrobacter succinogenes subsp. succinogenes S85	6/12	153	176	31.4	0.00035	WDVSNVRNMHSMF-ETSIFMGDISH
gi|261417150|ref|YP_003250833.1|	Fibrobacter succinogenes	Fibrobacter succinogenes subsp. succinogenes S85	7/12	177	200	40.6	6e-07	WNVSNVTNMSSMFCRAD-FNGDISQ
gi|261417150|ref|YP_003250833.1|	Fibrobacter succinogenes	Fibrobacter succinogenes subsp. succinogenes S85	8/12	201	231	29.9	0.00099	WDVSNVTDMSHMFSGfwvnddVSHFNGDISG
gi|261417150|ref|YP_003250833.1|	Fibrobacter succinogenes	Fibrobacter succinogenes subsp. succinogenes S85	9/12	232	255	37.6	4.7e-06	WNVSNVKNMSYMFYY-SLFTGDISR
gi|261417150|ref|YP_003250833.1|	Fibrobacter succinogenes	Fibrobacter succinogenes subsp. succinogenes S85	10/12	256	279	42.8	1.3e-07	WNVSNVTDMRGMFCG-SAFSGDISK
gi|261417150|ref|YP_003250833.1|	Fibrobacter succinogenes	Fibrobacter succinogenes subsp. succinogenes S85	11/12	280	303	20.2	0.31	WNISNVIRMTAMFVK-SQFRGDITR
gi|261417150|ref|YP_003250833.1|	Fibrobacter succinogenes	Fibrobacter succinogenes subsp. succinogenes S85	12/12	304	323	17.4	0.84	WDASKVINMRNMFEESA-----LEK
gi|261417230|ref|YP_003250913.1|	Fibrobacter succinogenes	Fibrobacter succinogenes subsp. succinogenes S85	1/10	38	61	14.2	2.6	-DVSNITDMSGLFSRFSFFNNEFHK
gi|261417230|ref|YP_003250913.1|	Fibrobacter succinogenes	Fibrobacter succinogenes subsp. succinogenes S85	2/10	69	92	39.2	1.6e-06	WDVSNVKRMDGMFFE-SVFNGDISK
gi|261417230|ref|YP_003250913.1|	Fibrobacter succinogenes	Fibrobacter succinogenes subsp. succinogenes S85	3/10	93	116	35.6	1.9e-05	WNVSNVQDMHSMFIE-SLFNGDISN
gi|261417230|ref|YP_003250913.1|	Fibrobacter succinogenes	Fibrobacter succinogenes subsp. succinogenes S85	4/10	117	140	42.1	2.1e-07	WNVSNVKDMHSMFAE-SQFNGDISK
gi|261417230|ref|YP_003250913.1|	Fibrobacter succinogenes	Fibrobacter succinogenes subsp. succinogenes S85	5/10	141	164	35.7	1.8e-05	WNVSNVEYMYSMFCN-SPFNGDISK
gi|261417230|ref|YP_003250913.1|	Fibrobacter succinogenes	Fibrobacter succinogenes subsp. succinogenes S85	6/10	165	188	43.3	9e-08	WNVSKVKNMNSMFAG-SKFNGDISN
gi|261417230|ref|YP_003250913.1|	Fibrobacter succinogenes	Fibrobacter succinogenes subsp. succinogenes S85	7/10	189	212	28.7	0.0022	WDVSHEKDMNGMF-ECSEFKGDISK
gi|261417230|ref|YP_003250913.1|	Fibrobacter succinogenes	Fibrobacter succinogenes subsp. succinogenes S85	8/10	287	309	16.5	1.1	-NTSNVTMMHELFRD-SPFNGDISK
gi|261417230|ref|YP_003250913.1|	Fibrobacter succinogenes	Fibrobacter succinogenes subsp. succinogenes S85	9/10	310	333	33.1	0.00011	WDVSNVKDMSEMFSG-SHFTGNICN
gi|261417230|ref|YP_003250913.1|	Fibrobacter succinogenes	Fibrobacter succinogenes subsp. succinogenes S85	10/10	334	353	15.3	1.8	WNVSKVECMYEMFYDSA-----LEK
gi|261417232|ref|YP_003250915.1|	Fibrobacter succinogenes	Fibrobacter succinogenes subsp. succinogenes S85	1/13	39	61	24.5	0.042	-DVSKVQNMSRMFAL-SKFNGDISQ
gi|261417232|ref|YP_003250915.1|	Fibrobacter succinogenes	Fibrobacter succinogenes subsp. succinogenes S85	2/13	62	85	48.8	2.1e-09	WDVSNVTDMSYMFDG-SSFNGDISK
gi|261417232|ref|YP_003250915.1|	Fibrobacter succinogenes	Fibrobacter succinogenes subsp. succinogenes S85	3/13	86	109	40.9	5e-07	WDVSNVTNMSNMFGY-SQFNGDISK
gi|261417232|ref|YP_003250915.1|	Fibrobacter succinogenes	Fibrobacter succinogenes subsp. succinogenes S85	4/13	110	133	35.7	1.8e-05	WNVSNVEYMYSMFCN-SPFNGDISK
gi|261417232|ref|YP_003250915.1|	Fibrobacter succinogenes	Fibrobacter succinogenes subsp. succinogenes S85	5/13	134	157	47.1	6.5e-09	WDVSNVTNMSYMF-ECSQFNGDISN
gi|261417232|ref|YP_003250915.1|	Fibrobacter succinogenes	Fibrobacter succinogenes subsp. succinogenes S85	6/13	158	181	45.9	1.5e-08	WNVSNVTNMSYMF-ECSQFNGDISN
gi|261417232|ref|YP_003250915.1|	Fibrobacter succinogenes	Fibrobacter succinogenes subsp. succinogenes S85	7/13	182	205	44.2	5e-08	WNVSNVTNMSQMFAG-SQFNGDISN
gi|261417232|ref|YP_003250915.1|	Fibrobacter succinogenes	Fibrobacter succinogenes subsp. succinogenes S85	8/13	206	229	45.9	1.5e-08	WNVSNVTNMSYMF-ECSQFNGDISN
gi|261417232|ref|YP_003250915.1|	Fibrobacter succinogenes	Fibrobacter succinogenes subsp. succinogenes S85	9/13	230	261	23.9	0.065	WNVSNVTDMSFMFeagknfmFGRSQFNGNISN
gi|261417232|ref|YP_003250915.1|	Fibrobacter succinogenes	Fibrobacter succinogenes subsp. succinogenes S85	10/13	262	285	40.3	7.3e-07	WDVSNVTNMSFMFGR-SQFNGDISN
gi|261417232|ref|YP_003250915.1|	Fibrobacter succinogenes	Fibrobacter succinogenes subsp. succinogenes S85	11/13	286	309	43	1.1e-07	WDVSKVTNMQGMFAE-SIFNGDISN
gi|261417232|ref|YP_003250915.1|	Fibrobacter succinogenes	Fibrobacter succinogenes subsp. succinogenes S85	12/13	310	333	44.6	3.6e-08	WNVSNVTDMDYMFAR-SQFNGDISK
gi|261417232|ref|YP_003250915.1|	Fibrobacter succinogenes	Fibrobacter succinogenes subsp. succinogenes S85	13/13	334	353	2.7	150	WDVSKVKNKKVIFSDSL-----LEK
gi|169823640|ref|YP_001691143.1|	Finegoldia magna	Clostridiales incertae sedis	1/12	1919	1943	27.3	0.0059	FDTSKATDMNSMFYNAHSTTINLGD
gi|169823640|ref|YP_001691143.1|	Finegoldia magna	Clostridiales incertae sedis	2/12	1945	1969	24.6	0.039	FDTSNVTNMRSMFASSQATTINLGD
gi|169823640|ref|YP_001691143.1|	Finegoldia magna	Clostridiales incertae sedis	3/12	1971	1993	21.8	0.17	FDTSKVTNMEDMFRGSQA--TTINF
gi|169823640|ref|YP_001691143.1|	Finegoldia magna	Clostridiales incertae sedis	4/12	1997	2021	24.2	0.051	FDTSNVTNMNGMFHNSQVTTINLGD
gi|169823640|ref|YP_001691143.1|	Finegoldia magna	Clostridiales incertae sedis	5/12	2023	2047	35.1	2.7e-05	FDTSNVTDMHYMFYDSKAITINLGN
gi|169823640|ref|YP_001691143.1|	Finegoldia magna	Clostridiales incertae sedis	6/12	2049	2066	18.7	0.54	FDISKVTNMGYMFYK-------LKA
gi|169823640|ref|YP_001691143.1|	Finegoldia magna	Clostridiales incertae sedis	7/12	2231	2255	28	0.0037	FDTSNVTNMEHMFYNSQATTINLGD
gi|169823640|ref|YP_001691143.1|	Finegoldia magna	Clostridiales incertae sedis	8/12	2257	2279	24	0.058	FDTSNVTNMDGMFYNSQA--TTINF
gi|169823640|ref|YP_001691143.1|	Finegoldia magna	Clostridiales incertae sedis	9/12	2283	2307	23.7	0.072	FDTSNVTNMDNMFRYSQATTINLGD
gi|169823640|ref|YP_001691143.1|	Finegoldia magna	Clostridiales incertae sedis	10/12	2309	2330	24.4	0.045	FDTSNVTNMSHMFTDSEA---EIIN
gi|169823640|ref|YP_001691143.1|	Finegoldia magna	Clostridiales incertae sedis	11/12	2335	2359	21	0.23	FNTKNVENMQNMFYRSQAMTINLGD
gi|169823640|ref|YP_001691143.1|	Finegoldia magna	Clostridiales incertae sedis	12/12	2361	2380	26.2	0.013	FDTSNVTIMSGMFYEAKA-----TK
gi|126663436|ref|ZP_01734433.1|	Flavobacteria bacterium BAL38	unclassified Flavobacteriales	1/24	806	825	3.7	110	-DLSNATSLSETFSGCTS----LTG
gi|126663436|ref|ZP_01734433.1|	Flavobacteria bacterium BAL38	unclassified Flavobacteriales	2/24	831	855	54.9	2.9e-11	WNVSNVTNMGSMFDGATSFNQNIGS
gi|126663436|ref|ZP_01734433.1|	Flavobacteria bacterium BAL38	unclassified Flavobacteriales	3/24	856	880	46.7	8.6e-09	WDVSSVTGMVRMFADATSFNQDIGD
gi|126663436|ref|ZP_01734433.1|	Flavobacteria bacterium BAL38	unclassified Flavobacteriales	4/24	881	905	53	1.1e-10	WNVSSVTNMRAMFRDATAFNQDLGT
gi|126663436|ref|ZP_01734433.1|	Flavobacteria bacterium BAL38	unclassified Flavobacteriales	5/24	906	930	47.6	4.7e-09	WNVSSVTNMILMFENATSFNQDIGS
gi|126663436|ref|ZP_01734433.1|	Flavobacteria bacterium BAL38	unclassified Flavobacteriales	6/24	931	950	24.5	0.042	WDVSSVTNMQDMFQNVT-----LST
gi|126663436|ref|ZP_01734433.1|	Flavobacteria bacterium BAL38	unclassified Flavobacteriales	7/24	2446	2469	36.2	1.3e-05	-DLSNVTDMSLMFLGASSFNQNIGD
gi|126663436|ref|ZP_01734433.1|	Flavobacteria bacterium BAL38	unclassified Flavobacteriales	8/24	2470	2494	49.5	1.2e-09	WNVSNVNSMSYMFYNATSFNQDIAA
gi|126663436|ref|ZP_01734433.1|	Flavobacteria bacterium BAL38	unclassified Flavobacteriales	9/24	2495	2519	56.2	1.2e-11	WDVSSVTDMSAMFLGATSFNQNIGN
gi|126663436|ref|ZP_01734433.1|	Flavobacteria bacterium BAL38	unclassified Flavobacteriales	10/24	2520	2544	49.7	1.1e-09	WDVSSVTTMSAMFAAATSFNQDLGG
gi|126663436|ref|ZP_01734433.1|	Flavobacteria bacterium BAL38	unclassified Flavobacteriales	11/24	2545	2569	52.9	1.2e-10	WDVINVTNMSEMFAGATSFNQDIGT
gi|126663436|ref|ZP_01734433.1|	Flavobacteria bacterium BAL38	unclassified Flavobacteriales	12/24	2570	2594	44.7	3.5e-08	WNVSSVTNMAIMFDDATSFNQNIGS
gi|126663436|ref|ZP_01734433.1|	Flavobacteria bacterium BAL38	unclassified Flavobacteriales	13/24	2595	2619	50	9.1e-10	WVVSNVTNMSEMFAGATSFNQNINS
gi|126663436|ref|ZP_01734433.1|	Flavobacteria bacterium BAL38	unclassified Flavobacteriales	14/24	2620	2644	50.1	8.3e-10	WDVSSVTGMSGMFNNATSFNQNIGN
gi|126663436|ref|ZP_01734433.1|	Flavobacteria bacterium BAL38	unclassified Flavobacteriales	15/24	2645	2669	49.5	1.2e-09	WNVSNVNSMSYMFYNATSFNQDIAA
gi|126663436|ref|ZP_01734433.1|	Flavobacteria bacterium BAL38	unclassified Flavobacteriales	16/24	2670	2694	52.6	1.4e-10	WDVSSVTDMSLMFLGATSFNQNIGN
gi|126663436|ref|ZP_01734433.1|	Flavobacteria bacterium BAL38	unclassified Flavobacteriales	17/24	2695	2714	21.8	0.18	WDVSSVTYMDNMFTGVT-----LST
gi|126663436|ref|ZP_01734433.1|	Flavobacteria bacterium BAL38	unclassified Flavobacteriales	18/24	2880	2903	36.7	8.9e-06	-DLSSVTDMSLMFLGATSFNQNIGN
gi|126663436|ref|ZP_01734433.1|	Flavobacteria bacterium BAL38	unclassified Flavobacteriales	19/24	2904	2928	57.8	3.9e-12	WDVSSVTDMSAMFLGATSFNQDIGN
gi|126663436|ref|ZP_01734433.1|	Flavobacteria bacterium BAL38	unclassified Flavobacteriales	20/24	2929	2953	55.4	2.2e-11	WNVSSVTNMAYMFLEATSFNQDIGN
gi|126663436|ref|ZP_01734433.1|	Flavobacteria bacterium BAL38	unclassified Flavobacteriales	21/24	2954	2978	50.5	6.3e-10	WDVSSVTDMSVMFLGATNFNQNIGG
gi|126663436|ref|ZP_01734433.1|	Flavobacteria bacterium BAL38	unclassified Flavobacteriales	22/24	2979	3003	53.9	5.8e-11	WDVSSVTNMGSMFSGATSFNQNIGG
gi|126663436|ref|ZP_01734433.1|	Flavobacteria bacterium BAL38	unclassified Flavobacteriales	23/24	3004	3028	56.1	1.3e-11	WDVSSVTDMTQMFYNATSFNQDLGS
gi|126663436|ref|ZP_01734433.1|	Flavobacteria bacterium BAL38	unclassified Flavobacteriales	24/24	3029	3048	21.8	0.18	WDVSSVTYMDNMFTGVT-----LST
gi|89889376|ref|ZP_01200887.1|	Flavobacteria bacterium BBFL7	unclassified Flavobacteria	1/10	130	153	12.9	4.2	-DLSLCNSMAHMFHNAGQFNDDINN
gi|89889376|ref|ZP_01200887.1|	Flavobacteria bacterium BBFL7	unclassified Flavobacteria	2/10	154	178	43.8	6.7e-08	WDVSNITDMSDLFYGVYSFNQALNN
gi|89889376|ref|ZP_01200887.1|	Flavobacteria bacterium BBFL7	unclassified Flavobacteria	3/10	179	203	55.9	1.5e-11	WDVSSVTDMSRMFLYASNFNQPLSN
gi|89889376|ref|ZP_01200887.1|	Flavobacteria bacterium BBFL7	unclassified Flavobacteria	4/10	204	228	40.5	6.2e-07	WDTANVINMGSMFQAASSFNSNINN
gi|89889376|ref|ZP_01200887.1|	Flavobacteria bacterium BBFL7	unclassified Flavobacteria	5/10	229	253	49.4	1.3e-09	WDVSNVSNISHMFYNANSFNQDISN
gi|89889376|ref|ZP_01200887.1|	Flavobacteria bacterium BBFL7	unclassified Flavobacteria	6/10	254	278	44.2	4.8e-08	WDVSNVNAIDYLFYRATSFNQNISN
gi|89889376|ref|ZP_01200887.1|	Flavobacteria bacterium BBFL7	unclassified Flavobacteria	7/10	279	303	46.7	8.9e-09	WDVSNITNMDRMFTIASSFNQNISS
gi|89889376|ref|ZP_01200887.1|	Flavobacteria bacterium BBFL7	unclassified Flavobacteria	8/10	304	328	53.3	9.3e-11	WDVSNVTSMIEMFEYATSFNQPIDN
gi|89889376|ref|ZP_01200887.1|	Flavobacteria bacterium BBFL7	unclassified Flavobacteria	9/10	329	353	47.2	6.2e-09	WDVSNVTIMQDMFVHATSFNQNISS
gi|89889376|ref|ZP_01200887.1|	Flavobacteria bacterium BBFL7	unclassified Flavobacteria	10/10	354	378	56.9	7.6e-12	WDVSNVTDMDDMFYNATSFNQPLNN
gi|225011431|ref|ZP_03701869.1|	Flavobacteria bacterium MS024-2A	unclassified Flavobacteria	1/13	81	103	14.7	2.2	--TTRVTNMGALFKNRDGFNIDISN
gi|225011431|ref|ZP_03701869.1|	Flavobacteria bacterium MS024-2A	unclassified Flavobacteria	2/13	104	128	48.2	3.1e-09	WDVSNVFNFQEMFYGARAFNQDIGN
gi|225011431|ref|ZP_03701869.1|	Flavobacteria bacterium MS024-2A	unclassified Flavobacteria	3/13	129	153	36.8	8.5e-06	WGTSSATTMIGMFNEAVAFNQNLSN
gi|225011431|ref|ZP_03701869.1|	Flavobacteria bacterium MS024-2A	unclassified Flavobacteria	4/13	154	178	19.9	0.35	WNTSSLTRLDRTFMNAREFNNGASA
gi|225011431|ref|ZP_03701869.1|	Flavobacteria bacterium MS024-2A	unclassified Flavobacteria	5/13	186	210	40.4	6.9e-07	WDVSNVTAMEETFRGALSFNANLSG
gi|225011431|ref|ZP_03701869.1|	Flavobacteria bacterium MS024-2A	unclassified Flavobacteria	6/13	211	235	28	0.0036	WDTGNVLNMKSMFRNTDAFNNNGAT
gi|225011431|ref|ZP_03701869.1|	Flavobacteria bacterium MS024-2A	unclassified Flavobacteria	7/13	244	268	45.5	2e-08	WDTSSVTKMNYMFADAAAFNANISS
gi|225011431|ref|ZP_03701869.1|	Flavobacteria bacterium MS024-2A	unclassified Flavobacteria	8/13	269	293	28	0.0038	WDTGSVTEIRNMFWKAYVFNNGASS
gi|225011431|ref|ZP_03701869.1|	Flavobacteria bacterium MS024-2A	unclassified Flavobacteria	9/13	301	325	39.9	1e-06	WDTSSVTTMESTFNRATAFNGYLSS
gi|225011431|ref|ZP_03701869.1|	Flavobacteria bacterium MS024-2A	unclassified Flavobacteria	10/13	326	350	31.3	0.00038	WDTSNVTNMISVFDSAQVFNNGASS
gi|225011431|ref|ZP_03701869.1|	Flavobacteria bacterium MS024-2A	unclassified Flavobacteria	11/13	358	382	39.7	1.1e-06	WVVSSVTDMRFMFADTNRFNQDISN
gi|225011431|ref|ZP_03701869.1|	Flavobacteria bacterium MS024-2A	unclassified Flavobacteria	12/13	383	407	27.5	0.0054	WNTSSLENSKGMFDNAPVFNSDIGG
gi|225011431|ref|ZP_03701869.1|	Flavobacteria bacterium MS024-2A	unclassified Flavobacteria	13/13	408	432	42.7	1.4e-07	WNVSAVTNMDFMFRNASAFNQDLTC
gi|225011562|ref|ZP_03702000.1|	Flavobacteria bacterium MS024-2A	unclassified Flavobacteria	1/20	638	660	14.3	2.6	--TTQVTNMSNLFLNNTSFNSDIGF
gi|225011562|ref|ZP_03702000.1|	Flavobacteria bacterium MS024-2A	unclassified Flavobacteria	2/20	661	685	52.4	1.7e-10	WDTSSVTDMSDMFRGAAVFNQDIGS
gi|225011562|ref|ZP_03702000.1|	Flavobacteria bacterium MS024-2A	unclassified Flavobacteria	3/20	686	710	53.6	7.4e-11	WNTSSVTDMEAMFQQATAFNQDIGS
gi|225011562|ref|ZP_03702000.1|	Flavobacteria bacterium MS024-2A	unclassified Flavobacteria	4/20	711	735	40.9	4.8e-07	WNTAAVTKMQGMFYNTSTFNQDIGS
gi|225011562|ref|ZP_03702000.1|	Flavobacteria bacterium MS024-2A	unclassified Flavobacteria	5/20	736	760	50.6	5.8e-10	WNTAAVTNMQYMFQGATAFNQDIGS
gi|225011562|ref|ZP_03702000.1|	Flavobacteria bacterium MS024-2A	unclassified Flavobacteria	6/20	761	785	44.6	3.7e-08	WNTAAVTNMSWMFNRASLFNQDIGS
gi|225011562|ref|ZP_03702000.1|	Flavobacteria bacterium MS024-2A	unclassified Flavobacteria	7/20	786	810	46	1.4e-08	WNTSSVTNMQYMFSNTGAFNQNIGN
gi|225011562|ref|ZP_03702000.1|	Flavobacteria bacterium MS024-2A	unclassified Flavobacteria	8/20	811	835	43.6	7.7e-08	WNTAAVTNMSGMFYKASVFNGDIGA
gi|225011562|ref|ZP_03702000.1|	Flavobacteria bacterium MS024-2A	unclassified Flavobacteria	9/20	836	860	46	1.5e-08	WNTSSVTNMYLMFTQATAFNQDIGS
gi|225011562|ref|ZP_03702000.1|	Flavobacteria bacterium MS024-2A	unclassified Flavobacteria	10/20	861	885	49.6	1.2e-09	WNTSSVTTMYAMFYVATAFNQDIGS
gi|225011562|ref|ZP_03702000.1|	Flavobacteria bacterium MS024-2A	unclassified Flavobacteria	11/20	886	910	48.4	2.8e-09	WNTSSVTDMKWMFFRASTFNQDIGS
gi|225011562|ref|ZP_03702000.1|	Flavobacteria bacterium MS024-2A	unclassified Flavobacteria	12/20	911	935	49	1.8e-09	WNTSSVTSMYRMFRQATAFNQNIGS
gi|225011562|ref|ZP_03702000.1|	Flavobacteria bacterium MS024-2A	unclassified Flavobacteria	13/20	936	960	48.4	2.6e-09	WNTSSVTNMVNMFQQATAFNQDIGS
gi|225011562|ref|ZP_03702000.1|	Flavobacteria bacterium MS024-2A	unclassified Flavobacteria	14/20	961	985	49.6	1.2e-09	WNTSSVTTMYAMFYVATAFNQDIGS
gi|225011562|ref|ZP_03702000.1|	Flavobacteria bacterium MS024-2A	unclassified Flavobacteria	15/20	986	1010	54.1	5.2e-11	WNTSSVTDMRWMFYRASLFNQDIGS
gi|225011562|ref|ZP_03702000.1|	Flavobacteria bacterium MS024-2A	unclassified Flavobacteria	16/20	1011	1035	51.8	2.5e-10	WNTSSVTDMQSMFNRATAFNQDIGS
gi|225011562|ref|ZP_03702000.1|	Flavobacteria bacterium MS024-2A	unclassified Flavobacteria	17/20	1036	1060	48.4	2.6e-09	WNTSSVTNMNYMFHIATAFNQDLTR
gi|225011562|ref|ZP_03702000.1|	Flavobacteria bacterium MS024-2A	unclassified Flavobacteria	18/20	1065	1089	50.4	6.8e-10	WNTSSVTSMSNMFQLATAFNQDIGN
gi|225011562|ref|ZP_03702000.1|	Flavobacteria bacterium MS024-2A	unclassified Flavobacteria	19/20	1090	1114	47.6	4.7e-09	WNTSSVTNMNVMFQSATAFNQDIGS
gi|225011562|ref|ZP_03702000.1|	Flavobacteria bacterium MS024-2A	unclassified Flavobacteria	20/20	1115	1139	49.3	1.5e-09	WDTSSVTAMTYMFRQATAFNQDLTS
gi|225012570|ref|ZP_03703006.1|	Flavobacteria bacterium MS024-2A	unclassified Flavobacteria	1/8	250	272	15.7	1.5	--TTKVTSMIDMFKDNTSFNSDISF
gi|225012570|ref|ZP_03703006.1|	Flavobacteria bacterium MS024-2A	unclassified Flavobacteria	2/8	273	297	50.5	6.1e-10	WDTSSVTNMGNMFSGADAFNKDIGS
gi|225012570|ref|ZP_03703006.1|	Flavobacteria bacterium MS024-2A	unclassified Flavobacteria	3/8	298	322	45.6	1.9e-08	WNVSSVTGMYGMFSGAVTFNQDIGS
gi|225012570|ref|ZP_03703006.1|	Flavobacteria bacterium MS024-2A	unclassified Flavobacteria	4/8	323	347	26.8	0.0085	WDVSSVPSMYIMFRDADAFNNGGSS
gi|225012570|ref|ZP_03703006.1|	Flavobacteria bacterium MS024-2A	unclassified Flavobacteria	5/8	352	376	51.8	2.5e-10	WDVSNVTNMQEMFSRAGAFNQDIGS
gi|225012570|ref|ZP_03703006.1|	Flavobacteria bacterium MS024-2A	unclassified Flavobacteria	6/8	377	401	38.1	3.5e-06	WDVSSVTRMLYTFNQSASFNQDIGS
gi|225012570|ref|ZP_03703006.1|	Flavobacteria bacterium MS024-2A	unclassified Flavobacteria	7/8	402	426	41.7	2.8e-07	WDTSNVTVMSTMFKDTQAFNQDIIS
gi|225012570|ref|ZP_03703006.1|	Flavobacteria bacterium MS024-2A	unclassified Flavobacteria	8/8	427	451	51.8	2.6e-10	WDTSSVTDMSDMFENASVFNQDLSG
gi|163787802|ref|ZP_02182249.1|	Flavobacteriales bacterium ALC-1	unclassified Flavobacteriales	1/21	565	584	2.3	180	-NLSQVTSTKEMFSECSS----LVG
gi|163787802|ref|ZP_02182249.1|	Flavobacteriales bacterium ALC-1	unclassified Flavobacteriales	2/21	591	615	51.7	2.7e-10	WDVSNVTDMFKMFYLASSFNQNIGN
gi|163787802|ref|ZP_02182249.1|	Flavobacteriales bacterium ALC-1	unclassified Flavobacteriales	3/21	616	639	36.9	7.6e-06	WNVSNVQNMGWMFRN-TPFNQDIGN
gi|163787802|ref|ZP_02182249.1|	Flavobacteriales bacterium ALC-1	unclassified Flavobacteriales	4/21	640	663	39.7	1.1e-06	WNVSSVESMTSMFER-SSFNQDIGN
gi|163787802|ref|ZP_02182249.1|	Flavobacteriales bacterium ALC-1	unclassified Flavobacteriales	5/21	664	688	39.2	1.6e-06	WNISEVLNMDFMFLEAASFDQDLGN
gi|163787802|ref|ZP_02182249.1|	Flavobacteriales bacterium ALC-1	unclassified Flavobacteriales	6/21	689	713	8.6	19	WDISSVVTMFVMLEDTNLSTQNYDN
gi|163787802|ref|ZP_02182249.1|	Flavobacteriales bacterium ALC-1	unclassified Flavobacteriales	7/21	892	912	0.9	300	-NLSEVTSTKEMFAQCSLL---IGS
gi|163787802|ref|ZP_02182249.1|	Flavobacteriales bacterium ALC-1	unclassified Flavobacteriales	8/21	918	941	42.7	1.4e-07	WNVSSVTDMAGMFGN-SSFNQDIGN
gi|163787802|ref|ZP_02182249.1|	Flavobacteriales bacterium ALC-1	unclassified Flavobacteriales	9/21	942	965	23.7	0.074	WNVSEVLKMDFMFFNVP-FNQDLGD
gi|163787802|ref|ZP_02182249.1|	Flavobacteriales bacterium ALC-1	unclassified Flavobacteriales	10/21	966	985	8.6	19	WDISSLDSASFMFFG-----SGLST
gi|163787802|ref|ZP_02182249.1|	Flavobacteriales bacterium ALC-1	unclassified Flavobacteriales	11/21	1157	1177	3.3	120	-DLSQVTNTTQMFIGCSSL---VGN
gi|163787802|ref|ZP_02182249.1|	Flavobacteriales bacterium ALC-1	unclassified Flavobacteriales	12/21	1183	1206	34.2	5.1e-05	WNVSTIINMAGMFAS-SGFNQDIGN
gi|163787802|ref|ZP_02182249.1|	Flavobacteriales bacterium ALC-1	unclassified Flavobacteriales	13/21	1207	1230	31.8	0.00027	WNVSNVLNMPNMFTN-TPFNQDISS
gi|163787802|ref|ZP_02182249.1|	Flavobacteriales bacterium ALC-1	unclassified Flavobacteriales	14/21	1231	1255	44.7	3.5e-08	WNVSKVIYMQNMFFDAASFDQDLGN
gi|163787802|ref|ZP_02182249.1|	Flavobacteriales bacterium ALC-1	unclassified Flavobacteriales	15/21	1256	1275	25.6	0.019	WDISSVVNMNYMFSGA-----NLST
gi|163787802|ref|ZP_02182249.1|	Flavobacteriales bacterium ALC-1	unclassified Flavobacteriales	16/21	1456	1479	19.2	0.45	-NLSEVTMLSGMFRNCSAFNYNIGN
gi|163787802|ref|ZP_02182249.1|	Flavobacteriales bacterium ALC-1	unclassified Flavobacteriales	17/21	1480	1504	51.6	2.9e-10	WDVSGVTDMSFMFYNAVSFNQDLGS
gi|163787802|ref|ZP_02182249.1|	Flavobacteriales bacterium ALC-1	unclassified Flavobacteriales	18/21	1505	1529	39.2	1.5e-06	WNVANVENMTFMFAFNSAFNQDLGN
gi|163787802|ref|ZP_02182249.1|	Flavobacteriales bacterium ALC-1	unclassified Flavobacteriales	19/21	1530	1554	47.9	3.8e-09	WNVSKVENIGGMFAYSSAFNQDISN
gi|163787802|ref|ZP_02182249.1|	Flavobacteriales bacterium ALC-1	unclassified Flavobacteriales	20/21	1555	1579	44.3	4.8e-08	WDVAAVTNMTGMFLNAASFDQDLGN
gi|163787802|ref|ZP_02182249.1|	Flavobacteriales bacterium ALC-1	unclassified Flavobacteriales	21/21	1580	1600	20	0.34	WDISSVANMGSMLEGAAN----LST
gi|163787803|ref|ZP_02182250.1|	Flavobacteriales bacterium ALC-1	unclassified Flavobacteriales	1/9	629	652	18.1	0.66	-NLSEVTSVSAMFSDCEEFNGDVTN
gi|163787803|ref|ZP_02182250.1|	Flavobacteriales bacterium ALC-1	unclassified Flavobacteriales	2/9	653	677	32	0.00024	WDVSNVEIFDEAFAYCDIFNQPIGG
gi|163787803|ref|ZP_02182250.1|	Flavobacteriales bacterium ALC-1	unclassified Flavobacteriales	3/9	678	702	42.7	1.4e-07	WNMSNATSLDYMFYEAYTFNQPLNN
gi|163787803|ref|ZP_02182250.1|	Flavobacteriales bacterium ALC-1	unclassified Flavobacteriales	4/9	703	727	46.1	1.4e-08	WNVSNVINMEGVFSDAVVFNQDLNN
gi|163787803|ref|ZP_02182250.1|	Flavobacteriales bacterium ALC-1	unclassified Flavobacteriales	5/9	728	752	43.2	1e-07	WNVSNVISMDELFYAAEAFNGNISS
gi|163787803|ref|ZP_02182250.1|	Flavobacteriales bacterium ALC-1	unclassified Flavobacteriales	6/9	753	777	52.4	1.6e-10	WNVSNVENMEEMFDAAYAFNQDISN
gi|163787803|ref|ZP_02182250.1|	Flavobacteriales bacterium ALC-1	unclassified Flavobacteriales	7/9	778	802	53.7	7e-11	WNVSNVTNMEDMFDGADVFNQDISN
gi|163787803|ref|ZP_02182250.1|	Flavobacteriales bacterium ALC-1	unclassified Flavobacteriales	8/9	803	827	51.9	2.5e-10	WNVGNVTDMSNMFSGADAFNQDISG
gi|163787803|ref|ZP_02182250.1|	Flavobacteriales bacterium ALC-1	unclassified Flavobacteriales	9/9	828	852	42.1	2.2e-07	WDVSSVTTIANMFSGADAFDQNLGS
gi|88711851|ref|ZP_01105939.1|	Flavobacteriales bacterium HTCC2170	unclassified Flavobacteriales	1/8	660	683	19.9	0.35	-DLSLVTNMNSMFNSCSSLNQIINS
gi|88711851|ref|ZP_01105939.1|	Flavobacteriales bacterium HTCC2170	unclassified Flavobacteriales	2/8	684	708	53.6	7.4e-11	WDVSAVTTMNGMFFGATSFNQDIGS
gi|88711851|ref|ZP_01105939.1|	Flavobacteriales bacterium HTCC2170	unclassified Flavobacteriales	3/8	709	732	39.7	1.2e-06	WDVSAVTNMNSMFRDC-SFNQNIGS
gi|88711851|ref|ZP_01105939.1|	Flavobacteriales bacterium HTCC2170	unclassified Flavobacteriales	4/8	733	757	43.3	9e-08	WDVSSVTDMGYMFGHNAVFNQDLSA
gi|88711851|ref|ZP_01105939.1|	Flavobacteriales bacterium HTCC2170	unclassified Flavobacteriales	5/8	758	782	38.7	2.2e-06	WDVSLVTGMYYMFRNCNAFDQDIGS
gi|88711851|ref|ZP_01105939.1|	Flavobacteriales bacterium HTCC2170	unclassified Flavobacteriales	6/8	783	807	55.3	2.2e-11	WDVSSVTDMHQMFEEATSFNQDIGS
gi|88711851|ref|ZP_01105939.1|	Flavobacteriales bacterium HTCC2170	unclassified Flavobacteriales	7/8	808	832	48.9	1.9e-09	WDVSSVTDMVGVFQDATSFNQDIGS
gi|88711851|ref|ZP_01105939.1|	Flavobacteriales bacterium HTCC2170	unclassified Flavobacteriales	8/8	833	857	32.2	0.0002	WDVSQALGVSYMFKGASSFNQNLGD
gi|167626250|ref|YP_001676750.1|	Francisella philomiragia	Francisella philomiragia subsp. philomiragia ATCC 25017	1/4	102	124	13.5	3.3	--TSHVTDMSYLFDGSEEIKANITD
gi|167626250|ref|YP_001676750.1|	Francisella philomiragia	Francisella philomiragia subsp. philomiragia ATCC 25017	2/4	125	149	49.3	1.5e-09	FDTSKVNNMSYMFANARNFNQPIGN
gi|167626250|ref|YP_001676750.1|	Francisella philomiragia	Francisella philomiragia subsp. philomiragia ATCC 25017	3/4	150	174	55	2.7e-11	WNTSKVENMDHMFYRARSFNQPIGN
gi|167626250|ref|YP_001676750.1|	Francisella philomiragia	Francisella philomiragia subsp. philomiragia ATCC 25017	4/4	175	199	45	2.9e-08	WNVFNVKNMDYMFAGAYRFNQPING
gi|241668692|ref|ZP_04756270.1|	Francisella philomiragia	Francisella philomiragia subsp. philomiragia ATCC 25015	1/4	102	124	13.5	3.3	--TSHVTDMSYLFDGSEEIKANITD
gi|241668692|ref|ZP_04756270.1|	Francisella philomiragia	Francisella philomiragia subsp. philomiragia ATCC 25015	2/4	125	149	49.3	1.5e-09	FDTSKVNNMSYMFANARNFNQPIGN
gi|241668692|ref|ZP_04756270.1|	Francisella philomiragia	Francisella philomiragia subsp. philomiragia ATCC 25015	3/4	150	174	55	2.7e-11	WNTSKVENMDHMFYRARSFNQPIGN
gi|241668692|ref|ZP_04756270.1|	Francisella philomiragia	Francisella philomiragia subsp. philomiragia ATCC 25015	4/4	175	199	45	2.9e-08	WNVFNVKNMDYMFAGAYRFNQPING
gi|254877224|ref|ZP_05249934.1|	Francisella philomiragia	Francisella philomiragia subsp. philomiragia ATCC 25015	1/4	84	106	13.5	3.3	--TSHVTDMSYLFDGSEEIKANITD
gi|254877224|ref|ZP_05249934.1|	Francisella philomiragia	Francisella philomiragia subsp. philomiragia ATCC 25015	2/4	107	131	49.3	1.5e-09	FDTSKVNNMSYMFANARNFNQPIGN
gi|254877224|ref|ZP_05249934.1|	Francisella philomiragia	Francisella philomiragia subsp. philomiragia ATCC 25015	3/4	132	156	55	2.7e-11	WNTSKVENMDHMFYRARSFNQPIGN
gi|254877224|ref|ZP_05249934.1|	Francisella philomiragia	Francisella philomiragia subsp. philomiragia ATCC 25015	4/4	157	181	45	2.9e-08	WNVFNVKNMDYMFAGAYRFNQPING
gi|262067402|ref|ZP_06027014.1|	Fusobacterium periodonticum	Fusobacterium periodonticum ATCC 33693	1/1	87	109	25	0.03	WDTSNVTDMEGLFYKMKDF--NFRK
gi|237738752|ref|ZP_04569233.1|	Fusobacterium sp. 2_1_31		1/9	88	112	39.4	1.4e-06	WNTSNVTDMEGLFFKMKDFNEDISA
gi|237738752|ref|ZP_04569233.1|	Fusobacterium sp. 2_1_31		2/9	113	137	45.1	2.7e-08	WNTSKVENMISMFEDADSFNQALNN
gi|237738752|ref|ZP_04569233.1|	Fusobacterium sp. 2_1_31		3/9	138	162	48	3.7e-09	WDVSKVKTMKNMFRGAISFNQALNK
gi|237738752|ref|ZP_04569233.1|	Fusobacterium sp. 2_1_31		4/9	163	187	47.1	6.5e-09	WNVSEVIDMEEMFEAAYKFNQNINS
gi|237738752|ref|ZP_04569233.1|	Fusobacterium sp. 2_1_31		5/9	188	212	52.6	1.5e-10	WNVSKVKNMSYMFNGAKEFNQLLDK
gi|237738752|ref|ZP_04569233.1|	Fusobacterium sp. 2_1_31		6/9	213	237	45.6	1.8e-08	WNVSNVEDMTCMFRYTKKFNQPLNL
gi|237738752|ref|ZP_04569233.1|	Fusobacterium sp. 2_1_31		7/9	238	262	50.6	5.8e-10	WDVSKVKYMEEMFYGAESFNQSLNR
gi|237738752|ref|ZP_04569233.1|	Fusobacterium sp. 2_1_31		8/9	263	287	54.6	3.8e-11	WNVSNVKDMARMFCDAKEFNQDLSM
gi|237738752|ref|ZP_04569233.1|	Fusobacterium sp. 2_1_31		9/9	288	307	4.1	94	WKVQGATDTVNMFLG-----SPLEN
gi|260495575|ref|ZP_05815700.1|	Fusobacterium sp. 3_1_33		1/8	63	87	46	1.4e-08	WDTSNVTDMRGLFYNLKNFNEDISA
gi|260495575|ref|ZP_05815700.1|	Fusobacterium sp. 3_1_33		2/8	88	112	43.6	7.6e-08	WNTSKVEDMLSMFEDADNFNQALNN
gi|260495575|ref|ZP_05815700.1|	Fusobacterium sp. 3_1_33		3/8	113	137	53.1	1e-10	WDVSKVKTMKNMFRGAISFNQPLNK
gi|260495575|ref|ZP_05815700.1|	Fusobacterium sp. 3_1_33		4/8	138	162	43.1	1.1e-07	WNVSEVIDMSEMFEAAYKFNQALNS
gi|260495575|ref|ZP_05815700.1|	Fusobacterium sp. 3_1_33		5/8	163	187	57.2	6.2e-12	WDVSNVKDMSYMFNNAKEFNQPLDN
gi|260495575|ref|ZP_05815700.1|	Fusobacterium sp. 3_1_33		6/8	188	212	56.5	1e-11	WNVSNVEDMSHMFSNAKKFNQPINS
gi|260495575|ref|ZP_05815700.1|	Fusobacterium sp. 3_1_33		7/8	213	237	46.7	8.8e-09	WNVSKVEYMDYMFDEAKSFNQSLNL
gi|260495575|ref|ZP_05815700.1|	Fusobacterium sp. 3_1_33		8/8	238	262	54.8	3.1e-11	WDVSNVKNMHCMFCEAKSFNQDLSM
gi|237743709|ref|ZP_04574190.1|	Fusobacterium sp. 7_1		1/7	88	112	46	1.4e-08	WDTSNVTDMRGLFYNLKNFNEDISA
gi|237743709|ref|ZP_04574190.1|	Fusobacterium sp. 7_1		2/7	113	137	43.6	7.6e-08	WNTSKVEDMLSMFEDADNFNQALNN
gi|237743709|ref|ZP_04574190.1|	Fusobacterium sp. 7_1		3/7	138	162	53.1	1e-10	WDVSKVKTMKNMFRGAISFNQPLNK
gi|237743709|ref|ZP_04574190.1|	Fusobacterium sp. 7_1		4/7	163	187	43.1	1.1e-07	WNVSEVIDMSEMFEAAYKFNQALNS
gi|237743709|ref|ZP_04574190.1|	Fusobacterium sp. 7_1		5/7	188	212	52	2.2e-10	WDVSNVKDMSYMFNNAKVFNKPLDN
gi|237743709|ref|ZP_04574190.1|	Fusobacterium sp. 7_1		6/7	213	237	46.5	1e-08	WNVSKVEYMDYMFNEAKSFNQSLNL
gi|237743709|ref|ZP_04574190.1|	Fusobacterium sp. 7_1		7/7	238	262	54.1	5.3e-11	WDVSNVKNMHCMFCEAKNFNQDLSM
gi|256028062|ref|ZP_05441896.1|	Fusobacterium sp. D11		1/8	88	112	46	1.4e-08	WDTSNVTDMRGLFYNLKNFNEDISA
gi|256028062|ref|ZP_05441896.1|	Fusobacterium sp. D11		2/8	113	137	43.6	7.6e-08	WNTSKVEDMLSMFEDADNFNQALNN
gi|256028062|ref|ZP_05441896.1|	Fusobacterium sp. D11		3/8	138	162	53.1	1e-10	WDVSKVKTMKNMFRGAISFNQPLNK
gi|256028062|ref|ZP_05441896.1|	Fusobacterium sp. D11		4/8	163	187	43.1	1.1e-07	WNVSEVIDMSEMFEAAYKFNQALNS
gi|256028062|ref|ZP_05441896.1|	Fusobacterium sp. D11		5/8	188	212	57.2	6.2e-12	WDVSNVKDMSYMFNNAKEFNQPLDN
gi|256028062|ref|ZP_05441896.1|	Fusobacterium sp. D11		6/8	213	237	56.5	1e-11	WNVSNVEDMSHMFSNAKKFNQPINS
gi|256028062|ref|ZP_05441896.1|	Fusobacterium sp. D11		7/8	238	262	46.7	8.8e-09	WNVSKVEYMDYMFDEAKSFNQSLNL
gi|256028062|ref|ZP_05441896.1|	Fusobacterium sp. D11		8/8	263	287	54.1	5.3e-11	WDVSNVKNMHCMFCEAKNFNQDLSM
gi|237749662|ref|ZP_04580142.1|	Helicobacter bilis	Helicobacter bilis ATCC 43879	1/3	1	17	17.3	0.86	--------MSYMFCGASSFNQPLDS
gi|237749662|ref|ZP_04580142.1|	Helicobacter bilis	Helicobacter bilis ATCC 43879	2/3	18	42	47.4	5.5e-09	WNVRNATKMQYMFKGATSFNQPLDS
gi|237749662|ref|ZP_04580142.1|	Helicobacter bilis	Helicobacter bilis ATCC 43879	3/3	43	67	45.9	1.5e-08	WNVSSVEDMSSMFEKATSFNHSLES
gi|237749735|ref|ZP_04580215.1|	Helicobacter bilis	Helicobacter bilis ATCC 43879	1/14	52	76	57.9	3.7e-12	WDVSNVTDMSNMFAEAKAFNQPLEK
gi|237749735|ref|ZP_04580215.1|	Helicobacter bilis	Helicobacter bilis ATCC 43879	2/14	77	101	49.3	1.4e-09	WNVSQVTNMSGMFEKAILFNQPLES
gi|237749735|ref|ZP_04580215.1|	Helicobacter bilis	Helicobacter bilis ATCC 43879	3/14	102	126	58.8	2.1e-12	WDVSNVTDMSNMFAEAESFNQPLEK
gi|237749735|ref|ZP_04580215.1|	Helicobacter bilis	Helicobacter bilis ATCC 43879	4/14	127	159	30.9	0.00049	WNVSNVENMSFMFgcdkftpdYLLESFNQPLNN
gi|237749735|ref|ZP_04580215.1|	Helicobacter bilis	Helicobacter bilis ATCC 43879	5/14	160	184	60.4	6.6e-13	WDVSNVTDMSGMFAGATSFNQPLES
gi|237749735|ref|ZP_04580215.1|	Helicobacter bilis	Helicobacter bilis ATCC 43879	6/14	185	216	40.3	7.3e-07	WDVSNVTDMSNMFggdyedmAGAKAFNQPLDS
gi|237749735|ref|ZP_04580215.1|	Helicobacter bilis	Helicobacter bilis ATCC 43879	7/14	217	241	50.7	5.7e-10	WDVSNVETMRCMFCGAESFNQPLGS
gi|237749735|ref|ZP_04580215.1|	Helicobacter bilis	Helicobacter bilis ATCC 43879	8/14	242	266	44.7	3.6e-08	WNVFNVGDMSDMFYGAKAFNQPLDS
gi|237749735|ref|ZP_04580215.1|	Helicobacter bilis	Helicobacter bilis ATCC 43879	9/14	267	291	43.2	9.8e-08	WEVDSVWNMNGMFCGAESFNQPLDS
gi|237749735|ref|ZP_04580215.1|	Helicobacter bilis	Helicobacter bilis ATCC 43879	10/14	292	316	36.2	1.3e-05	WCVGEVTDMGRMFASATAFNQPLDS
gi|237749735|ref|ZP_04580215.1|	Helicobacter bilis	Helicobacter bilis ATCC 43879	11/14	317	341	44.1	5.2e-08	WCVSGVTNMESMFYNATSFNQPLAD
gi|237749735|ref|ZP_04580215.1|	Helicobacter bilis	Helicobacter bilis ATCC 43879	12/14	342	366	46.4	1.1e-08	WETESVENMESMFEEATSFNQPLDS
gi|237749735|ref|ZP_04580215.1|	Helicobacter bilis	Helicobacter bilis ATCC 43879	13/14	367	391	44	5.7e-08	WDVSGVGNMNGMFRNATSFNQSLES
gi|237749735|ref|ZP_04580215.1|	Helicobacter bilis	Helicobacter bilis ATCC 43879	14/14	392	412	16.5	1.1	WDISNVDEMEDMFEGASA----YTY
gi|237749736|ref|ZP_04580216.1|	Helicobacter bilis	Helicobacter bilis ATCC 43879	1/28	27	48	7.2	32	-DTSLVTDMSWLFCGTKR--TDFSG
gi|237749736|ref|ZP_04580216.1|	Helicobacter bilis	Helicobacter bilis ATCC 43879	2/28	52	76	45.4	2.2e-08	WDVSNVTTMRCMFKEVASFNQPLEK
gi|237749736|ref|ZP_04580216.1|	Helicobacter bilis	Helicobacter bilis ATCC 43879	3/28	77	101	52.6	1.5e-10	WNVSKVTDMGYMFNGLTSFNQPLNS
gi|237749736|ref|ZP_04580216.1|	Helicobacter bilis	Helicobacter bilis ATCC 43879	4/28	102	126	58.8	1.9e-12	WNVSKVTNMDGMFAGATSFNQPLDK
gi|237749736|ref|ZP_04580216.1|	Helicobacter bilis	Helicobacter bilis ATCC 43879	5/28	127	151	55.5	1.9e-11	WDVSKVDDMSSMFYGAKAFNQPLNS
gi|237749736|ref|ZP_04580216.1|	Helicobacter bilis	Helicobacter bilis ATCC 43879	6/28	152	176	49.2	1.5e-09	WNVSKVVRMGYMFGNAESFNQPLDK
gi|237749736|ref|ZP_04580216.1|	Helicobacter bilis	Helicobacter bilis ATCC 43879	7/28	177	201	47.4	5.5e-09	WSVSNVTAMDGMFSGAKAFNQPLNS
gi|237749736|ref|ZP_04580216.1|	Helicobacter bilis	Helicobacter bilis ATCC 43879	8/28	202	226	44.7	3.5e-08	WNVSRVKWIRNMFENATSFNQPLDK
gi|237749736|ref|ZP_04580216.1|	Helicobacter bilis	Helicobacter bilis ATCC 43879	9/28	227	251	35	2.9e-05	WDASSAAGMDNMFENAESFNQPLDS
gi|237749736|ref|ZP_04580216.1|	Helicobacter bilis	Helicobacter bilis ATCC 43879	10/28	252	276	51.6	3e-10	WNVSRVSDMSNMFSGAKAFNQPLNS
gi|237749736|ref|ZP_04580216.1|	Helicobacter bilis	Helicobacter bilis ATCC 43879	11/28	277	301	47.5	4.9e-09	WDVSSVSGMSGMFAGATSFNQSLDK
gi|237749736|ref|ZP_04580216.1|	Helicobacter bilis	Helicobacter bilis ATCC 43879	12/28	302	326	53.6	7.5e-11	WDVSNVYDMSRMFENAESFNQPLNS
gi|237749736|ref|ZP_04580216.1|	Helicobacter bilis	Helicobacter bilis ATCC 43879	13/28	327	351	45.2	2.4e-08	WNVSRVNDMRCMFKNATSFNQSLDK
gi|237749736|ref|ZP_04580216.1|	Helicobacter bilis	Helicobacter bilis ATCC 43879	14/28	352	378	34.3	4.9e-05	WDVSNVEYMSFMFAGAKSYthNKNLKN
gi|237749736|ref|ZP_04580216.1|	Helicobacter bilis	Helicobacter bilis ATCC 43879	15/28	411	432	5.7	53	-DTSLVTDMSGLFCDTER--TDFSG
gi|237749736|ref|ZP_04580216.1|	Helicobacter bilis	Helicobacter bilis ATCC 43879	16/28	436	460	52.5	1.6e-10	WDVSKVEYMSSMFAGATSFNQSLDK
gi|237749736|ref|ZP_04580216.1|	Helicobacter bilis	Helicobacter bilis ATCC 43879	17/28	461	485	53.5	8e-11	WDVSNVYNMSRMFENAESFNQPLNS
gi|237749736|ref|ZP_04580216.1|	Helicobacter bilis	Helicobacter bilis ATCC 43879	18/28	486	510	52.5	1.5e-10	WNVSKVEYMSSMFKGAKAFNQPLDS
gi|237749736|ref|ZP_04580216.1|	Helicobacter bilis	Helicobacter bilis ATCC 43879	19/28	511	535	44.5	4e-08	WDVSNVEYMDNMFEEAVSFNHPLES
gi|237749736|ref|ZP_04580216.1|	Helicobacter bilis	Helicobacter bilis ATCC 43879	20/28	536	560	56.3	1.2e-11	WNVSKVENMRNMFCGATSFNQPLEK
gi|237749736|ref|ZP_04580216.1|	Helicobacter bilis	Helicobacter bilis ATCC 43879	21/28	561	585	30.3	0.00074	WQITRVIETTEMFENATSFNQPLEK
gi|237749736|ref|ZP_04580216.1|	Helicobacter bilis	Helicobacter bilis ATCC 43879	22/28	586	610	46.6	9.5e-09	WKVNKVKYMKRMFKNATSFNQPLNK
gi|237749736|ref|ZP_04580216.1|	Helicobacter bilis	Helicobacter bilis ATCC 43879	23/28	611	635	52.7	1.3e-10	WNVSKVINMVGMFSGAKAFNQPLDK
gi|237749736|ref|ZP_04580216.1|	Helicobacter bilis	Helicobacter bilis ATCC 43879	24/28	636	660	44.9	3e-08	WKVGKVRNMNDMFENATSFNQPLDS
gi|237749736|ref|ZP_04580216.1|	Helicobacter bilis	Helicobacter bilis ATCC 43879	25/28	661	685	34.9	3.1e-05	WEVFYVDNMNSMFKGATSFNQPLES
gi|237749736|ref|ZP_04580216.1|	Helicobacter bilis	Helicobacter bilis ATCC 43879	26/28	686	710	49	1.8e-09	WSLSSVTDMSNMFAGATSFNQPLNK
gi|237749736|ref|ZP_04580216.1|	Helicobacter bilis	Helicobacter bilis ATCC 43879	27/28	711	735	44.2	5e-08	WKVNQVRYMSSMFENATSFNQPLDK
gi|237749736|ref|ZP_04580216.1|	Helicobacter bilis	Helicobacter bilis ATCC 43879	28/28	736	760	54.2	4.8e-11	WDVSNVTAMRNMFAGATSFNQPLDS
gi|237749994|ref|ZP_04580474.1|	Helicobacter bilis	Helicobacter bilis ATCC 43879	1/5	325	340	2.5	170	-DTSAITDMSGLFRD--------SN
gi|237749994|ref|ZP_04580474.1|	Helicobacter bilis	Helicobacter bilis ATCC 43879	2/5	350	374	45.2	2.5e-08	WDVSSVVNMRCMFYGAKKFDQPLDF
gi|237749994|ref|ZP_04580474.1|	Helicobacter bilis	Helicobacter bilis ATCC 43879	3/5	375	399	55.6	1.8e-11	WNVSNVKDMRSMFTGATSFNQPLDS
gi|237749994|ref|ZP_04580474.1|	Helicobacter bilis	Helicobacter bilis ATCC 43879	4/5	400	424	48.5	2.5e-09	WDVSSVTDMYCMFHNARKFNQPLNS
gi|237749994|ref|ZP_04580474.1|	Helicobacter bilis	Helicobacter bilis ATCC 43879	5/5	425	443	28.8	0.0021	WNVSSVEDMSNMFYGAKKF------
gi|237750162|ref|ZP_04580642.1|	Helicobacter bilis	Helicobacter bilis ATCC 43879	1/13	120	141	1.7	220	-DTSAIKDMSALFKN--SMRKDFSG
gi|237750162|ref|ZP_04580642.1|	Helicobacter bilis	Helicobacter bilis ATCC 43879	2/13	145	169	48.2	3.1e-09	WNVKNVTNMYAMFDHAKYFNHDISK
gi|237750162|ref|ZP_04580642.1|	Helicobacter bilis	Helicobacter bilis ATCC 43879	3/13	170	194	43.2	1e-07	WNVANVTNMDFMFADAMQFNQDISR
gi|237750162|ref|ZP_04580642.1|	Helicobacter bilis	Helicobacter bilis ATCC 43879	4/13	195	219	47.6	4.7e-09	WNVAKVESMNNMFARAKAFNQPLNS
gi|237750162|ref|ZP_04580642.1|	Helicobacter bilis	Helicobacter bilis ATCC 43879	5/13	220	244	45	2.7e-08	WNVANVRYMNAMFFEAESFNQSLNK
gi|237750162|ref|ZP_04580642.1|	Helicobacter bilis	Helicobacter bilis ATCC 43879	6/13	245	269	45.3	2.2e-08	WDTRNVESMREMFYGAKSFNGALES
gi|237750162|ref|ZP_04580642.1|	Helicobacter bilis	Helicobacter bilis ATCC 43879	7/13	270	294	32.8	0.00013	LNVANVINMNAMFAFATSFNQNINA
gi|237750162|ref|ZP_04580642.1|	Helicobacter bilis	Helicobacter bilis ATCC 43879	8/13	295	319	50.3	7.1e-10	WNVSKVKYMENMFENAISFNQPLNS
gi|237750162|ref|ZP_04580642.1|	Helicobacter bilis	Helicobacter bilis ATCC 43879	9/13	320	344	41.7	2.7e-07	WNVGRVESMFAMFKNAKEFNQPLES
gi|237750162|ref|ZP_04580642.1|	Helicobacter bilis	Helicobacter bilis ATCC 43879	10/13	345	369	39.7	1.1e-06	WSVSKVREMRSMFEGALKFNQSLNT
gi|237750162|ref|ZP_04580642.1|	Helicobacter bilis	Helicobacter bilis ATCC 43879	11/13	370	394	53.6	7.2e-11	WNVSHVTSMSAMFKNAKEFNQPLNK
gi|237750162|ref|ZP_04580642.1|	Helicobacter bilis	Helicobacter bilis ATCC 43879	12/13	395	419	23.9	0.062	WNLADVWNTSEMFRNATSFNQELRF
gi|237750162|ref|ZP_04580642.1|	Helicobacter bilis	Helicobacter bilis ATCC 43879	13/13	420	444	34.8	3.3e-05	WRMHNVRYMDRMFEGAISFNQDLDY
gi|237751066|ref|ZP_04581546.1|	Helicobacter bilis	Helicobacter bilis ATCC 43879	1/13	29	50	1.6	230	-DVSAITDMSELFERSKR--TDFSG
gi|237751066|ref|ZP_04581546.1|	Helicobacter bilis	Helicobacter bilis ATCC 43879	2/13	54	78	41.4	3.4e-07	WDVSQVTDMSSMFSWVEFFNTDISK
gi|237751066|ref|ZP_04581546.1|	Helicobacter bilis	Helicobacter bilis ATCC 43879	3/13	79	103	57.1	6.5e-12	WNVSNVKNMSRMFYGARSFNQPLES
gi|237751066|ref|ZP_04581546.1|	Helicobacter bilis	Helicobacter bilis ATCC 43879	4/13	104	128	45.9	1.6e-08	WNVGSVEDMSRMFAGATRFNQPLNS
gi|237751066|ref|ZP_04581546.1|	Helicobacter bilis	Helicobacter bilis ATCC 43879	5/13	129	153	42.5	1.6e-07	WDVSQVIDMNGMFEFVSYFNQPLES
gi|237751066|ref|ZP_04581546.1|	Helicobacter bilis	Helicobacter bilis ATCC 43879	6/13	154	178	40.5	6.6e-07	WDVSRVDDMSCMFEHAEIFNQPLGS
gi|237751066|ref|ZP_04581546.1|	Helicobacter bilis	Helicobacter bilis ATCC 43879	7/13	179	203	45.8	1.7e-08	WDVSFVNNMSSMFASATSFNQPLES
gi|237751066|ref|ZP_04581546.1|	Helicobacter bilis	Helicobacter bilis ATCC 43879	8/13	204	228	32.3	0.0002	WNVGGVDDMECMFCCAESFNQPLDS
gi|237751066|ref|ZP_04581546.1|	Helicobacter bilis	Helicobacter bilis ATCC 43879	9/13	229	253	53.9	5.9e-11	WDVSRVTNMGFMFYGAKSFDQPLDS
gi|237751066|ref|ZP_04581546.1|	Helicobacter bilis	Helicobacter bilis ATCC 43879	10/13	254	278	54.8	3.3e-11	WDVSNVVDMGFMFYEAKSFNQPLES
gi|237751066|ref|ZP_04581546.1|	Helicobacter bilis	Helicobacter bilis ATCC 43879	11/13	279	303	46.8	8e-09	WDISKVEDMDSMFYGAKSFSQSLDS
gi|237751066|ref|ZP_04581546.1|	Helicobacter bilis	Helicobacter bilis ATCC 43879	12/13	304	328	52.9	1.2e-10	WNVGNVKNMSYMFLGASSFNQPLES
gi|237751066|ref|ZP_04581546.1|	Helicobacter bilis	Helicobacter bilis ATCC 43879	13/13	329	347	22.6	0.13	WNVRNVVSMSGMFEGARKF------
gi|237751685|ref|ZP_04582165.1|	Helicobacter bilis	Helicobacter bilis ATCC 43879	1/4	343	364	3.2	130	-DTSEITDMSKLFQDSSR--TDFSG
gi|237751685|ref|ZP_04582165.1|	Helicobacter bilis	Helicobacter bilis ATCC 43879	2/4	368	392	58.4	2.6e-12	WDVSNVENMSQMFYNAKSFNQPLNS
gi|237751685|ref|ZP_04582165.1|	Helicobacter bilis	Helicobacter bilis ATCC 43879	3/4	393	417	49.1	1.6e-09	WDVGNVVNMENMFSNATSFNQPLNS
gi|237751685|ref|ZP_04582165.1|	Helicobacter bilis	Helicobacter bilis ATCC 43879	4/4	418	442	43.8	6.5e-08	WNVGKVANMKRMFYNARKFNQSLNS
gi|237751744|ref|ZP_04582224.1|	Helicobacter bilis	Helicobacter bilis ATCC 43879	1/7	51	72	11.4	7	-DTSNITDMSRLFENTTR--KDFSG
gi|237751744|ref|ZP_04582224.1|	Helicobacter bilis	Helicobacter bilis ATCC 43879	2/7	76	100	44.5	4.1e-08	WNVSNVVDMSYMFSHAKFFNHNIND
gi|237751744|ref|ZP_04582224.1|	Helicobacter bilis	Helicobacter bilis ATCC 43879	3/7	101	125	51.1	4.3e-10	WNVSNAVSMSGMFYEASSFNQPLDK
gi|237751744|ref|ZP_04582224.1|	Helicobacter bilis	Helicobacter bilis ATCC 43879	4/7	126	150	42.9	1.2e-07	WNVSKVRFMFGVFFNAKAFNQPLNS
gi|237751744|ref|ZP_04582224.1|	Helicobacter bilis	Helicobacter bilis ATCC 43879	5/7	151	175	52	2.2e-10	WNVSNVEGMGSMFAGASSFNQPLDK
gi|237751744|ref|ZP_04582224.1|	Helicobacter bilis	Helicobacter bilis ATCC 43879	6/7	176	200	45.5	2e-08	WDTQKVLTMRDMFHNAKSFNQDISM
gi|237751744|ref|ZP_04582224.1|	Helicobacter bilis	Helicobacter bilis ATCC 43879	7/7	201	223	0.6	330	WNISKVKNKTKMLYRSGM--QQIPV
gi|224438453|ref|ZP_03659378.1|	Helicobacter cinaedi	Helicobacter cinaedi CCUG 18818	1/1	51	75	52.2	1.9e-10	WDTSNVTYMVGTFSGAKHFNQDISS
gi|224438454|ref|ZP_03659379.1|	Helicobacter cinaedi	Helicobacter cinaedi CCUG 18818	1/7	1	17	10	11	--------MSCMFQGAKSFNADISE
gi|224438454|ref|ZP_03659379.1|	Helicobacter cinaedi	Helicobacter cinaedi CCUG 18818	2/7	18	42	48.3	2.8e-09	WNVGNVKKMSYMFAGTHSFNQDISR
gi|224438454|ref|ZP_03659379.1|	Helicobacter cinaedi	Helicobacter cinaedi CCUG 18818	3/7	43	67	51	4.5e-10	WDVSSVENMASMFEKAKSFNQPLNE
gi|224438454|ref|ZP_03659379.1|	Helicobacter cinaedi	Helicobacter cinaedi CCUG 18818	4/7	68	92	25.3	0.024	WDVRNAIFRTSMFKNAVNFNQPLDR
gi|224438454|ref|ZP_03659379.1|	Helicobacter cinaedi	Helicobacter cinaedi CCUG 18818	5/7	105	126	15.3	1.8	YHTYSIK---GMFEGAISFNQDINS
gi|224438454|ref|ZP_03659379.1|	Helicobacter cinaedi	Helicobacter cinaedi CCUG 18818	6/7	127	151	36.8	8.3e-06	WDVSNVNDLRFLFKDVKSFNKPLDK
gi|224438454|ref|ZP_03659379.1|	Helicobacter cinaedi	Helicobacter cinaedi CCUG 18818	7/7	152	176	36.3	1.2e-05	WDVGRVQATNYLFDGATSFNQDISS
gi|16265832|gb|AAL16660.1|AF358680_1	Helicobacter hepaticus		1/3	14	38	45.7	1.7e-08	WDTSKVKNFSFMFEENKVFNQPIDK
gi|16265832|gb|AAL16660.1|AF358680_1	Helicobacter hepaticus		2/3	39	63	41.6	3e-07	WDTSSATNFSCMFYQAEAFNQPIGA
gi|16265832|gb|AAL16660.1|AF358680_1	Helicobacter hepaticus		3/3	64	82	18.6	0.55	WNTKKATNMHYMFGYA------LSF
gi|32265515|ref|NP_859547.1|	Helicobacter hepaticus	Helicobacter hepaticus ATCC 51449	1/3	59	76	3.4	120	-DTSKITDMSGLF------DVDIIR
gi|32265515|ref|NP_859547.1|	Helicobacter hepaticus	Helicobacter hepaticus ATCC 51449	2/3	87	111	43.7	6.8e-08	WDTSNVTSMVEMFVNQEYFNQDISS
gi|32265515|ref|NP_859547.1|	Helicobacter hepaticus	Helicobacter hepaticus ATCC 51449	3/3	112	136	39.7	1.2e-06	WNVAKVKDMRGMFKSTHSFHQNLNA
gi|32265549|ref|NP_859581.1|	Helicobacter hepaticus	Helicobacter hepaticus ATCC 51449	1/19	424	448	48.8	2.1e-09	WDMSKVTNTNYMFYNAKNFNHPLNK
gi|32265549|ref|NP_859581.1|	Helicobacter hepaticus	Helicobacter hepaticus ATCC 51449	2/19	449	473	45.9	1.5e-08	WDMSNVSSMKGMFYEAQFFNQPLDK
gi|32265549|ref|NP_859581.1|	Helicobacter hepaticus	Helicobacter hepaticus ATCC 51449	3/19	474	498	57.7	4.4e-12	WDTSNVTNMSEMFYYARSFNQPLES
gi|32265549|ref|NP_859581.1|	Helicobacter hepaticus	Helicobacter hepaticus ATCC 51449	4/19	499	523	54	5.6e-11	WNVSNVRNMSDMFYRAQSFNQPLDK
gi|32265549|ref|NP_859581.1|	Helicobacter hepaticus	Helicobacter hepaticus ATCC 51449	5/19	524	548	49.9	9.4e-10	WDTSNVTNMSEMFHKALSFNEPLEN
gi|32265549|ref|NP_859581.1|	Helicobacter hepaticus	Helicobacter hepaticus ATCC 51449	6/19	549	573	58.5	2.4e-12	WNVSNVRNMSGMFYGAQSFNQPLDK
gi|32265549|ref|NP_859581.1|	Helicobacter hepaticus	Helicobacter hepaticus ATCC 51449	7/19	574	598	49.6	1.1e-09	WDTINVTNMSKMFYYARSFNQPLES
gi|32265549|ref|NP_859581.1|	Helicobacter hepaticus	Helicobacter hepaticus ATCC 51449	8/19	599	623	47.4	5.5e-09	WNVSNVRDMGGMFGETDVFNQPLDK
gi|32265549|ref|NP_859581.1|	Helicobacter hepaticus	Helicobacter hepaticus ATCC 51449	9/19	624	648	58.2	3.1e-12	WDTSNVTNMSDMFYKAKKFNQPLES
gi|32265549|ref|NP_859581.1|	Helicobacter hepaticus	Helicobacter hepaticus ATCC 51449	10/19	649	673	45.7	1.7e-08	WNVSNVANMRNMFGETDVFNQPLDK
gi|32265549|ref|NP_859581.1|	Helicobacter hepaticus	Helicobacter hepaticus ATCC 51449	11/19	674	698	57.2	6e-12	WDTSNVTNMSEMFDKAKKFNQPLES
gi|32265549|ref|NP_859581.1|	Helicobacter hepaticus	Helicobacter hepaticus ATCC 51449	12/19	699	723	58.5	2.4e-12	WNVSNVRNMSGMFYGAQSFNQPLDK
gi|32265549|ref|NP_859581.1|	Helicobacter hepaticus	Helicobacter hepaticus ATCC 51449	13/19	724	748	49.6	1.1e-09	WDTINVTNMSKMFYYARSFNQPLES
gi|32265549|ref|NP_859581.1|	Helicobacter hepaticus	Helicobacter hepaticus ATCC 51449	14/19	749	773	47.4	5.5e-09	WNVSNVRDMGGMFGETDVFNQPLDK
gi|32265549|ref|NP_859581.1|	Helicobacter hepaticus	Helicobacter hepaticus ATCC 51449	15/19	774	798	58.2	3.1e-12	WDTSNVTNMSDMFYKAKKFNQPLES
gi|32265549|ref|NP_859581.1|	Helicobacter hepaticus	Helicobacter hepaticus ATCC 51449	16/19	799	823	45.7	1.7e-08	WNVSNVANMRNMFGETDVFNQPLDK
gi|32265549|ref|NP_859581.1|	Helicobacter hepaticus	Helicobacter hepaticus ATCC 51449	17/19	824	848	57.2	6e-12	WDTSNVTNMSEMFDKAKKFNQPLES
gi|32265549|ref|NP_859581.1|	Helicobacter hepaticus	Helicobacter hepaticus ATCC 51449	18/19	849	873	48.5	2.5e-09	WNVSNVRNMYGMFYETLSFNQPLAK
gi|32265549|ref|NP_859581.1|	Helicobacter hepaticus	Helicobacter hepaticus ATCC 51449	19/19	874	898	43.8	6.5e-08	WDIKSVENMKFMFSYAKSFNQNLDT
gi|32265804|ref|NP_859836.1|	Helicobacter hepaticus	Helicobacter hepaticus ATCC 51449	1/3	322	346	26.8	0.0088	WDTSKINDMCKLFTGLKDFRADLSK
gi|32265804|ref|NP_859836.1|	Helicobacter hepaticus	Helicobacter hepaticus ATCC 51449	2/3	347	371	40.6	6.2e-07	WNVSSVKNFNSMFEDCESFESDLSK
gi|32265804|ref|NP_859836.1|	Helicobacter hepaticus	Helicobacter hepaticus ATCC 51449	3/3	372	396	20	0.34	WKPKKAEDIAFMFSEAKSFTSNLDA
gi|32266229|ref|NP_860261.1|	Helicobacter hepaticus	Helicobacter hepaticus ATCC 51449	1/5	98	121	34.2	5.1e-05	WDTSKVTTMQDMFRY-SNFNENIST
gi|32266229|ref|NP_860261.1|	Helicobacter hepaticus	Helicobacter hepaticus ATCC 51449	2/5	122	146	45.7	1.7e-08	WDTSKVKNFSFMFEENKVFNQPIDK
gi|32266229|ref|NP_860261.1|	Helicobacter hepaticus	Helicobacter hepaticus ATCC 51449	3/5	147	171	41.6	3e-07	WDTSSATNFSCMFYQAEAFNQPIGA
gi|32266229|ref|NP_860261.1|	Helicobacter hepaticus	Helicobacter hepaticus ATCC 51449	4/5	172	196	28.2	0.0031	WNTKKATNMHYMFGYALSFCHNVGY
gi|32266229|ref|NP_860261.1|	Helicobacter hepaticus	Helicobacter hepaticus ATCC 51449	5/5	198	221	11.8	6.1	WDLKGVKDTDNMFREATAYNRA-QK
gi|32266312|ref|NP_860344.1|	Helicobacter hepaticus	Helicobacter hepaticus ATCC 51449	1/5	142	166	51.5	3.1e-10	WDTSKVVDMSYMFGGVKEFNQPLNT
gi|32266312|ref|NP_860344.1|	Helicobacter hepaticus	Helicobacter hepaticus ATCC 51449	2/5	167	190	27.9	0.0041	WNVSSVQNMNGMFIG-TALNQLLNA
gi|32266312|ref|NP_860344.1|	Helicobacter hepaticus	Helicobacter hepaticus ATCC 51449	3/5	191	214	43.7	6.8e-08	WDTSNVEDMGAMFAR-SAFNQPLNT
gi|32266312|ref|NP_860344.1|	Helicobacter hepaticus	Helicobacter hepaticus ATCC 51449	4/5	215	239	50.4	6.7e-10	WNVSKVKDMSFMFYESTHFNQPLND
gi|32266312|ref|NP_860344.1|	Helicobacter hepaticus	Helicobacter hepaticus ATCC 51449	5/5	240	264	37.9	4e-06	WDISQVMDMNFMFQNAKSFKQNLES
gi|32266346|ref|NP_860378.1|	Helicobacter hepaticus	Helicobacter hepaticus ATCC 51449	1/2	407	431	27	0.0075	WNVSQVEDFISCFENAYFFNASLES
gi|32266346|ref|NP_860378.1|	Helicobacter hepaticus	Helicobacter hepaticus ATCC 51449	2/2	432	452	15.3	1.8	WQVSKIVNTAYMFDDALS----LET
gi|32266356|ref|NP_860388.1|	Helicobacter hepaticus	Helicobacter hepaticus ATCC 51449	1/6	171	195	33	0.00012	WDVSHVTTTRRCFCGAKHFNENIES
gi|32266356|ref|NP_860388.1|	Helicobacter hepaticus	Helicobacter hepaticus ATCC 51449	2/6	196	220	53.3	8.8e-11	WNVSKVKNMCQMFMDAENFNQPLNK
gi|32266356|ref|NP_860388.1|	Helicobacter hepaticus	Helicobacter hepaticus ATCC 51449	3/6	221	245	56.1	1.3e-11	WNTSSVTNMSEMFAYATSFNQPLDK
gi|32266356|ref|NP_860388.1|	Helicobacter hepaticus	Helicobacter hepaticus ATCC 51449	4/6	246	270	51.7	2.7e-10	WNVSNVDNIEYMFYGAKSFNQNLNT
gi|32266356|ref|NP_860388.1|	Helicobacter hepaticus	Helicobacter hepaticus ATCC 51449	5/6	371	395	53.7	6.7e-11	WDVSNVTDMSGMFRNAKNFNIDISG
gi|32266356|ref|NP_860388.1|	Helicobacter hepaticus	Helicobacter hepaticus ATCC 51449	6/6	396	420	51.1	4.1e-10	WNVSNVKSMSMMFYGAENFNQNLDK
gi|32266801|ref|NP_860833.1|	Helicobacter hepaticus	Helicobacter hepaticus ATCC 51449	1/7	109	133	25.1	0.028	FDVSNVTNMSYMFAGVTWEFDGLNE
gi|32266801|ref|NP_860833.1|	Helicobacter hepaticus	Helicobacter hepaticus ATCC 51449	2/7	134	158	48.5	2.6e-09	WDTSKVESMEGMFANASAFNAPLDK
gi|32266801|ref|NP_860833.1|	Helicobacter hepaticus	Helicobacter hepaticus ATCC 51449	3/7	159	183	48.9	1.9e-09	WNVSNVKNMQFMFTGAISFNQPLNA
gi|32266801|ref|NP_860833.1|	Helicobacter hepaticus	Helicobacter hepaticus ATCC 51449	4/7	184	208	51.6	2.9e-10	WNVSNVKNMSEMFWNAESFNQPLNQ
gi|32266801|ref|NP_860833.1|	Helicobacter hepaticus	Helicobacter hepaticus ATCC 51449	5/7	209	233	40.8	5.4e-07	WNVENVVNMTYIFKNASTFNQDLNM
gi|32266801|ref|NP_860833.1|	Helicobacter hepaticus	Helicobacter hepaticus ATCC 51449	6/7	339	363	40.3	7.5e-07	WNVSNVKTMRAMFKDVKSLNCDLSG
gi|32266801|ref|NP_860833.1|	Helicobacter hepaticus	Helicobacter hepaticus ATCC 51449	7/7	364	383	18	0.68	WDISNVEDMSEMFENTSM-----SF
gi|242309701|ref|ZP_04808856.1|	Helicobacter pullorum	Helicobacter pullorum MIT 98-5489	1/10	26	47	9.9	12	-DTSKITDMSGLFRNTKR--TDFSG
gi|242309701|ref|ZP_04808856.1|	Helicobacter pullorum	Helicobacter pullorum MIT 98-5489	2/10	51	75	49.5	1.3e-09	WDVSSVKDMTSMFEGAKTFNADISN
gi|242309701|ref|ZP_04808856.1|	Helicobacter pullorum	Helicobacter pullorum MIT 98-5489	3/10	76	100	48.1	3.3e-09	WNVGNVENMYEMFRSATSFNQPIEN
gi|242309701|ref|ZP_04808856.1|	Helicobacter pullorum	Helicobacter pullorum MIT 98-5489	4/10	101	125	55.5	2e-11	WNVSNVWDMRGMFARATSFNQDISK
gi|242309701|ref|ZP_04808856.1|	Helicobacter pullorum	Helicobacter pullorum MIT 98-5489	5/10	126	150	43.9	6.1e-08	WDVSNILSMERMFADATSFNQSIGE
gi|242309701|ref|ZP_04808856.1|	Helicobacter pullorum	Helicobacter pullorum MIT 98-5489	6/10	151	175	53.2	9.6e-11	WNVGKVENMERMFFGAKAFNQDISS
gi|242309701|ref|ZP_04808856.1|	Helicobacter pullorum	Helicobacter pullorum MIT 98-5489	7/10	176	200	43.8	6.5e-08	WNVRGVRNMAFMFSFAKSFNQPIGK
gi|242309701|ref|ZP_04808856.1|	Helicobacter pullorum	Helicobacter pullorum MIT 98-5489	8/10	201	225	49.3	1.4e-09	WDVSNVENMKSMFDAAESFNADISK
gi|242309701|ref|ZP_04808856.1|	Helicobacter pullorum	Helicobacter pullorum MIT 98-5489	9/10	226	250	54.3	4.6e-11	WNVSRVEDMYGMFRDAKAFNQDISK
gi|242309701|ref|ZP_04808856.1|	Helicobacter pullorum	Helicobacter pullorum MIT 98-5489	10/10	251	275	53.3	9.3e-11	WDISSVRSMYGMFEGAKSFNQDISK
gi|260655618|ref|ZP_05861104.1|	Jonquetella anthropi	Jonquetella anthropi E3_33 E1	1/9	28	49	9	17	-DTSNITDMSHLFRKSTR--KDFSG
gi|260655618|ref|ZP_05861104.1|	Jonquetella anthropi	Jonquetella anthropi E3_33 E1	2/9	53	77	53	1.1e-10	WDTSNVTNMSGMFEECKEFDQPINF
gi|260655618|ref|ZP_05861104.1|	Jonquetella anthropi	Jonquetella anthropi E3_33 E1	3/9	78	101	35.9	1.6e-05	-DTSKVTDMGYMFAECREFNQPLKF
gi|260655618|ref|ZP_05861104.1|	Jonquetella anthropi	Jonquetella anthropi E3_33 E1	4/9	102	125	29.8	0.001	-DTSSVGDMSEMFFGCHEFNQPLEF
gi|260655618|ref|ZP_05861104.1|	Jonquetella anthropi	Jonquetella anthropi E3_33 E1	5/9	126	146	26.3	0.012	-DTSNVEDMSDMFAGCHEFNQP---
gi|260655618|ref|ZP_05861104.1|	Jonquetella anthropi	Jonquetella anthropi E3_33 E1	6/9	149	170	33.3	9.2e-05	FDTSNVRDMSRMFAGCHEFNQP---
gi|260655618|ref|ZP_05861104.1|	Jonquetella anthropi	Jonquetella anthropi E3_33 E1	7/9	173	197	48.4	2.7e-09	FDTSKVTDMSGMFEGCDKFNQPLKF
gi|260655618|ref|ZP_05861104.1|	Jonquetella anthropi	Jonquetella anthropi E3_33 E1	8/9	198	218	26.7	0.0093	-DTSNVRDMSWMFARCKEFNQP---
gi|260655618|ref|ZP_05861104.1|	Jonquetella anthropi	Jonquetella anthropi E3_33 E1	9/9	221	245	41.2	3.9e-07	FDTSNVTDMSMMFSECEKFNQSIDF
gi|260655619|ref|ZP_05861105.1|	Jonquetella anthropi	Jonquetella anthropi E3_33 E1	1/28	28	49	6.7	37	-DTSNITDMSHLFHKSTR--RDFSG
gi|260655619|ref|ZP_05861105.1|	Jonquetella anthropi	Jonquetella anthropi E3_33 E1	2/28	53	74	31.5	0.00032	WDTSNVTNMSWMFANYKKFNKP---
gi|260655619|ref|ZP_05861105.1|	Jonquetella anthropi	Jonquetella anthropi E3_33 E1	3/28	77	98	36.8	8.2e-06	FDTSNVEDMSYMFAGCHEFNQP---
gi|260655619|ref|ZP_05861105.1|	Jonquetella anthropi	Jonquetella anthropi E3_33 E1	4/28	101	122	35.2	2.5e-05	FDTSKVENMEAMFWGCDKFNQP---
gi|260655619|ref|ZP_05861105.1|	Jonquetella anthropi	Jonquetella anthropi E3_33 E1	5/28	125	148	31.4	0.00035	FDTSNVTNMSEMFHKCYEFNQ-LVQ
gi|260655619|ref|ZP_05861105.1|	Jonquetella anthropi	Jonquetella anthropi E3_33 E1	6/28	149	170	42.3	1.8e-07	WDTSNVTNMSWMFYECHEFNQP---
gi|260655619|ref|ZP_05861105.1|	Jonquetella anthropi	Jonquetella anthropi E3_33 E1	7/28	173	194	36.8	8.2e-06	FDTSNVEDMSYMFAGCHEFNQP---
gi|260655619|ref|ZP_05861105.1|	Jonquetella anthropi	Jonquetella anthropi E3_33 E1	8/28	197	221	36.5	1.1e-05	FDTSKVRDMSNMFASCRSFDQTLNF
gi|260655619|ref|ZP_05861105.1|	Jonquetella anthropi	Jonquetella anthropi E3_33 E1	9/28	222	245	39.9	9.6e-07	-DTSNVTDMSGMFEGCHEFNQPLEF
gi|260655619|ref|ZP_05861105.1|	Jonquetella anthropi	Jonquetella anthropi E3_33 E1	10/28	246	269	21.8	0.18	-DTSNVEDMHDMFAECMNLNQPVEL
gi|260655619|ref|ZP_05861105.1|	Jonquetella anthropi	Jonquetella anthropi E3_33 E1	11/28	270	293	32.9	0.00012	-DTSNVENMKAMFWGCENFNQPVPL
gi|260655619|ref|ZP_05861105.1|	Jonquetella anthropi	Jonquetella anthropi E3_33 E1	12/28	294	317	36.1	1.4e-05	-DTSNVEDMSKMFFGCREFNQPLEF
gi|260655619|ref|ZP_05861105.1|	Jonquetella anthropi	Jonquetella anthropi E3_33 E1	13/28	318	341	33	0.00012	-DTSNVEDMHDMFAGCGNFNQPIEL
gi|260655619|ref|ZP_05861105.1|	Jonquetella anthropi	Jonquetella anthropi E3_33 E1	14/28	342	362	25.3	0.025	-DTSNVKNMSMMFAGCHEFNQP---
gi|260655619|ref|ZP_05861105.1|	Jonquetella anthropi	Jonquetella anthropi E3_33 E1	15/28	365	389	49.8	1e-09	FDTSKVTDMSGMFEGCKNFNQPIEL
gi|260655619|ref|ZP_05861105.1|	Jonquetella anthropi	Jonquetella anthropi E3_33 E1	16/28	390	413	40.4	6.8e-07	-DTSNVTNMSWMFFGCHEFNQPLEF
gi|260655619|ref|ZP_05861105.1|	Jonquetella anthropi	Jonquetella anthropi E3_33 E1	17/28	414	436	27.7	0.0046	-DTSKVKNMGGMFNECYHFNQP-IK
gi|260655619|ref|ZP_05861105.1|	Jonquetella anthropi	Jonquetella anthropi E3_33 E1	18/28	437	461	44.3	4.7e-08	FNTSNVRSMNSMFYECEKFNQPLEL
gi|260655619|ref|ZP_05861105.1|	Jonquetella anthropi	Jonquetella anthropi E3_33 E1	19/28	462	485	36	1.5e-05	-DTSKVTDMGWMFAGCREFNQPLKF
gi|260655619|ref|ZP_05861105.1|	Jonquetella anthropi	Jonquetella anthropi E3_33 E1	20/28	486	509	40.4	7.1e-07	-DTSNVEDMRYMFSGCEKFNQPLEL
gi|260655619|ref|ZP_05861105.1|	Jonquetella anthropi	Jonquetella anthropi E3_33 E1	21/28	510	532	23.3	0.099	-DTSKVRDMGHMFFACEKFNQS-IK
gi|260655619|ref|ZP_05861105.1|	Jonquetella anthropi	Jonquetella anthropi E3_33 E1	22/28	533	557	46.7	8.5e-09	FDTSNVEDMSYMFAGCHEFNQPLKF
gi|260655619|ref|ZP_05861105.1|	Jonquetella anthropi	Jonquetella anthropi E3_33 E1	23/28	558	581	28.2	0.0032	-DTSNVRDMILMFEGCQKFNQSIDF
gi|260655619|ref|ZP_05861105.1|	Jonquetella anthropi	Jonquetella anthropi E3_33 E1	24/28	582	605	37.9	4e-06	-DTSNVTNMYSMFKGCHEFNQPLKF
gi|260655619|ref|ZP_05861105.1|	Jonquetella anthropi	Jonquetella anthropi E3_33 E1	25/28	606	626	29.7	0.0011	-DTSNVRDMSWMFAGCEKFNQP---
gi|260655619|ref|ZP_05861105.1|	Jonquetella anthropi	Jonquetella anthropi E3_33 E1	26/28	629	652	39.4	1.4e-06	FDTSNVTNMSGMFDECYHFNQP-IK
gi|260655619|ref|ZP_05861105.1|	Jonquetella anthropi	Jonquetella anthropi E3_33 E1	27/28	653	677	41.9	2.4e-07	FNTSNVRSMNSMFYECEKFNQSIDF
gi|260655619|ref|ZP_05861105.1|	Jonquetella anthropi	Jonquetella anthropi E3_33 E1	28/28	678	701	38.5	2.5e-06	-DTSKVTHMSWMFEGCKEFNQPINF
gi|260655622|ref|ZP_05861107.1|	Jonquetella anthropi	Jonquetella anthropi E3_33 E1	1/7	28	49	9	17	-DTSNITDMSHLFRKSTR--KDFSG
gi|260655622|ref|ZP_05861107.1|	Jonquetella anthropi	Jonquetella anthropi E3_33 E1	2/7	53	77	52.7	1.4e-10	WDTSNVTNMSWMFFGCHEFNQPIEF
gi|260655622|ref|ZP_05861107.1|	Jonquetella anthropi	Jonquetella anthropi E3_33 E1	3/7	78	101	38.1	3.5e-06	-DTSKVTDMSYMFAGCGNFNQPLEL
gi|260655622|ref|ZP_05861107.1|	Jonquetella anthropi	Jonquetella anthropi E3_33 E1	4/7	102	125	27.3	0.0061	-DTCKVKSMSWMFAGCHEFNQPLKF
gi|260655622|ref|ZP_05861107.1|	Jonquetella anthropi	Jonquetella anthropi E3_33 E1	5/7	126	146	26.1	0.014	-DTSNVRDMSWMFHECYKFNQP---
gi|260655622|ref|ZP_05861107.1|	Jonquetella anthropi	Jonquetella anthropi E3_33 E1	6/7	149	170	34.9	3e-05	FDTSKVTDMGYMFAGCREFNQP---
gi|260655622|ref|ZP_05861107.1|	Jonquetella anthropi	Jonquetella anthropi E3_33 E1	7/7	173	197	42.3	1.9e-07	FDTSKVRNMLGMFEGCKEFNQPINF
gi|260655623|ref|ZP_05861108.1|	Jonquetella anthropi	Jonquetella anthropi E3_33 E1	1/12	28	49	8.2	22	-DTSNITDMNHLFHKSTR--KDFSG
gi|260655623|ref|ZP_05861108.1|	Jonquetella anthropi	Jonquetella anthropi E3_33 E1	2/12	53	74	37	7.2e-06	WDTSNVTNMNGMFSSCRDFNQP---
gi|260655623|ref|ZP_05861108.1|	Jonquetella anthropi	Jonquetella anthropi E3_33 E1	3/12	77	101	35.3	2.3e-05	FNTSNVKYMHGMFFKCNRFNQPIEF
gi|260655623|ref|ZP_05861108.1|	Jonquetella anthropi	Jonquetella anthropi E3_33 E1	4/12	102	125	38.1	3.5e-06	-DTSKVTDMSYMFAGCGNFNQPLEL
gi|260655623|ref|ZP_05861108.1|	Jonquetella anthropi	Jonquetella anthropi E3_33 E1	5/12	126	149	27.3	0.0061	-DTCKVKSMSWMFAGCHEFNQPLKF
gi|260655623|ref|ZP_05861108.1|	Jonquetella anthropi	Jonquetella anthropi E3_33 E1	6/12	150	173	32.4	0.00018	-DTSNVRDMSWMFFECDRFNQPIEL
gi|260655623|ref|ZP_05861108.1|	Jonquetella anthropi	Jonquetella anthropi E3_33 E1	7/12	174	197	30.8	0.00052	-DTSNVMDMSEMFRGCNNFNQSISF
gi|260655623|ref|ZP_05861108.1|	Jonquetella anthropi	Jonquetella anthropi E3_33 E1	8/12	198	220	27.7	0.0047	-DTSNVRNMYGMFYECYHFNQP-IK
gi|260655623|ref|ZP_05861108.1|	Jonquetella anthropi	Jonquetella anthropi E3_33 E1	9/12	221	242	37	7.3e-06	FDTSNVRNMNSMFYECEKFNQP---
gi|260655623|ref|ZP_05861108.1|	Jonquetella anthropi	Jonquetella anthropi E3_33 E1	10/12	245	269	42.1	2.1e-07	FDTSKVTDMGYMFAWCREFNQPLKF
gi|260655623|ref|ZP_05861108.1|	Jonquetella anthropi	Jonquetella anthropi E3_33 E1	11/12	270	290	22.3	0.15	-DTSKVTNMILMFSECEKFNQP---
gi|260655623|ref|ZP_05861108.1|	Jonquetella anthropi	Jonquetella anthropi E3_33 E1	12/12	293	317	45.6	1.9e-08	FDTSNVKNMLGMFEGCKEFNQPINF
gi|260655625|ref|ZP_05861110.1|	Jonquetella anthropi	Jonquetella anthropi E3_33 E1	1/13	28	49	8.7	18	-DTSNITDMSHLFHKSTR--KDFSG
gi|260655625|ref|ZP_05861110.1|	Jonquetella anthropi	Jonquetella anthropi E3_33 E1	2/13	53	74	42.1	2.1e-07	WDTSSVTNMSWMFAGCEKFNQP---
gi|260655625|ref|ZP_05861110.1|	Jonquetella anthropi	Jonquetella anthropi E3_33 E1	3/13	77	98	35.6	1.9e-05	FDTSKVTDMGYMFAGCHEFNQP---
gi|260655625|ref|ZP_05861110.1|	Jonquetella anthropi	Jonquetella anthropi E3_33 E1	4/13	101	122	33.2	0.0001	FDTSNVEDMSDMFAGCREFNQP---
gi|260655625|ref|ZP_05861110.1|	Jonquetella anthropi	Jonquetella anthropi E3_33 E1	5/13	125	149	39.8	1e-06	FDTSNVRDMSWMFFECDRFNQPIEL
gi|260655625|ref|ZP_05861110.1|	Jonquetella anthropi	Jonquetella anthropi E3_33 E1	6/13	150	173	36	1.4e-05	-DTSNVTNMSWMFFECDRFNQPLEF
gi|260655625|ref|ZP_05861110.1|	Jonquetella anthropi	Jonquetella anthropi E3_33 E1	7/13	174	197	36.3	1.2e-05	-DTSKVKDMGGMFSRCKEFNQPLKF
gi|260655625|ref|ZP_05861110.1|	Jonquetella anthropi	Jonquetella anthropi E3_33 E1	8/13	198	221	39.3	1.5e-06	-DTSNVEDMHYMFSGCENFNQPLEL
gi|260655625|ref|ZP_05861110.1|	Jonquetella anthropi	Jonquetella anthropi E3_33 E1	9/13	222	244	20.5	0.28	-DTSKVRDMSHMFFACKKFNQ-FVK
gi|260655625|ref|ZP_05861110.1|	Jonquetella anthropi	Jonquetella anthropi E3_33 E1	10/13	245	266	32.8	0.00013	FDTSNVEDMSEMFHECYEFNQP---
gi|260655625|ref|ZP_05861110.1|	Jonquetella anthropi	Jonquetella anthropi E3_33 E1	11/13	269	290	32.1	0.00022	FDTSNVMDMNRMFYECYKFNQP---
gi|260655625|ref|ZP_05861110.1|	Jonquetella anthropi	Jonquetella anthropi E3_33 E1	12/13	293	317	34	5.9e-05	FDTSNVWNMENMFSHCVTFNQPIDF
gi|260655625|ref|ZP_05861110.1|	Jonquetella anthropi	Jonquetella anthropi E3_33 E1	13/13	318	339	7.6	27	-DTLNVTSMHDMFNSCDK--LPIAT
gi|260655626|ref|ZP_05861111.1|	Jonquetella anthropi	Jonquetella anthropi E3_33 E1	1/6	28	49	6.3	43	-DTSNITDMNHLFHKSTR--RDFSG
gi|260655626|ref|ZP_05861111.1|	Jonquetella anthropi	Jonquetella anthropi E3_33 E1	2/6	53	74	44.3	4.6e-08	WDTSNVTNMSGMFFECEKFNQP---
gi|260655626|ref|ZP_05861111.1|	Jonquetella anthropi	Jonquetella anthropi E3_33 E1	3/6	77	101	41.8	2.7e-07	FDTSKVTHMSWMFFGCHEFNQPLEF
gi|260655626|ref|ZP_05861111.1|	Jonquetella anthropi	Jonquetella anthropi E3_33 E1	4/6	102	125	31.5	0.00033	-DTSNVENMHVMFAYCHKFNQPLEF
gi|260655626|ref|ZP_05861111.1|	Jonquetella anthropi	Jonquetella anthropi E3_33 E1	5/6	126	146	23.7	0.074	-DTSKVKDMGMMFFECEKFNQP---
gi|260655626|ref|ZP_05861111.1|	Jonquetella anthropi	Jonquetella anthropi E3_33 E1	6/6	149	173	43.6	7.4e-08	FDTSNVKNMLGMFEGCKEFNQPLKF
gi|260655627|ref|ZP_05861112.1|	Jonquetella anthropi	Jonquetella anthropi E3_33 E1	1/11	31	52	10.5	9.8	-DTSNITDMSYLFHKSTR--KDFSG
gi|260655627|ref|ZP_05861112.1|	Jonquetella anthropi	Jonquetella anthropi E3_33 E1	2/11	56	79	49.8	1e-09	WDTSNVTNMSGMFAGCKNFNQP-IK
gi|260655627|ref|ZP_05861112.1|	Jonquetella anthropi	Jonquetella anthropi E3_33 E1	3/11	80	104	36.5	1.1e-05	FDTSKVRDMSNMFASCRSFDQTLNF
gi|260655627|ref|ZP_05861112.1|	Jonquetella anthropi	Jonquetella anthropi E3_33 E1	4/11	105	127	23.4	0.089	-DTSNVTDMHRMFVGCIKFNKP-VK
gi|260655627|ref|ZP_05861112.1|	Jonquetella anthropi	Jonquetella anthropi E3_33 E1	5/11	128	152	20.2	0.31	FSTPNVKDMSAMFAECMNLNQPVEL
gi|260655627|ref|ZP_05861112.1|	Jonquetella anthropi	Jonquetella anthropi E3_33 E1	6/11	153	176	31.9	0.00024	-DTSNVENMSQMFCTCYSFNQSLNF
gi|260655627|ref|ZP_05861112.1|	Jonquetella anthropi	Jonquetella anthropi E3_33 E1	7/11	177	197	24.7	0.036	-NTSNVTNMSGMFSSCRDFNQP---
gi|260655627|ref|ZP_05861112.1|	Jonquetella anthropi	Jonquetella anthropi E3_33 E1	8/11	200	224	39.4	1.4e-06	FDTSKVENISEMFCECKNFNQPIAF
gi|260655627|ref|ZP_05861112.1|	Jonquetella anthropi	Jonquetella anthropi E3_33 E1	9/11	225	248	30.5	0.00065	-NTSNVTKIYGMFAECEKFNQPIEF
gi|260655627|ref|ZP_05861112.1|	Jonquetella anthropi	Jonquetella anthropi E3_33 E1	10/11	249	272	26	0.015	-DTCKVKDMEAMFAGCREFNQSLNL
gi|260655627|ref|ZP_05861112.1|	Jonquetella anthropi	Jonquetella anthropi E3_33 E1	11/11	273	294	8.8	18	-NTSNVINMKRIFIDCDK--LPIET
gi|163755011|ref|ZP_02162132.1|	Kordia algicida	Kordia algicida OT-1	1/8	132	155	16.1	1.3	-DLSNVTDLTRMFLGPTTFNTSIVN
gi|163755011|ref|ZP_02162132.1|	Kordia algicida	Kordia algicida OT-1	2/8	156	179	38.5	2.5e-06	WDVSTITNMESLFRG-TSFNQDISG
gi|163755011|ref|ZP_02162132.1|	Kordia algicida	Kordia algicida OT-1	3/8	180	203	43.3	9.3e-08	WDVSNVTDMSWLFAG-SDFNQDISS
gi|163755011|ref|ZP_02162132.1|	Kordia algicida	Kordia algicida OT-1	4/8	204	227	40.1	8.5e-07	WDVSNVTDMAWMFSLCP-FNQDIGN
gi|163755011|ref|ZP_02162132.1|	Kordia algicida	Kordia algicida OT-1	5/8	228	252	40.7	5.6e-07	WNVSNVTSMLRMFNNNVNFNQDISN
gi|163755011|ref|ZP_02162132.1|	Kordia algicida	Kordia algicida OT-1	6/8	253	277	50.3	7.2e-10	WDVSNVIDFTRMFGSAESFNQDISS
gi|163755011|ref|ZP_02162132.1|	Kordia algicida	Kordia algicida OT-1	7/8	278	302	44.1	5.5e-08	WDTSSATNMSLMFFDAIIFNQDLSS
gi|163755011|ref|ZP_02162132.1|	Kordia algicida	Kordia algicida OT-1	8/8	303	322	16.7	1.1	WNIENVTSFSNMFRD-----SGLST
gi|227903916|ref|ZP_04021721.1|	Lactobacillus acidophilus	Lactobacillus acidophilus ATCC 4796	1/6	333	353	17.2	0.91	LDTSSVTSMQSTFEGASN----LSA
gi|227903916|ref|ZP_04021721.1|	Lactobacillus acidophilus	Lactobacillus acidophilus ATCC 4796	2/6	360	383	20.9	0.24	WNVQKVTDMTRIFNKVTKV-TDLSP
gi|227903916|ref|ZP_04021721.1|	Lactobacillus acidophilus	Lactobacillus acidophilus ATCC 4796	3/6	413	436	20.2	0.31	WNVSHVTDMGFLFMNNYYL-TDISA
gi|227903916|ref|ZP_04021721.1|	Lactobacillus acidophilus	Lactobacillus acidophilus ATCC 4796	4/6	440	460	19.5	0.4	WDTSNVTDLNQTF----NVNHALTS
gi|227903916|ref|ZP_04021721.1|	Lactobacillus acidophilus	Lactobacillus acidophilus ATCC 4796	5/6	467	484	12.6	4.6	WNTSKVTNLYATFAN-------EGS
gi|227903916|ref|ZP_04021721.1|	Lactobacillus acidophilus	Lactobacillus acidophilus ATCC 4796	6/6	494	518	22.6	0.13	WNTSNVTNMSVLFAGSNAQYVDFSN
gi|58337998|ref|YP_194583.1|	Lactobacillus acidophilus	Lactobacillus acidophilus NCFM	1/14	275	295	6	48	LDTSQVTSMAGAFNG----DTGLND
gi|58337998|ref|YP_194583.1|	Lactobacillus acidophilus	Lactobacillus acidophilus NCFM	2/14	301	321	14.2	2.6	WNIQNMTNLSSLFYGANN----LYN
gi|58337998|ref|YP_194583.1|	Lactobacillus acidophilus	Lactobacillus acidophilus NCFM	3/14	409	429	11.5	6.9	LDISHITDMGGMFSG----DSNLES
gi|58337998|ref|YP_194583.1|	Lactobacillus acidophilus	Lactobacillus acidophilus NCFM	4/14	435	456	1.1	280	LDLSKVTNTNNMFDWVGG---KIKS
gi|58337998|ref|YP_194583.1|	Lactobacillus acidophilus	Lactobacillus acidophilus NCFM	5/14	517	537	11.2	7.7	LDISHITDMGGMFFNDTS----LKS
gi|58337998|ref|YP_194583.1|	Lactobacillus acidophilus	Lactobacillus acidophilus NCFM	6/14	543	563	8.4	21	LNLEKVKDLSTMFYGANN----LEN
gi|58337998|ref|YP_194583.1|	Lactobacillus acidophilus	Lactobacillus acidophilus NCFM	7/14	651	670	21.4	0.2	WDTSHITDMSYMF-----FNDPKLK
gi|58337998|ref|YP_194583.1|	Lactobacillus acidophilus	Lactobacillus acidophilus NCFM	8/14	678	699	24.7	0.036	FNTSNVTNMAYMFAA---FNNPTTD
gi|58337998|ref|YP_194583.1|	Lactobacillus acidophilus	Lactobacillus acidophilus NCFM	9/14	720	740	31.3	0.00039	WDTSNVTNMLYMFAGQTN----LTS
gi|58337998|ref|YP_194583.1|	Lactobacillus acidophilus	Lactobacillus acidophilus NCFM	10/14	747	767	31	0.00045	WNTSKVTNMAYMFYDLKN----IDD
gi|58337998|ref|YP_194583.1|	Lactobacillus acidophilus	Lactobacillus acidophilus NCFM	11/14	775	794	27.1	0.0071	WDTSNVTDMSYMFFN--MF---LQK
gi|58337998|ref|YP_194583.1|	Lactobacillus acidophilus	Lactobacillus acidophilus NCFM	12/14	802	822	29.9	0.001	WNTGKVTDMSYMFAN----DKNLEK
gi|58337998|ref|YP_194583.1|	Lactobacillus acidophilus	Lactobacillus acidophilus NCFM	13/14	863	883	22.4	0.14	WNTKNVHDTRQMFYNTPK----LTN
gi|58337998|ref|YP_194583.1|	Lactobacillus acidophilus	Lactobacillus acidophilus NCFM	14/14	889	913	4.3	88	WNTGKLQIAEGMFNSSGAKQINLDN
gi|259503649|ref|ZP_05746551.1|	Lactobacillus antri	Lactobacillus antri DSM 16041	1/11	230	252	11.5	6.9	LDTSQITNMSGMFSGHRQ--QALRT
gi|259503649|ref|ZP_05746551.1|	Lactobacillus antri	Lactobacillus antri DSM 16041	2/11	259	279	23.2	0.11	WDVSHVTNMARMFND----DDNLQS
gi|259503649|ref|ZP_05746551.1|	Lactobacillus antri	Lactobacillus antri DSM 16041	3/11	286	308	20.4	0.29	WDVAQVTDMSFMFDETAM--QSVGD
gi|259503649|ref|ZP_05746551.1|	Lactobacillus antri	Lactobacillus antri DSM 16041	4/11	312	331	21.9	0.17	WQVGNVTDMSGMFADTK-----LQS
gi|259503649|ref|ZP_05746551.1|	Lactobacillus antri	Lactobacillus antri DSM 16041	5/11	338	362	19.5	0.4	WQVHNVQSMFRMFDGAALQKLDLTN
gi|259503649|ref|ZP_05746551.1|	Lactobacillus antri	Lactobacillus antri DSM 16041	6/11	363	385	9.1	16	WDVSQVRDLSHLFASSAL--TQIGS
gi|259503649|ref|ZP_05746551.1|	Lactobacillus antri	Lactobacillus antri DSM 16041	7/11	389	411	26.8	0.0087	WDVSKATTMEFMF-NATKF-TDIGN
gi|259503649|ref|ZP_05746551.1|	Lactobacillus antri	Lactobacillus antri DSM 16041	8/11	415	434	21.2	0.22	WQVGNVTNMGGMFGG-----SNLTN
gi|259503649|ref|ZP_05746551.1|	Lactobacillus antri	Lactobacillus antri DSM 16041	9/11	441	465	29.8	0.0011	WDVHNVTTMYSMFNGCSLKKLDLSK
gi|259503649|ref|ZP_05746551.1|	Lactobacillus antri	Lactobacillus antri DSM 16041	10/11	466	488	23	0.12	WDVANVTSMTNMFHNSAL--TDLGD
gi|259503649|ref|ZP_05746551.1|	Lactobacillus antri	Lactobacillus antri DSM 16041	11/11	492	516	21.2	0.22	WQVGNVTNFSSMFDESKVSTLNISN
gi|259503790|ref|ZP_05746692.1|	Lactobacillus antri	Lactobacillus antri DSM 16041	1/16	278	302	15	1.9	WDLRNVTAMGWMFDRTQNNMQKLIL
gi|259503790|ref|ZP_05746692.1|	Lactobacillus antri	Lactobacillus antri DSM 16041	2/16	386	401	14.2	2.7	WDISQVTDLNSMF---------IND
gi|259503790|ref|ZP_05746692.1|	Lactobacillus antri	Lactobacillus antri DSM 16041	3/16	522	542	10.2	11	LNTDNVTNMSYMFSN----DPHLTQ
gi|259503790|ref|ZP_05746692.1|	Lactobacillus antri	Lactobacillus antri DSM 16041	4/16	549	569	9.2	16	LNTSKVTNMAGMLAQ----NPGLTN
gi|259503790|ref|ZP_05746692.1|	Lactobacillus antri	Lactobacillus antri DSM 16041	5/16	575	595	4.2	91	LDTTKLTDISHLFDG----DQNLAK
gi|259503790|ref|ZP_05746692.1|	Lactobacillus antri	Lactobacillus antri DSM 16041	6/16	683	703	14.5	2.4	LNTDNVTNMSYMFSN----DPHLTK
gi|259503790|ref|ZP_05746692.1|	Lactobacillus antri	Lactobacillus antri DSM 16041	7/16	710	730	8.3	21	LNTSKVTNMAGMLAQ----NPSLAN
gi|259503790|ref|ZP_05746692.1|	Lactobacillus antri	Lactobacillus antri DSM 16041	8/16	736	756	4.2	91	LDTTKLTDISHLFDG----DQNLAK
gi|259503790|ref|ZP_05746692.1|	Lactobacillus antri	Lactobacillus antri DSM 16041	9/16	844	868	11.4	7.1	LNTGNVTDMSYMFNNDPQLTQIIGV
gi|259503790|ref|ZP_05746692.1|	Lactobacillus antri	Lactobacillus antri DSM 16041	10/16	871	894	18.1	0.64	FDTHNVTNMNSMF-GAYHYNTVNND
gi|259503790|ref|ZP_05746692.1|	Lactobacillus antri	Lactobacillus antri DSM 16041	11/16	913	933	31.1	0.00044	WDTSKVTDMGFMFSG----QQSLTK
gi|259503790|ref|ZP_05746692.1|	Lactobacillus antri	Lactobacillus antri DSM 16041	12/16	940	957	12.1	5.5	WQTSQVTDMGDMFEA-------LAA
gi|259503790|ref|ZP_05746692.1|	Lactobacillus antri	Lactobacillus antri DSM 16041	13/16	968	987	25.7	0.019	WDTSKVENMWSMFYD-----MPLQK
gi|259503790|ref|ZP_05746692.1|	Lactobacillus antri	Lactobacillus antri DSM 16041	14/16	995	1015	22.7	0.13	WNTANVRNMSYMFAE----DPNLTR
gi|259503790|ref|ZP_05746692.1|	Lactobacillus antri	Lactobacillus antri DSM 16041	15/16	1056	1076	22.9	0.12	WNTANVHDTRYMFGNTAS----LSN
gi|259503790|ref|ZP_05746692.1|	Lactobacillus antri	Lactobacillus antri DSM 16041	16/16	1082	1106	12.4	4.9	WDTSNLEIAGHMFERSGVKEVNLSN
gi|116334804|ref|YP_796331.1|	Lactobacillus brevis	Lactobacillus brevis ATCC 367	1/2	127	150	1.1	270	-DASHVTNFEFAFFGIQVPNLDLTS
gi|116334804|ref|YP_796331.1|	Lactobacillus brevis	Lactobacillus brevis ATCC 367	2/2	151	172	20.9	0.24	WDVHNVTDAGFMFMRAQS---DVIN
gi|227508799|ref|ZP_03938848.1|	Lactobacillus brevis	Lactobacillus brevis subsp. gravesensis ATCC 27305	1/5	136	156	4.9	72	LNTENTKIMSYMFGG----DGDLQA
gi|227508799|ref|ZP_03938848.1|	Lactobacillus brevis	Lactobacillus brevis subsp. gravesensis ATCC 27305	2/5	162	182	12.2	5.3	FKTQKVNDMSLMFSNCRT----LTN
gi|227508799|ref|ZP_03938848.1|	Lactobacillus brevis	Lactobacillus brevis subsp. gravesensis ATCC 27305	3/5	188	208	27.4	0.0058	FDTSHVTDMKYMFEEC----NDLSS
gi|227508799|ref|ZP_03938848.1|	Lactobacillus brevis	Lactobacillus brevis subsp. gravesensis ATCC 27305	4/5	214	234	13.3	3.6	FITSNVQRMDSMFYACSN----LVN
gi|227508799|ref|ZP_03938848.1|	Lactobacillus brevis	Lactobacillus brevis subsp. gravesensis ATCC 27305	5/5	240	260	18.3	0.62	FDTKQVTTMNSMF----EFDKSLKN
gi|227508804|ref|ZP_03938853.1|	Lactobacillus brevis	Lactobacillus brevis subsp. gravesensis ATCC 27305	1/5	169	189	7.7	26	FDMANVTDVSGMFSNSAY----LTE
gi|227508804|ref|ZP_03938853.1|	Lactobacillus brevis	Lactobacillus brevis subsp. gravesensis ATCC 27305	2/5	195	218	22.3	0.15	FNTAKVTNMSWMFMGCPKL-RDLDV
gi|227508804|ref|ZP_03938853.1|	Lactobacillus brevis	Lactobacillus brevis subsp. gravesensis ATCC 27305	3/5	221	241	11.7	6.4	FNTAQVTDMTDMFLGCLT----VEK
gi|227508804|ref|ZP_03938853.1|	Lactobacillus brevis	Lactobacillus brevis subsp. gravesensis ATCC 27305	4/5	247	272	15.8	1.5	WNTAKVTEMTEMFGNCPQLRQlDFSN
gi|227508804|ref|ZP_03938853.1|	Lactobacillus brevis	Lactobacillus brevis subsp. gravesensis ATCC 27305	5/5	273	291	2.3	180	WDTREVKYARYFFSGAPN------N
gi|227508820|ref|ZP_03938869.1|	Lactobacillus brevis	Lactobacillus brevis subsp. gravesensis ATCC 27305	1/8	180	199	11.4	7.2	-DTSKATDMSSMFNG----DFNLAN
gi|227508820|ref|ZP_03938869.1|	Lactobacillus brevis	Lactobacillus brevis subsp. gravesensis ATCC 27305	2/8	205	225	23.6	0.077	FDTSNVINMSWMFND----NQKLQT
gi|227508820|ref|ZP_03938869.1|	Lactobacillus brevis	Lactobacillus brevis subsp. gravesensis ATCC 27305	3/8	231	254	20.6	0.27	FNTSKVNNMAGMFRATESL-TDLNV
gi|227508820|ref|ZP_03938869.1|	Lactobacillus brevis	Lactobacillus brevis subsp. gravesensis ATCC 27305	4/8	257	277	23.6	0.078	FDTSKVTDMSYMFFQ----NMALKS
gi|227508820|ref|ZP_03938869.1|	Lactobacillus brevis	Lactobacillus brevis subsp. gravesensis ATCC 27305	5/8	283	307	19	0.47	FNTSKVTNMSNMFGRNRLTTLNLAN
gi|227508820|ref|ZP_03938869.1|	Lactobacillus brevis	Lactobacillus brevis subsp. gravesensis ATCC 27305	6/8	308	328	20.2	0.31	FDTSKVTDMDGMFTHSQV----LTS
gi|227508820|ref|ZP_03938869.1|	Lactobacillus brevis	Lactobacillus brevis subsp. gravesensis ATCC 27305	7/8	334	354	13.9	2.9	FDTSKVTTMANMFAWDDV----LTS
gi|227508820|ref|ZP_03938869.1|	Lactobacillus brevis	Lactobacillus brevis subsp. gravesensis ATCC 27305	8/8	360	380	21.1	0.22	FDTSNVTDISRMFYDNDK----LSI
gi|227508821|ref|ZP_03938870.1|	Lactobacillus brevis	Lactobacillus brevis subsp. gravesensis ATCC 27305	1/14	190	210	11.7	6.4	LDTSKATSMSWMFAG----DSGLTS
gi|227508821|ref|ZP_03938870.1|	Lactobacillus brevis	Lactobacillus brevis subsp. gravesensis ATCC 27305	2/14	216	236	21	0.24	FDTSKVTNMKSMFDG----DFGLTN
gi|227508821|ref|ZP_03938870.1|	Lactobacillus brevis	Lactobacillus brevis subsp. gravesensis ATCC 27305	3/14	242	262	23.6	0.078	FDTSKVTNMTEMFLNNSK----LTS
gi|227508821|ref|ZP_03938870.1|	Lactobacillus brevis	Lactobacillus brevis subsp. gravesensis ATCC 27305	4/14	268	288	29.8	0.001	FDTSKVTNMNRMFSDASS----LTS
gi|227508821|ref|ZP_03938870.1|	Lactobacillus brevis	Lactobacillus brevis subsp. gravesensis ATCC 27305	5/14	294	314	22.5	0.14	FDTSEVTNMYGMFSQ----NRSLTN
gi|227508821|ref|ZP_03938870.1|	Lactobacillus brevis	Lactobacillus brevis subsp. gravesensis ATCC 27305	6/14	320	340	20.6	0.27	FDTSKVTNMSNMFAQ----DSRLTS
gi|227508821|ref|ZP_03938870.1|	Lactobacillus brevis	Lactobacillus brevis subsp. gravesensis ATCC 27305	7/14	346	366	24.2	0.053	FDTSKVTNMSSMFQSNSK----LTS
gi|227508821|ref|ZP_03938870.1|	Lactobacillus brevis	Lactobacillus brevis subsp. gravesensis ATCC 27305	8/14	372	392	19.7	0.37	FNTANVTNMSYMFFVNSS----LTS
gi|227508821|ref|ZP_03938870.1|	Lactobacillus brevis	Lactobacillus brevis subsp. gravesensis ATCC 27305	9/14	398	418	19.4	0.41	FDTANVTNMSYMLSGNSS----LTS
gi|227508821|ref|ZP_03938870.1|	Lactobacillus brevis	Lactobacillus brevis subsp. gravesensis ATCC 27305	10/14	424	444	11.1	7.8	FNTAKVTNMQSML----SLNTGLTN
gi|227508821|ref|ZP_03938870.1|	Lactobacillus brevis	Lactobacillus brevis subsp. gravesensis ATCC 27305	11/14	450	470	22.7	0.13	FNTSNVTNMDSMFSG----DINLTS
gi|227508821|ref|ZP_03938870.1|	Lactobacillus brevis	Lactobacillus brevis subsp. gravesensis ATCC 27305	12/14	476	494	7.5	28	FDTANVRTMESMFSM------PFDS
gi|227508821|ref|ZP_03938870.1|	Lactobacillus brevis	Lactobacillus brevis subsp. gravesensis ATCC 27305	13/14	505	525	21.5	0.2	FDTAKVENMYRMFSN----NADLTS
gi|227508821|ref|ZP_03938870.1|	Lactobacillus brevis	Lactobacillus brevis subsp. gravesensis ATCC 27305	14/14	531	548	0.6	330	FDTAKVKSADFMFAS-------DEK
gi|227511755|ref|ZP_03941804.1|	Lactobacillus buchneri	Lactobacillus buchneri ATCC 11577	1/6	159	178	7.6	28	-DTSKSTDMSQMFGW----DNNLTS
gi|227511755|ref|ZP_03941804.1|	Lactobacillus buchneri	Lactobacillus buchneri ATCC 11577	2/6	184	204	28.4	0.0028	FDTSKVTDMSYMFARVSK----LTS
gi|227511755|ref|ZP_03941804.1|	Lactobacillus buchneri	Lactobacillus buchneri ATCC 11577	3/6	210	230	23	0.11	FNTSNVTNMAGML----AFNTDLTT
gi|227511755|ref|ZP_03941804.1|	Lactobacillus buchneri	Lactobacillus buchneri ATCC 11577	4/6	236	256	24.5	0.041	FDTSKVTDMSYMFSKDIS----LTN
gi|227511755|ref|ZP_03941804.1|	Lactobacillus buchneri	Lactobacillus buchneri ATCC 11577	5/6	262	282	16.4	1.2	FDTSKVTVMGYMFAINTS----LAS
gi|227511755|ref|ZP_03941804.1|	Lactobacillus buchneri	Lactobacillus buchneri ATCC 11577	6/6	288	305	6.9	35	FDTSKVEYFDSMFTE-------DNK
gi|256847853|ref|ZP_05553298.1|	Lactobacillus coleohominis	Lactobacillus coleohominis 101-4-CHN	1/10	225	245	0.8	310	LNISGVTDVSSMFANNEQ----LKA
gi|256847853|ref|ZP_05553298.1|	Lactobacillus coleohominis	Lactobacillus coleohominis 101-4-CHN	2/10	252	272	17.7	0.76	WDTSNVRNFNNLFNGDRS----LTG
gi|256847853|ref|ZP_05553298.1|	Lactobacillus coleohominis	Lactobacillus coleohominis 101-4-CHN	3/10	421	445	12.5	4.8	FNVSNVWDLSDAFQGTGLTNVDLHK
gi|256847853|ref|ZP_05553298.1|	Lactobacillus coleohominis	Lactobacillus coleohominis 101-4-CHN	4/10	446	469	10.9	8.5	WDVRNVHFFTQMLKDTKKL-QTINL
gi|256847853|ref|ZP_05553298.1|	Lactobacillus coleohominis	Lactobacillus coleohominis 101-4-CHN	5/10	563	583	2.7	150	LDTGKVTNMSGVFQHDLA----LTS
gi|256847853|ref|ZP_05553298.1|	Lactobacillus coleohominis	Lactobacillus coleohominis 101-4-CHN	6/10	590	614	16.6	1.1	WNTNNVTTMAGMFNFMTDFYGQPTP
gi|256847853|ref|ZP_05553298.1|	Lactobacillus coleohominis	Lactobacillus coleohominis 101-4-CHN	7/10	626	643	18.1	0.65	WKTGQVQDMTNMFSG-------LGN
gi|256847853|ref|ZP_05553298.1|	Lactobacillus coleohominis	Lactobacillus coleohominis 101-4-CHN	8/10	655	675	21.3	0.21	WDTSNVVKTNQMFAKSTS----LKN
gi|256847853|ref|ZP_05553298.1|	Lactobacillus coleohominis	Lactobacillus coleohominis 101-4-CHN	9/10	681	701	12.2	5.3	WRMDKVITTNSMFYGADH----LTT
gi|256847853|ref|ZP_05553298.1|	Lactobacillus coleohominis	Lactobacillus coleohominis 101-4-CHN	10/10	708	731	6.4	42	WNLANDTDTAWMFRQTTSLKQ-IGD
gi|227878611|ref|ZP_03996533.1|	Lactobacillus crispatus	Lactobacillus crispatus JV-V01	1/2	26	46	13.3	3.5	WDTSRVTNIYATFGHDKS----LES
gi|227878611|ref|ZP_03996533.1|	Lactobacillus crispatus	Lactobacillus crispatus JV-V01	2/2	52	72	13	4	WNLSNAKSIASLFDG----DSNLSN
gi|116629596|ref|YP_814768.1|	Lactobacillus gasseri	Lactobacillus gasseri ATCC 33323	1/3	289	312	23.8	0.069	LDTSNLTDMSGMFCGAYKV-KSLGN
gi|116629596|ref|YP_814768.1|	Lactobacillus gasseri	Lactobacillus gasseri ATCC 33323	2/3	316	335	19.8	0.36	WDVSHVTNMQQMFDENTY-----DS
gi|116629596|ref|YP_814768.1|	Lactobacillus gasseri	Lactobacillus gasseri ATCC 33323	3/3	347	367	8.3	21	WNVSNVQNILCLFRN----DTNLKD
gi|226819059|ref|ZP_03808178.1|	Lactobacillus gasseri	Lactobacillus gasseri MV-22	1/3	273	296	23.8	0.069	LDTSNLTDMSGMFCGAYKV-KSLGN
gi|226819059|ref|ZP_03808178.1|	Lactobacillus gasseri	Lactobacillus gasseri MV-22	2/3	300	319	19.8	0.36	WDVSHVTNMQQMFDENTY-----DS
gi|226819059|ref|ZP_03808178.1|	Lactobacillus gasseri	Lactobacillus gasseri MV-22	3/3	331	351	8.3	21	WNVSNVQNILCLFRN----DTNLKD
gi|227520854|ref|ZP_03950903.1|	Lactobacillus gasseri	Lactobacillus gasseri JV-V03	1/3	288	311	23.8	0.069	LDTSNLTDMSGMFCGAYKV-KSLGN
gi|227520854|ref|ZP_03950903.1|	Lactobacillus gasseri	Lactobacillus gasseri JV-V03	2/3	315	334	19.8	0.36	WDVSHVTNMQQMFDENTY-----DS
gi|227520854|ref|ZP_03950903.1|	Lactobacillus gasseri	Lactobacillus gasseri JV-V03	3/3	346	366	7.2	31	WNVSNVQNILCLFRN----DINLKD
gi|238853496|ref|ZP_04643873.1|	Lactobacillus gasseri	Lactobacillus gasseri 202-4	1/3	6	29	23.8	0.069	LDTSNLTDMSGMFCGAYKV-KSLGN
gi|238853496|ref|ZP_04643873.1|	Lactobacillus gasseri	Lactobacillus gasseri 202-4	2/3	33	52	19.8	0.36	WDVSHVTNMQQMFDENTY-----DS
gi|238853496|ref|ZP_04643873.1|	Lactobacillus gasseri	Lactobacillus gasseri 202-4	3/3	64	84	8.3	21	WNVSNVQNILCLFRN----DTNLKD
gi|227523958|ref|ZP_03954007.1|	Lactobacillus hilgardii	Lactobacillus hilgardii ATCC 8290	1/7	173	192	4.9	71	-DTSKATDMSTMFMR----DFSLTS
gi|227523958|ref|ZP_03954007.1|	Lactobacillus hilgardii	Lactobacillus hilgardii ATCC 8290	2/7	198	218	21.2	0.22	FDTSMVTDMSYMFSG---F-QSLTG
gi|227523958|ref|ZP_03954007.1|	Lactobacillus hilgardii	Lactobacillus hilgardii ATCC 8290	3/7	224	243	15.7	1.6	FDTAKVTNMSYMFSA-----PGLTS
gi|227523958|ref|ZP_03954007.1|	Lactobacillus hilgardii	Lactobacillus hilgardii ATCC 8290	4/7	249	269	20	0.34	LDTSSVTDMSYMFTGAAG----LTS
gi|227523958|ref|ZP_03954007.1|	Lactobacillus hilgardii	Lactobacillus hilgardii ATCC 8290	5/7	275	295	15.6	1.6	FDTSSAINMSGMFSWSEG----LTS
gi|227523958|ref|ZP_03954007.1|	Lactobacillus hilgardii	Lactobacillus hilgardii ATCC 8290	6/7	301	321	19.3	0.43	FDTSKVTDMSWMYNQATG----LTH
gi|227523958|ref|ZP_03954007.1|	Lactobacillus hilgardii	Lactobacillus hilgardii ATCC 8290	7/7	327	347	10.4	9.9	FDTVNVINVEGMFNN----DSNLST
gi|227526491|ref|ZP_03956540.1|	Lactobacillus jensenii	Lactobacillus jensenii JV-V16	1/5	358	378	31.9	0.00025	WNTSQVKDMTAMFYGNES----LTN
gi|227526491|ref|ZP_03956540.1|	Lactobacillus jensenii	Lactobacillus jensenii JV-V16	2/5	384	404	16.2	1.3	WNTGNVTKMAGMFQNDFA----LKS
gi|227526491|ref|ZP_03956540.1|	Lactobacillus jensenii	Lactobacillus jensenii JV-V16	3/5	410	430	26.8	0.0088	WNTSNVTSIQNMFRGTLS----LSG
gi|227526491|ref|ZP_03956540.1|	Lactobacillus jensenii	Lactobacillus jensenii JV-V16	4/5	436	456	25	0.03	WNTSNVTDMSGTFWDAPG----IYH
gi|227526491|ref|ZP_03956540.1|	Lactobacillus jensenii	Lactobacillus jensenii JV-V16	5/5	482	498	21.3	0.21	WNVSKVTNFQYMF--------GLSN
gi|256850878|ref|ZP_05556267.1|	Lactobacillus jensenii	Lactobacillus jensenii 27-2-CHN	1/5	398	418	31.9	0.00025	WNTSQVKDMTAMFYGNES----LTN
gi|256850878|ref|ZP_05556267.1|	Lactobacillus jensenii	Lactobacillus jensenii 27-2-CHN	2/5	424	444	16.2	1.3	WNTGNVTKMAGMFQNDFA----LKS
gi|256850878|ref|ZP_05556267.1|	Lactobacillus jensenii	Lactobacillus jensenii 27-2-CHN	3/5	450	470	26.8	0.0088	WNTSNVTSIQNMFRGTLS----LSG
gi|256850878|ref|ZP_05556267.1|	Lactobacillus jensenii	Lactobacillus jensenii 27-2-CHN	4/5	476	496	25	0.03	WNTSNVTDMSGTFWDAPG----IYH
gi|256850878|ref|ZP_05556267.1|	Lactobacillus jensenii	Lactobacillus jensenii 27-2-CHN	5/5	522	538	21.3	0.21	WNVSKVTNFQYMF--------GLSN
gi|260661089|ref|ZP_05862003.1|	Lactobacillus jensenii	Lactobacillus jensenii 115-3-CHN	1/5	420	440	31.9	0.00025	WNTSQVKDMTAMFYGNES----LTN
gi|260661089|ref|ZP_05862003.1|	Lactobacillus jensenii	Lactobacillus jensenii 115-3-CHN	2/5	446	466	16.2	1.3	WNTGNVTKMAGMFQNDFA----LKS
gi|260661089|ref|ZP_05862003.1|	Lactobacillus jensenii	Lactobacillus jensenii 115-3-CHN	3/5	472	492	26.8	0.0088	WNTSNVTSIQNMFRGTLS----LSG
gi|260661089|ref|ZP_05862003.1|	Lactobacillus jensenii	Lactobacillus jensenii 115-3-CHN	4/5	498	518	25	0.03	WNTSNVTDMSGTFWDAPG----IYH
gi|260661089|ref|ZP_05862003.1|	Lactobacillus jensenii	Lactobacillus jensenii 115-3-CHN	5/5	544	560	21.3	0.21	WNVSKVTNFQYMF--------GLSN
gi|260664322|ref|ZP_05865175.1|	Lactobacillus jensenii	Lactobacillus jensenii SJ-7A-US	1/3	142	162	27.7	0.0047	WDTSNVKSMEAMFMS----DQSLKE
gi|260664322|ref|ZP_05865175.1|	Lactobacillus jensenii	Lactobacillus jensenii SJ-7A-US	2/3	169	194	19.6	0.38	LNTSKVENMAEMFCDCYSLeNIDLSN
gi|260664322|ref|ZP_05865175.1|	Lactobacillus jensenii	Lactobacillus jensenii SJ-7A-US	3/3	195	213	7.6	27	WDFSHVLDTKKMFQF------NISG
gi|260664323|ref|ZP_05865176.1|	Lactobacillus jensenii	Lactobacillus jensenii SJ-7A-US	1/5	116	136	6.1	46	LDTSKLTNLNHLFYGQKE----LES
gi|260664323|ref|ZP_05865176.1|	Lactobacillus jensenii	Lactobacillus jensenii SJ-7A-US	2/5	143	162	4.7	75	-DTSNVTLMQSTFAHTPN----LKE
gi|260664323|ref|ZP_05865176.1|	Lactobacillus jensenii	Lactobacillus jensenii SJ-7A-US	3/5	169	193	12.9	4.1	LDTSNVKHMDSIFLNSGIKNLDISN
gi|260664323|ref|ZP_05865176.1|	Lactobacillus jensenii	Lactobacillus jensenii SJ-7A-US	4/5	194	218	2.2	180	WNTKSLRGTQEAFKNMKFKKLDLSN
gi|260664323|ref|ZP_05865176.1|	Lactobacillus jensenii	Lactobacillus jensenii SJ-7A-US	5/5	219	240	9.3	15	WDFSHVLDTEEMFKNSTG---TISL
gi|42518580|ref|NP_964510.1|	Lactobacillus johnsonii	Lactobacillus johnsonii NCC 533	1/7	317	337	19.9	0.35	LDTSSVTSMQSTFEGASN----LSS
gi|42518580|ref|NP_964510.1|	Lactobacillus johnsonii	Lactobacillus johnsonii NCC 533	2/7	344	364	26.7	0.0089	WDVSNVTNMSLLFQNATG----LTS
gi|42518580|ref|NP_964510.1|	Lactobacillus johnsonii	Lactobacillus johnsonii NCC 533	3/7	371	394	21.2	0.22	WDVQKVTNMTRIFNQVTKV-TDLSP
gi|42518580|ref|NP_964510.1|	Lactobacillus johnsonii	Lactobacillus johnsonii NCC 533	4/7	424	444	14.2	2.6	WNVSHVTDMGVIFMS----DANLTD
gi|42518580|ref|NP_964510.1|	Lactobacillus johnsonii	Lactobacillus johnsonii NCC 533	5/7	451	471	23.3	0.098	WDTSNVTDLNRAF----NVNQSLTS
gi|42518580|ref|NP_964510.1|	Lactobacillus johnsonii	Lactobacillus johnsonii NCC 533	6/7	478	495	14.8	2.1	WNTSKVTNLNATFAN-------EGS
gi|42518580|ref|NP_964510.1|	Lactobacillus johnsonii	Lactobacillus johnsonii NCC 533	7/7	505	529	23.1	0.11	WNTSNVTNMSVLFADSSAQYVDFSN
gi|227895496|ref|ZP_04013301.1|	Lactobacillus plantarum	Lactobacillus plantarum subsp. plantarum ATCC 14917	1/2	238	257	12.6	4.6	WQVGNVTDMSCLF-----FNSPGTS
gi|227895496|ref|ZP_04013301.1|	Lactobacillus plantarum	Lactobacillus plantarum subsp. plantarum ATCC 14917	2/2	267	287	4.5	82	WDTRRVSEADYMFGPNEK----LTR
gi|227896102|ref|ZP_04013907.1|	Lactobacillus plantarum	Lactobacillus plantarum subsp. plantarum ATCC 14917	1/10	194	213	10.4	10	-DFSTVTTMESMFEGCSV----LTK
gi|227896102|ref|ZP_04013907.1|	Lactobacillus plantarum	Lactobacillus plantarum subsp. plantarum ATCC 14917	2/10	219	239	13.6	3.2	WNVSHVKSFKRTFYMCGK----LTM
gi|227896102|ref|ZP_04013907.1|	Lactobacillus plantarum	Lactobacillus plantarum subsp. plantarum ATCC 14917	3/10	245	265	15.2	1.8	WDVTQVTNLDSTFSGCSS----LPE
gi|227896102|ref|ZP_04013907.1|	Lactobacillus plantarum	Lactobacillus plantarum subsp. plantarum ATCC 14917	4/10	271	293	17.4	0.85	WNTANVTTLASTFYSCSS--VKIIN
gi|227896102|ref|ZP_04013907.1|	Lactobacillus plantarum	Lactobacillus plantarum subsp. plantarum ATCC 14917	5/10	297	320	17.2	0.9	WDTARVTDMTATFMNCTL-ATELNV
gi|227896102|ref|ZP_04013907.1|	Lactobacillus plantarum	Lactobacillus plantarum subsp. plantarum ATCC 14917	6/10	323	344	23.1	0.11	WDTAKVTSMSRMFFYCENV---IQL
gi|227896102|ref|ZP_04013907.1|	Lactobacillus plantarum	Lactobacillus plantarum subsp. plantarum ATCC 14917	7/10	349	366	13.5	3.3	WITSQVTSLGSMF-------QNCSK
gi|227896102|ref|ZP_04013907.1|	Lactobacillus plantarum	Lactobacillus plantarum subsp. plantarum ATCC 14917	8/10	375	395	30	0.00092	WDTSKVTDMSFLFGGCSS----LTT
gi|227896102|ref|ZP_04013907.1|	Lactobacillus plantarum	Lactobacillus plantarum subsp. plantarum ATCC 14917	9/10	401	421	14.5	2.3	WDTGSVTTLYSTFYNCSG----LTS
gi|227896102|ref|ZP_04013907.1|	Lactobacillus plantarum	Lactobacillus plantarum subsp. plantarum ATCC 14917	10/10	427	447	21.4	0.2	WDTSKVTNCFWTFGGCSS----LTT
gi|227896138|ref|ZP_04013943.1|	Lactobacillus plantarum	Lactobacillus plantarum subsp. plantarum ATCC 14917	1/15	242	262	17.1	0.95	WDVSSVIRMEGTFQNCAK----LVT
gi|227896138|ref|ZP_04013943.1|	Lactobacillus plantarum	Lactobacillus plantarum subsp. plantarum ATCC 14917	2/15	268	288	0.4	350	WNTDSLQYLIDTFNGDSS----LTS
gi|227896138|ref|ZP_04013943.1|	Lactobacillus plantarum	Lactobacillus plantarum subsp. plantarum ATCC 14917	3/15	294	314	15.4	1.7	WNTSKVATMMRTFTDCSS----LTS
gi|227896138|ref|ZP_04013943.1|	Lactobacillus plantarum	Lactobacillus plantarum subsp. plantarum ATCC 14917	4/15	320	340	13.1	3.8	WDTRVVTNMSAIFRGMSK----VKS
gi|227896138|ref|ZP_04013943.1|	Lactobacillus plantarum	Lactobacillus plantarum subsp. plantarum ATCC 14917	5/15	346	366	6.4	42	WQTGRVVNMQLVFSGDTS----LES
gi|227896138|ref|ZP_04013943.1|	Lactobacillus plantarum	Lactobacillus plantarum subsp. plantarum ATCC 14917	6/15	372	392	4	98	WDTSRATALDGTFAKLPN----IKS
gi|227896138|ref|ZP_04013943.1|	Lactobacillus plantarum	Lactobacillus plantarum subsp. plantarum ATCC 14917	7/15	398	423	17.8	0.73	WNTSNVQTIRSTFYGDTNLTQlPIDN
gi|227896138|ref|ZP_04013943.1|	Lactobacillus plantarum	Lactobacillus plantarum subsp. plantarum ATCC 14917	8/15	424	444	14.3	2.5	WNVGKVFDFNSTFSGCAS----LTT
gi|227896138|ref|ZP_04013943.1|	Lactobacillus plantarum	Lactobacillus plantarum subsp. plantarum ATCC 14917	9/15	450	470	13.4	3.5	WNTQSATNLGYTFEGMTS----LTS
gi|227896138|ref|ZP_04013943.1|	Lactobacillus plantarum	Lactobacillus plantarum subsp. plantarum ATCC 14917	10/15	476	496	13.4	3.4	WQTGTVTNMAGTFSGVSQ----LKS
gi|227896138|ref|ZP_04013943.1|	Lactobacillus plantarum	Lactobacillus plantarum subsp. plantarum ATCC 14917	11/15	502	519	13.3	3.6	WNTKNVQNMAGTFSK-------MSS
gi|227896138|ref|ZP_04013943.1|	Lactobacillus plantarum	Lactobacillus plantarum subsp. plantarum ATCC 14917	12/15	528	548	9.8	13	WQTGNVTTMRGIFTKVSQ----VKN
gi|227896138|ref|ZP_04013943.1|	Lactobacillus plantarum	Lactobacillus plantarum subsp. plantarum ATCC 14917	13/15	554	574	17.8	0.72	WNTAKVVDMGQVFYG----NPQLTS
gi|227896138|ref|ZP_04013943.1|	Lactobacillus plantarum	Lactobacillus plantarum subsp. plantarum ATCC 14917	14/15	580	603	12.1	5.5	WNTSSATDFSQLFAEDSGL-QTLSL
gi|227896138|ref|ZP_04013943.1|	Lactobacillus plantarum	Lactobacillus plantarum subsp. plantarum ATCC 14917	15/15	606	625	16.4	1.2	WNTTKVTNFESVFQNTS-----LDK
gi|227896565|ref|ZP_04014370.1|	Lactobacillus plantarum	Lactobacillus plantarum subsp. plantarum ATCC 14917	1/4	344	366	12.4	5	LDTSKVTDFSMMFMGTKI--ADFSG
gi|227896565|ref|ZP_04014370.1|	Lactobacillus plantarum	Lactobacillus plantarum subsp. plantarum ATCC 14917	2/4	370	386	4.2	92	WNVSSGTSFDSMFAS--------DS
gi|227896565|ref|ZP_04014370.1|	Lactobacillus plantarum	Lactobacillus plantarum subsp. plantarum ATCC 14917	3/4	424	444	12	5.6	WNVRMVTDIDGLFNGDKS----LTT
gi|227896565|ref|ZP_04014370.1|	Lactobacillus plantarum	Lactobacillus plantarum subsp. plantarum ATCC 14917	4/4	450	470	8.9	17	WNLLNVTALSSMFLN----DTNLTD
gi|227897343|ref|ZP_04015148.1|	Lactobacillus plantarum	Lactobacillus plantarum subsp. plantarum ATCC 14917	1/3	102	126	18.2	0.63	LDTSQITNMYSMFRTAKVTNLDLSY
gi|227897343|ref|ZP_04015148.1|	Lactobacillus plantarum	Lactobacillus plantarum subsp. plantarum ATCC 14917	2/3	127	147	23.3	0.098	FDTSKVTNMNCMFDSCNS----LTN
gi|227897343|ref|ZP_04015148.1|	Lactobacillus plantarum	Lactobacillus plantarum subsp. plantarum ATCC 14917	3/3	153	170	10.4	10	FDTSEVTDMSNMLKN-------LIG
gi|254555831|ref|YP_003062248.1|	Lactobacillus plantarum	Lactobacillus plantarum JDM1	1/4	344	365	17.8	0.74	-DTSKVTDFSYMFCGTSV--ADFSS
gi|254555831|ref|YP_003062248.1|	Lactobacillus plantarum	Lactobacillus plantarum JDM1	2/4	369	392	8.8	18	WDVSDSENFDSMFASNSKV-QSIDL
gi|254555831|ref|YP_003062248.1|	Lactobacillus plantarum	Lactobacillus plantarum JDM1	3/4	423	442	19	0.47	WNMSMVTNINGMFAG-----NDLNT
gi|254555831|ref|YP_003062248.1|	Lactobacillus plantarum	Lactobacillus plantarum JDM1	4/4	453	473	18	0.68	WNLKNVTDMGTMF----NFDNSLTS
gi|254557411|ref|YP_003063828.1|	Lactobacillus plantarum	Lactobacillus plantarum JDM1	1/2	320	339	17.5	0.8	WQVGNVTDMSYLF-----FNSPGTS
gi|254557411|ref|YP_003063828.1|	Lactobacillus plantarum	Lactobacillus plantarum JDM1	2/2	349	369	4.5	82	WDTRRVSEADYMFGPNEK----LTR
gi|254557412|ref|YP_003063829.1|	Lactobacillus plantarum	Lactobacillus plantarum JDM1	1/4	288	307	7.2	32	-DTSAVTNMQSLFKENTS----LER
gi|254557412|ref|YP_003063829.1|	Lactobacillus plantarum	Lactobacillus plantarum JDM1	2/4	313	335	6.5	40	WQAGNVTTMVNMFMG--NFMGTELK
gi|254557412|ref|YP_003063829.1|	Lactobacillus plantarum	Lactobacillus plantarum JDM1	3/4	342	362	22.3	0.14	WDTHNVANMQNMF----QFNGQLRT
gi|254557412|ref|YP_003063829.1|	Lactobacillus plantarum	Lactobacillus plantarum JDM1	4/4	369	393	19.3	0.43	WDTRSVTTMANMFARTGVRHLNLTS
gi|254557618|ref|YP_003064035.1|	Lactobacillus plantarum	Lactobacillus plantarum JDM1	1/15	248	268	19.9	0.34	WDVSSVIRMEGTFQNCTK----LVT
gi|254557618|ref|YP_003064035.1|	Lactobacillus plantarum	Lactobacillus plantarum JDM1	2/15	274	294	0.4	350	WNTDSLQYLIDTFNGDSS----LTS
gi|254557618|ref|YP_003064035.1|	Lactobacillus plantarum	Lactobacillus plantarum JDM1	3/15	300	320	15.4	1.7	WNTSKVATMMRTFTDCSS----LTS
gi|254557618|ref|YP_003064035.1|	Lactobacillus plantarum	Lactobacillus plantarum JDM1	4/15	326	346	13.1	3.8	WDTRVVTNMSAIFRGMSK----VKS
gi|254557618|ref|YP_003064035.1|	Lactobacillus plantarum	Lactobacillus plantarum JDM1	5/15	352	372	6.4	42	WQTGRVVNMQLVFSGDTS----LES
gi|254557618|ref|YP_003064035.1|	Lactobacillus plantarum	Lactobacillus plantarum JDM1	6/15	378	398	4	98	WDTSRATALDGTFAKLPN----IKS
gi|254557618|ref|YP_003064035.1|	Lactobacillus plantarum	Lactobacillus plantarum JDM1	7/15	404	429	17.8	0.73	WNTSNVQTIRSTFYGDTNLTQlPIDN
gi|254557618|ref|YP_003064035.1|	Lactobacillus plantarum	Lactobacillus plantarum JDM1	8/15	430	450	14.3	2.5	WNVGKVFDFNSTFSGCAS----LTT
gi|254557618|ref|YP_003064035.1|	Lactobacillus plantarum	Lactobacillus plantarum JDM1	9/15	456	476	13.4	3.5	WNTQSATNLGYTFEGMTS----LTS
gi|254557618|ref|YP_003064035.1|	Lactobacillus plantarum	Lactobacillus plantarum JDM1	10/15	482	502	11.2	7.5	WQTGTVTNMAGTFSRVSQ----LKS
gi|254557618|ref|YP_003064035.1|	Lactobacillus plantarum	Lactobacillus plantarum JDM1	11/15	508	525	14.6	2.3	WNTKNVQNMAGTFSE-------MSS
gi|254557618|ref|YP_003064035.1|	Lactobacillus plantarum	Lactobacillus plantarum JDM1	12/15	534	554	9.8	13	WQTGNVTTMRGIFTKVSQ----VKN
gi|254557618|ref|YP_003064035.1|	Lactobacillus plantarum	Lactobacillus plantarum JDM1	13/15	560	580	18	0.68	WDTAKVVDMGQVFYG----NPQLTS
gi|254557618|ref|YP_003064035.1|	Lactobacillus plantarum	Lactobacillus plantarum JDM1	14/15	586	609	12.1	5.5	WNTSSATDFSQLFAEDSGL-QTLSL
gi|254557618|ref|YP_003064035.1|	Lactobacillus plantarum	Lactobacillus plantarum JDM1	15/15	612	631	16.4	1.2	WNTTKVTNFESVFQNTS-----LDK
gi|254557660|ref|YP_003064077.1|	Lactobacillus plantarum	Lactobacillus plantarum JDM1	1/10	202	221	10.4	10	-DFSTVTTMESMFEGCSV----LTK
gi|254557660|ref|YP_003064077.1|	Lactobacillus plantarum	Lactobacillus plantarum JDM1	2/10	227	247	13.6	3.2	WNVSHVKSFKRTFYMCGK----LTM
gi|254557660|ref|YP_003064077.1|	Lactobacillus plantarum	Lactobacillus plantarum JDM1	3/10	253	273	15.2	1.8	WDVTQVTNLDSTFSGCSS----LPE
gi|254557660|ref|YP_003064077.1|	Lactobacillus plantarum	Lactobacillus plantarum JDM1	4/10	279	301	17.4	0.85	WNTANVTTLASTFYSCSS--VKIIN
gi|254557660|ref|YP_003064077.1|	Lactobacillus plantarum	Lactobacillus plantarum JDM1	5/10	305	328	17.2	0.9	WDTARVTDMTATFMNCTL-ATELNV
gi|254557660|ref|YP_003064077.1|	Lactobacillus plantarum	Lactobacillus plantarum JDM1	6/10	331	352	23.1	0.11	WDTAKVTSMSRMFFYCENV---IQL
gi|254557660|ref|YP_003064077.1|	Lactobacillus plantarum	Lactobacillus plantarum JDM1	7/10	357	374	13.5	3.3	WITSQVTSLGSMF-------QNCSK
gi|254557660|ref|YP_003064077.1|	Lactobacillus plantarum	Lactobacillus plantarum JDM1	8/10	383	403	30	0.00092	WDTSKVTDMSFLFGGCSS----LTT
gi|254557660|ref|YP_003064077.1|	Lactobacillus plantarum	Lactobacillus plantarum JDM1	9/10	409	429	14.5	2.3	WDTGSVTTLYSTFYNCSG----LTS
gi|254557660|ref|YP_003064077.1|	Lactobacillus plantarum	Lactobacillus plantarum JDM1	10/10	435	455	21.4	0.2	WDTSKVTNCFWTFGGCSS----LTT
gi|28377652|ref|NP_784544.1|	Lactobacillus plantarum	Lactobacillus plantarum WCFS1	1/4	344	365	17.8	0.74	-DTSKVTDFSYMFCGTSV--ADFSS
gi|28377652|ref|NP_784544.1|	Lactobacillus plantarum	Lactobacillus plantarum WCFS1	2/4	369	392	6.4	42	WDVSDSENFDSMFTSNSKV-QSIDL
gi|28377652|ref|NP_784544.1|	Lactobacillus plantarum	Lactobacillus plantarum WCFS1	3/4	423	442	19	0.47	WNMSMVTNINGMFAG-----NDLNT
gi|28377652|ref|NP_784544.1|	Lactobacillus plantarum	Lactobacillus plantarum WCFS1	4/4	453	473	18	0.68	WNLKNVTDMGTMF----NFDNSLTS
gi|28379278|ref|NP_786170.1|	Lactobacillus plantarum	Lactobacillus plantarum WCFS1	1/2	320	339	17.5	0.8	WQVGNVTDMSYLF-----FNSPGTS
gi|28379278|ref|NP_786170.1|	Lactobacillus plantarum	Lactobacillus plantarum WCFS1	2/2	349	369	4.5	82	WDTRRVSEADYMFGPNEK----LTR
gi|28379279|ref|NP_786171.1|	Lactobacillus plantarum	Lactobacillus plantarum WCFS1	1/4	318	337	7.2	32	-DTSAVTNMQSLFKENTS----LER
gi|28379279|ref|NP_786171.1|	Lactobacillus plantarum	Lactobacillus plantarum WCFS1	2/4	343	365	10.9	8.5	WQVGNVTTMVNMFMG--NFMGTELK
gi|28379279|ref|NP_786171.1|	Lactobacillus plantarum	Lactobacillus plantarum WCFS1	3/4	372	392	22.3	0.14	WDTHNVANMQNMF----QFNGQLRT
gi|28379279|ref|NP_786171.1|	Lactobacillus plantarum	Lactobacillus plantarum WCFS1	4/4	399	423	19.3	0.43	WDTRSVTTMANMFARTGVRHLNLTS
gi|28379492|ref|NP_786384.1|	Lactobacillus plantarum	Lactobacillus plantarum WCFS1	1/15	236	256	17.1	0.95	WDVSSVIRMEGTFQNCAK----LVT
gi|28379492|ref|NP_786384.1|	Lactobacillus plantarum	Lactobacillus plantarum WCFS1	2/15	262	282	0.4	350	WNTDSLQYLIDTFNGDSS----LTS
gi|28379492|ref|NP_786384.1|	Lactobacillus plantarum	Lactobacillus plantarum WCFS1	3/15	288	308	15.4	1.7	WNTSKVATMMRTFTDCSS----LTS
gi|28379492|ref|NP_786384.1|	Lactobacillus plantarum	Lactobacillus plantarum WCFS1	4/15	314	334	13.1	3.8	WDTRVVTNMSAIFRGMSK----VKS
gi|28379492|ref|NP_786384.1|	Lactobacillus plantarum	Lactobacillus plantarum WCFS1	5/15	340	360	6.4	42	WQTGRVVNMQLVFSGDTS----LES
gi|28379492|ref|NP_786384.1|	Lactobacillus plantarum	Lactobacillus plantarum WCFS1	6/15	366	386	4	98	WDTSRATALDGTFAKLPN----IKS
gi|28379492|ref|NP_786384.1|	Lactobacillus plantarum	Lactobacillus plantarum WCFS1	7/15	392	417	17.8	0.73	WNTSNVQTIRSTFYGDTNLTQlPIDN
gi|28379492|ref|NP_786384.1|	Lactobacillus plantarum	Lactobacillus plantarum WCFS1	8/15	418	438	14.3	2.5	WNVGKVFDFNSTFSGCAS----LTT
gi|28379492|ref|NP_786384.1|	Lactobacillus plantarum	Lactobacillus plantarum WCFS1	9/15	444	464	13.4	3.5	WNTQSATNLGYTFEGMTS----LTS
gi|28379492|ref|NP_786384.1|	Lactobacillus plantarum	Lactobacillus plantarum WCFS1	10/15	470	490	13.4	3.4	WQTGTVTNMAGTFSGVSQ----LKS
gi|28379492|ref|NP_786384.1|	Lactobacillus plantarum	Lactobacillus plantarum WCFS1	11/15	496	513	13.3	3.6	WNTKNVQNMAGTFSK-------MSS
gi|28379492|ref|NP_786384.1|	Lactobacillus plantarum	Lactobacillus plantarum WCFS1	12/15	522	542	9.8	13	WQTGNVTTMRGIFTKVSQ----VKN
gi|28379492|ref|NP_786384.1|	Lactobacillus plantarum	Lactobacillus plantarum WCFS1	13/15	548	568	17.8	0.72	WNTAKVVDMGQVFYG----NPQLTS
gi|28379492|ref|NP_786384.1|	Lactobacillus plantarum	Lactobacillus plantarum WCFS1	14/15	574	597	12.1	5.5	WNTSSATDFSQLFAEDSGL-QTLSL
gi|28379492|ref|NP_786384.1|	Lactobacillus plantarum	Lactobacillus plantarum WCFS1	15/15	600	619	16.4	1.2	WNTTKVTNFESVFQNTS-----LDK
gi|28379528|ref|NP_786420.1|	Lactobacillus plantarum	Lactobacillus plantarum WCFS1	1/10	202	221	10.4	10	-DFSTVTTMESMFEGCSV----LTK
gi|28379528|ref|NP_786420.1|	Lactobacillus plantarum	Lactobacillus plantarum WCFS1	2/10	227	247	13.6	3.2	WNVSHVKSFKRTFYMCGK----LTM
gi|28379528|ref|NP_786420.1|	Lactobacillus plantarum	Lactobacillus plantarum WCFS1	3/10	253	273	15.2	1.8	WDVTQVTNLDSTFSGCSS----LPE
gi|28379528|ref|NP_786420.1|	Lactobacillus plantarum	Lactobacillus plantarum WCFS1	4/10	279	301	17.4	0.85	WNTANVTTLASTFYSCSS--VKIIN
gi|28379528|ref|NP_786420.1|	Lactobacillus plantarum	Lactobacillus plantarum WCFS1	5/10	305	328	17.2	0.9	WDTARVTDMTATFMNCTL-ATELNV
gi|28379528|ref|NP_786420.1|	Lactobacillus plantarum	Lactobacillus plantarum WCFS1	6/10	331	352	23.1	0.11	WDTAKVTSMSRMFFYCENV---IQL
gi|28379528|ref|NP_786420.1|	Lactobacillus plantarum	Lactobacillus plantarum WCFS1	7/10	357	374	13.5	3.3	WITSQVTSLGSMF-------QNCSK
gi|28379528|ref|NP_786420.1|	Lactobacillus plantarum	Lactobacillus plantarum WCFS1	8/10	383	403	30	0.00092	WDTSKVTDMSFLFGGCSS----LTT
gi|28379528|ref|NP_786420.1|	Lactobacillus plantarum	Lactobacillus plantarum WCFS1	9/10	409	429	14.5	2.3	WDTGSVTTLYSTFYNCSG----LTS
gi|28379528|ref|NP_786420.1|	Lactobacillus plantarum	Lactobacillus plantarum WCFS1	10/10	435	455	21.4	0.2	WDTSKVTNCFWTFGGCSS----LTT
gi|194466809|ref|ZP_03072796.1|	Lactobacillus reuteri	Lactobacillus reuteri 100-23	1/5	211	231	9.1	16	LDTRNITDMSYLFNSSKG----LKT
gi|194466809|ref|ZP_03072796.1|	Lactobacillus reuteri	Lactobacillus reuteri 100-23	2/5	238	258	20.6	0.27	WDTSHVNKMGFMFSGTSM----LQT
gi|194466809|ref|ZP_03072796.1|	Lactobacillus reuteri	Lactobacillus reuteri 100-23	3/5	265	284	22	0.16	WDTSNVTSMWGMFNESS-----INT
gi|194466809|ref|ZP_03072796.1|	Lactobacillus reuteri	Lactobacillus reuteri 100-23	4/5	290	314	25.3	0.025	WNTSNVTDMSWMFQNYKGMWGELSS
gi|194466809|ref|ZP_03072796.1|	Lactobacillus reuteri	Lactobacillus reuteri 100-23	5/5	315	338	23.1	0.11	WDVSNVKDMHGMFAYPNQIDQ-MSN
gi|194467079|ref|ZP_03073066.1|	Lactobacillus reuteri	Lactobacillus reuteri 100-23	1/7	274	294	19.9	0.35	LDTSSVTSMQSTFEGASN----LSS
gi|194467079|ref|ZP_03073066.1|	Lactobacillus reuteri	Lactobacillus reuteri 100-23	2/7	301	321	26.7	0.0089	WDVSNVTNMSLLFQNATG----LTS
gi|194467079|ref|ZP_03073066.1|	Lactobacillus reuteri	Lactobacillus reuteri 100-23	3/7	328	351	20	0.33	WDVQKVTNMTRIFNNVNKV-TDLSP
gi|194467079|ref|ZP_03073066.1|	Lactobacillus reuteri	Lactobacillus reuteri 100-23	4/7	381	401	14.2	2.6	WNVSHVTDMGVIFMS----DANLTD
gi|194467079|ref|ZP_03073066.1|	Lactobacillus reuteri	Lactobacillus reuteri 100-23	5/7	408	428	17.5	0.81	WDTSNVTDLNRAF----NVNGALTS
gi|194467079|ref|ZP_03073066.1|	Lactobacillus reuteri	Lactobacillus reuteri 100-23	6/7	435	452	15.7	1.5	WNTSKVTNFNATFAN-------EGS
gi|194467079|ref|ZP_03073066.1|	Lactobacillus reuteri	Lactobacillus reuteri 100-23	7/7	462	486	25	0.029	WNTSNVTDMTNLFAGSNAQYVDFSK
gi|227543961|ref|ZP_03974010.1|	Lactobacillus reuteri	Lactobacillus reuteri CF48-3A	1/6	211	231	13.6	3.3	LDTSNITNMKYLFAY----NKGLKT
gi|227543961|ref|ZP_03974010.1|	Lactobacillus reuteri	Lactobacillus reuteri CF48-3A	2/6	238	258	20.6	0.27	WDTGHVSDMASMFYETSA----LQS
gi|227543961|ref|ZP_03974010.1|	Lactobacillus reuteri	Lactobacillus reuteri CF48-3A	3/6	265	289	19.3	0.42	WNTRNVTSMNMMFTESDVSTKTIGH
gi|227543961|ref|ZP_03974010.1|	Lactobacillus reuteri	Lactobacillus reuteri CF48-3A	4/6	290	314	27.1	0.007	WNTSKVVDMGYMFHSYKGEWGDLSN
gi|227543961|ref|ZP_03974010.1|	Lactobacillus reuteri	Lactobacillus reuteri CF48-3A	5/6	315	338	14.2	2.6	WDVSNVKMMVEMFVSSDRL-GELSN
gi|227543961|ref|ZP_03974010.1|	Lactobacillus reuteri	Lactobacillus reuteri CF48-3A	6/6	345	365	2	200	WKIKNGANLERMF----SFDRSTSF
gi|81427822|ref|YP_394821.1|	Lactobacillus sakei	Lactobacillus sakei subsp. sakei 23K	1/10	103	123	7.8	26	LDFSKVTAMNSMFSDCAN----LVS
gi|81427822|ref|YP_394821.1|	Lactobacillus sakei	Lactobacillus sakei subsp. sakei 23K	2/10	130	154	4.6	79	WQLGQVTTMVRCFSGDKKLSQLNST
gi|81427822|ref|YP_394821.1|	Lactobacillus sakei	Lactobacillus sakei subsp. sakei 23K	3/10	156	176	26.8	0.0088	WDTSNIQNMNNTFFNCTA----LTN
gi|81427822|ref|YP_394821.1|	Lactobacillus sakei	Lactobacillus sakei subsp. sakei 23K	4/10	207	231	19.5	0.4	WDTSHVTNLSSTFLNTSIAELDVSN
gi|81427822|ref|YP_394821.1|	Lactobacillus sakei	Lactobacillus sakei subsp. sakei 23K	5/10	232	252	22.5	0.14	WDTSQVTTMAYTFSGCSR----LET
gi|81427822|ref|YP_394821.1|	Lactobacillus sakei	Lactobacillus sakei subsp. sakei 23K	6/10	284	304	12	5.7	WQTANVTNMASTFSGTVG----VKT
gi|81427822|ref|YP_394821.1|	Lactobacillus sakei	Lactobacillus sakei subsp. sakei 23K	7/10	310	326	7.6	27	WQTTKVITMAGMFAK--------SG
gi|81427822|ref|YP_394821.1|	Lactobacillus sakei	Lactobacillus sakei subsp. sakei 23K	8/10	335	354	19.8	0.36	WDTSNVQSMRLMF-DATK----LTT
gi|81427822|ref|YP_394821.1|	Lactobacillus sakei	Lactobacillus sakei subsp. sakei 23K	9/10	360	380	19.4	0.41	WNTASVTDMSYMLRGMTK----LTD
gi|81427822|ref|YP_394821.1|	Lactobacillus sakei	Lactobacillus sakei subsp. sakei 23K	10/10	386	406	26	0.014	WDTSQVTNMGGMFLN----DQQLAH
gi|116511910|ref|YP_809126.1|	Lactococcus lactis	Lactococcus lactis subsp. cremoris SK11	1/10	148	169	19.2	0.44	FDTSEITNMANMFAGIKA---DILD
gi|116511910|ref|YP_809126.1|	Lactococcus lactis	Lactococcus lactis subsp. cremoris SK11	2/10	173	193	25.4	0.023	FDTRNVRNMAGMFDGAIN----LTN
gi|116511910|ref|YP_809126.1|	Lactococcus lactis	Lactococcus lactis subsp. cremoris SK11	3/10	199	216	8.2	22	FSTDKVTDMTLMFAN-------LTK
gi|116511910|ref|YP_809126.1|	Lactococcus lactis	Lactococcus lactis subsp. cremoris SK11	4/10	225	245	18.1	0.66	FNTNNVASMAGMFEGVSN----LTN
gi|116511910|ref|YP_809126.1|	Lactococcus lactis	Lactococcus lactis subsp. cremoris SK11	5/10	251	276	13.6	3.3	FNTDKVTDMALMFAGMTKLEQlDVSN
gi|116511910|ref|YP_809126.1|	Lactococcus lactis	Lactococcus lactis subsp. cremoris SK11	6/10	277	297	10.8	8.7	FNTNNTASMAGMFEGVSN----LTN
gi|116511910|ref|YP_809126.1|	Lactococcus lactis	Lactococcus lactis subsp. cremoris SK11	7/10	303	328	13.6	3.3	FNTDKVTDMALMFAGMTKLEQlDVSN
gi|116511910|ref|YP_809126.1|	Lactococcus lactis	Lactococcus lactis subsp. cremoris SK11	8/10	329	349	9	16	FNTNNTVRMPGMFEGVSN----LTN
gi|116511910|ref|YP_809126.1|	Lactococcus lactis	Lactococcus lactis subsp. cremoris SK11	9/10	355	380	20.6	0.27	FNTDKVTDMARMFAGMTKLEQlNLSN
gi|116511910|ref|YP_809126.1|	Lactococcus lactis	Lactococcus lactis subsp. cremoris SK11	10/10	381	401	3.8	110	FSTNDVSITTGMFEGASN----LKN
gi|125624309|ref|YP_001032792.1|	Lactococcus lactis	Lactococcus lactis subsp. cremoris MG1363	1/6	148	172	22.6	0.13	FDTSKITTMEYMFLGIKASTLDVSK
gi|125624309|ref|YP_001032792.1|	Lactococcus lactis	Lactococcus lactis subsp. cremoris MG1363	2/6	173	193	33.9	6.1e-05	FDTSNVTNMRGMFDGASN----LTS
gi|125624309|ref|YP_001032792.1|	Lactococcus lactis	Lactococcus lactis subsp. cremoris MG1363	3/6	199	216	18.7	0.52	FDTSKVVDMSYLFVG-------LSK
gi|125624309|ref|YP_001032792.1|	Lactococcus lactis	Lactococcus lactis subsp. cremoris MG1363	4/6	225	245	28.8	0.0021	FNTSNVTNMRGMFDGVSN----ITS
gi|125624309|ref|YP_001032792.1|	Lactococcus lactis	Lactococcus lactis subsp. cremoris MG1363	5/6	251	276	19.9	0.35	FDTTKANDMNYMFLGAEKLEQlDISS
gi|125624309|ref|YP_001032792.1|	Lactococcus lactis	Lactococcus lactis subsp. cremoris MG1363	6/6	277	297	12.6	4.7	FNTASVKSMKNMFSSMKA----LEK
gi|16799877|ref|NP_470145.1|	Listeria innocua	Listeria innocua Clip11262	1/6	203	220	11.8	6.1	LDTSKVTIMTAMFHG-------LKS
gi|16799877|ref|NP_470145.1|	Listeria innocua	Listeria innocua Clip11262	2/6	229	249	23.5	0.083	FDTKNVTDMRYMFQGMIA----LES
gi|16799877|ref|NP_470145.1|	Listeria innocua	Listeria innocua Clip11262	3/6	255	275	11.1	7.8	FDTGKVRSMYYLFANLKS----IKS
gi|16799877|ref|NP_470145.1|	Listeria innocua	Listeria innocua Clip11262	4/6	281	301	22.8	0.12	FDTKNVTDMGAMFMGMSS----IES
gi|16799877|ref|NP_470145.1|	Listeria innocua	Listeria innocua Clip11262	5/6	307	327	20.7	0.26	FDTKNVTNMGAMFMSVSS----IKS
gi|16799877|ref|NP_470145.1|	Listeria innocua	Listeria innocua Clip11262	6/6	333	353	20.5	0.28	FDTKKVTYMTSMFRYSES----LTS
gi|16802504|ref|NP_463989.1|	Listeria monocytogenes	Listeria monocytogenes EGD-e	1/8	224	244	7.3	31	LDTSAVTTMWDMFNSCRA----LEE
gi|16802504|ref|NP_463989.1|	Listeria monocytogenes	Listeria monocytogenes EGD-e	2/8	250	270	27.8	0.0042	FDTSSVTNMSYMFYD----NRNLEV
gi|16802504|ref|NP_463989.1|	Listeria monocytogenes	Listeria monocytogenes EGD-e	3/8	276	296	18.7	0.52	LDTSSVTNMYAMFEDCTS----LEE
gi|16802504|ref|NP_463989.1|	Listeria monocytogenes	Listeria monocytogenes EGD-e	4/8	302	322	23.5	0.086	FDTSSVTDMYRVFNGCEK----LKK
gi|16802504|ref|NP_463989.1|	Listeria monocytogenes	Listeria monocytogenes EGD-e	5/8	328	348	14	2.8	FDTSSATAMVQMFRNCSA----LEK
gi|16802504|ref|NP_463989.1|	Listeria monocytogenes	Listeria monocytogenes EGD-e	6/8	354	374	22.4	0.14	FNTSLVTDMRAMFAGCTS----LEA
gi|16802504|ref|NP_463989.1|	Listeria monocytogenes	Listeria monocytogenes EGD-e	7/8	380	400	19.5	0.39	FDTSSVTNMAAMFSDNEK----VEK
gi|16802504|ref|NP_463989.1|	Listeria monocytogenes	Listeria monocytogenes EGD-e	8/8	406	426	24.3	0.049	FDTSSVTNMGTMFKNCTA----LKS
gi|217965442|ref|YP_002351120.1|	Listeria monocytogenes	Listeria monocytogenes HCC23	1/8	224	244	7.3	31	LDTSAVTTMWDMFNSCRA----LEE
gi|217965442|ref|YP_002351120.1|	Listeria monocytogenes	Listeria monocytogenes HCC23	2/8	250	270	27.8	0.0042	FDTSSVTNMSYMFYD----NRNLEV
gi|217965442|ref|YP_002351120.1|	Listeria monocytogenes	Listeria monocytogenes HCC23	3/8	276	296	18.7	0.52	LDTSSVTNMYAMFEDCTS----LEE
gi|217965442|ref|YP_002351120.1|	Listeria monocytogenes	Listeria monocytogenes HCC23	4/8	302	322	23.5	0.086	FDTSSVTDMYRVFNGCEK----LKK
gi|217965442|ref|YP_002351120.1|	Listeria monocytogenes	Listeria monocytogenes HCC23	5/8	328	348	14	2.8	FDTSSATAMVQMFRNCSA----LEK
gi|217965442|ref|YP_002351120.1|	Listeria monocytogenes	Listeria monocytogenes HCC23	6/8	354	374	22.4	0.14	FNTSLVTDMRAMFAGCTS----LEA
gi|217965442|ref|YP_002351120.1|	Listeria monocytogenes	Listeria monocytogenes HCC23	7/8	380	400	24.3	0.048	FDTSSVTNMAAMFSDNEK----LEK
gi|217965442|ref|YP_002351120.1|	Listeria monocytogenes	Listeria monocytogenes HCC23	8/8	406	426	24.3	0.049	FDTSSVTNMGTMFKNCTA----LKS
gi|226223088|ref|YP_002757195.1|	Listeria monocytogenes	Listeria monocytogenes Clip80459	1/8	229	249	6.8	36	LNTSSVTKMDTIFSNANS----LKE
gi|226223088|ref|YP_002757195.1|	Listeria monocytogenes	Listeria monocytogenes Clip80459	2/8	255	275	22.6	0.13	FDTSSVTDMSSMFAACNS----LEE
gi|226223088|ref|YP_002757195.1|	Listeria monocytogenes	Listeria monocytogenes Clip80459	3/8	281	305	13.7	3.2	FDTSSVTNMKYMLSGLHLKKLDVSN
gi|226223088|ref|YP_002757195.1|	Listeria monocytogenes	Listeria monocytogenes Clip80459	4/8	306	326	24	0.06	FDTSSVTNMYGMFAYCYN----LEE
gi|226223088|ref|YP_002757195.1|	Listeria monocytogenes	Listeria monocytogenes Clip80459	5/8	332	352	14.6	2.3	FDTSSVNNMLHMFYVCNN----LEE
gi|226223088|ref|YP_002757195.1|	Listeria monocytogenes	Listeria monocytogenes Clip80459	6/8	358	378	24.9	0.032	FDTSSVTNMFAMFAYCTS----LKE
gi|226223088|ref|YP_002757195.1|	Listeria monocytogenes	Listeria monocytogenes Clip80459	7/8	384	404	24.1	0.055	FDTSSVTTMSAMFFECSS----LEA
gi|226223088|ref|YP_002757195.1|	Listeria monocytogenes	Listeria monocytogenes Clip80459	8/8	410	430	20.8	0.25	FDTSSVTTMASMFENSTA----LKS
gi|226223089|ref|YP_002757196.1|	Listeria monocytogenes	Listeria monocytogenes Clip80459	1/8	224	244	7.3	31	LDTSAVTTMWDMFNSCRA----LEE
gi|226223089|ref|YP_002757196.1|	Listeria monocytogenes	Listeria monocytogenes Clip80459	2/8	250	270	27.8	0.0042	FDTSSVTNMSYMFYD----NRNLEV
gi|226223089|ref|YP_002757196.1|	Listeria monocytogenes	Listeria monocytogenes Clip80459	3/8	276	296	13.5	3.4	LDTGSVTNMYAMFEDCTS----LEE
gi|226223089|ref|YP_002757196.1|	Listeria monocytogenes	Listeria monocytogenes Clip80459	4/8	302	322	23.5	0.086	FDTSSVTDMYRVFNGCEK----LKK
gi|226223089|ref|YP_002757196.1|	Listeria monocytogenes	Listeria monocytogenes Clip80459	5/8	328	348	14	2.8	FDTSSATAMVQMFRNCSA----LEK
gi|226223089|ref|YP_002757196.1|	Listeria monocytogenes	Listeria monocytogenes Clip80459	6/8	354	374	22.4	0.14	FNTSLVTDMRAMFAGCTS----LEA
gi|226223089|ref|YP_002757196.1|	Listeria monocytogenes	Listeria monocytogenes Clip80459	7/8	380	400	24.3	0.048	FDTSSVTNMAAMFSDNEK----LEK
gi|226223089|ref|YP_002757196.1|	Listeria monocytogenes	Listeria monocytogenes Clip80459	8/8	406	426	24.3	0.049	FDTSSVTNMGTMFKNCTA----LKS
gi|226223090|ref|YP_002757197.1|	Listeria monocytogenes	Listeria monocytogenes Clip80459	1/4	225	245	16.9	1	LDTSAVTNMYAMFQNCTS----LEE
gi|226223090|ref|YP_002757197.1|	Listeria monocytogenes	Listeria monocytogenes Clip80459	2/4	251	271	23.2	0.1	FDTSSATNMYSMFSGCRS----LEK
gi|226223090|ref|YP_002757197.1|	Listeria monocytogenes	Listeria monocytogenes Clip80459	3/4	277	297	11.9	5.9	FDTSSVAHMQFMFEKCSI----LEE
gi|226223090|ref|YP_002757197.1|	Listeria monocytogenes	Listeria monocytogenes Clip80459	4/4	303	323	23.9	0.062	FDTSSVTNMSYMFQLCPA----LKS
gi|226224627|ref|YP_002758734.1|	Listeria monocytogenes	Listeria monocytogenes Clip80459	1/7	224	244	12.4	5	LDTSAVTNMQNMFQYCRA----LEE
gi|226224627|ref|YP_002758734.1|	Listeria monocytogenes	Listeria monocytogenes Clip80459	2/7	250	270	24.4	0.047	FDTSSVTTMRGMFQYCEL----LDK
gi|226224627|ref|YP_002758734.1|	Listeria monocytogenes	Listeria monocytogenes Clip80459	3/7	276	296	11.8	6.1	WDTSSVTTMMSAFAECNS----LEI
gi|226224627|ref|YP_002758734.1|	Listeria monocytogenes	Listeria monocytogenes Clip80459	4/7	302	322	26.5	0.011	FDTSSVTDMTAMFQNCYA----LEK
gi|226224627|ref|YP_002758734.1|	Listeria monocytogenes	Listeria monocytogenes Clip80459	5/7	328	348	13.7	3.1	FDTSSVTKMYAMFSGLYE----VGK
gi|226224627|ref|YP_002758734.1|	Listeria monocytogenes	Listeria monocytogenes Clip80459	6/7	354	374	21.9	0.17	FDTSLVTTMNRMFQNCKS----LKE
gi|226224627|ref|YP_002758734.1|	Listeria monocytogenes	Listeria monocytogenes Clip80459	7/7	380	400	16.3	1.2	FNTSLVTDMDRMFINCAA----LKS
gi|226224628|ref|YP_002758735.1|	Listeria monocytogenes	Listeria monocytogenes Clip80459	1/5	225	245	15.4	1.7	LDTSAVTNMKNMFGGCNS----LEE
gi|226224628|ref|YP_002758735.1|	Listeria monocytogenes	Listeria monocytogenes Clip80459	2/5	251	271	29.3	0.0015	FDTSSVTNMSGMFGYCES----LEK
gi|226224628|ref|YP_002758735.1|	Listeria monocytogenes	Listeria monocytogenes Clip80459	3/5	277	297	22.7	0.13	LDTSSVTDMNAMFYGCTS----LEA
gi|226224628|ref|YP_002758735.1|	Listeria monocytogenes	Listeria monocytogenes Clip80459	4/5	303	323	25.9	0.016	FDTSSVTDMRAMFADNEK----LEK
gi|226224628|ref|YP_002758735.1|	Listeria monocytogenes	Listeria monocytogenes Clip80459	5/5	329	349	24.2	0.053	FDTSSVTNMGTMFKDCTA----LKS
gi|226224629|ref|YP_002758736.1|	Listeria monocytogenes	Listeria monocytogenes Clip80459	1/8	225	245	14.5	2.3	LDTRAVTNMRAMFQNCTS----LEE
gi|226224629|ref|YP_002758736.1|	Listeria monocytogenes	Listeria monocytogenes Clip80459	2/8	251	271	25	0.029	FDTSSVTTMQNMFQNCTS----LEE
gi|226224629|ref|YP_002758736.1|	Listeria monocytogenes	Listeria monocytogenes Clip80459	3/8	277	297	14.5	2.3	FDTRSVTSMAYMFYRSAG----LKE
gi|226224629|ref|YP_002758736.1|	Listeria monocytogenes	Listeria monocytogenes Clip80459	4/8	303	323	17.1	0.92	FNTSSVTAIQGMFYDCSS----LEE
gi|226224629|ref|YP_002758736.1|	Listeria monocytogenes	Listeria monocytogenes Clip80459	5/8	329	349	17.3	0.86	FDTRSVTSMTFMFLNCAN----LEE
gi|226224629|ref|YP_002758736.1|	Listeria monocytogenes	Listeria monocytogenes Clip80459	6/8	355	375	22.9	0.12	FNTRSVTSMTYMFGGCTS----LKE
gi|226224629|ref|YP_002758736.1|	Listeria monocytogenes	Listeria monocytogenes Clip80459	7/8	381	401	18	0.69	FNTSSVTAMYNMFQNSTS----LEE
gi|226224629|ref|YP_002758736.1|	Listeria monocytogenes	Listeria monocytogenes Clip80459	8/8	407	427	30.3	0.00075	FNTSSVTNMSYMFQNCTA----LKS
gi|226224630|ref|YP_002758737.1|	Listeria monocytogenes	Listeria monocytogenes Clip80459	1/9	226	246	13.4	3.5	LDTSAVTNMKKMFYNCRT----LEE
gi|226224630|ref|YP_002758737.1|	Listeria monocytogenes	Listeria monocytogenes Clip80459	2/9	252	272	15.8	1.5	LDTSSVNSMNSMFGYCES----LEK
gi|226224630|ref|YP_002758737.1|	Listeria monocytogenes	Listeria monocytogenes Clip80459	3/9	278	298	22.3	0.15	FDTSSVNDMYHMFRDCKA----LEK
gi|226224630|ref|YP_002758737.1|	Listeria monocytogenes	Listeria monocytogenes Clip80459	4/9	304	324	22.9	0.12	FDTSSVTNMGGMFVNSTS----LKE
gi|226224630|ref|YP_002758737.1|	Listeria monocytogenes	Listeria monocytogenes Clip80459	5/9	330	350	20.4	0.29	FDTSSVTNMSALFSSCRA----LEK
gi|226224630|ref|YP_002758737.1|	Listeria monocytogenes	Listeria monocytogenes Clip80459	6/9	356	376	11.7	6.4	FDTSSVTTMLAMFVACNS----LEE
gi|226224630|ref|YP_002758737.1|	Listeria monocytogenes	Listeria monocytogenes Clip80459	7/9	382	402	23.9	0.065	FDTSSVTTMQSMFFECSS----LEE
gi|226224630|ref|YP_002758737.1|	Listeria monocytogenes	Listeria monocytogenes Clip80459	8/9	408	428	23.4	0.093	FDTSSVTTMQSMFEKCTS----LEE
gi|226224630|ref|YP_002758737.1|	Listeria monocytogenes	Listeria monocytogenes Clip80459	9/9	434	454	20.4	0.29	FDTSSVTNMQSMFINCAV----LKS
gi|254825728|ref|ZP_05230729.1|	Listeria monocytogenes	Listeria monocytogenes FSL J1-194	1/8	224	244	7.3	31	LDTSAVTTMWDMFNSCRA----LEE
gi|254825728|ref|ZP_05230729.1|	Listeria monocytogenes	Listeria monocytogenes FSL J1-194	2/8	250	270	27.8	0.0042	FDTSSVTNMSYMFYD----NRNLEV
gi|254825728|ref|ZP_05230729.1|	Listeria monocytogenes	Listeria monocytogenes FSL J1-194	3/8	276	296	13.5	3.4	LDTGSVTNMYAMFEDCTS----LEE
gi|254825728|ref|ZP_05230729.1|	Listeria monocytogenes	Listeria monocytogenes FSL J1-194	4/8	302	322	23.5	0.086	FDTSSVTDMYRVFNGCEK----LKK
gi|254825728|ref|ZP_05230729.1|	Listeria monocytogenes	Listeria monocytogenes FSL J1-194	5/8	328	348	14	2.8	FDTSSATAMVQMFRNCSA----LEK
gi|254825728|ref|ZP_05230729.1|	Listeria monocytogenes	Listeria monocytogenes FSL J1-194	6/8	354	374	22.4	0.14	FNTSLVTDMRAMFAGCTS----LEA
gi|254825728|ref|ZP_05230729.1|	Listeria monocytogenes	Listeria monocytogenes FSL J1-194	7/8	380	400	24.3	0.048	FDTSSVTNMAAMFSDNEK----LEK
gi|254825728|ref|ZP_05230729.1|	Listeria monocytogenes	Listeria monocytogenes FSL J1-194	8/8	406	426	24.3	0.049	FDTSSVTNMGTMFKNCTA----LKS
gi|254826221|ref|ZP_05231222.1|	Listeria monocytogenes	Listeria monocytogenes FSL J1-194	1/7	225	245	8.1	22	LNTSSVTDMEYVFAGPVG----LEK
gi|254826221|ref|ZP_05231222.1|	Listeria monocytogenes	Listeria monocytogenes FSL J1-194	2/7	251	271	27.1	0.0071	FDTSSVTNMRGMFAGCRS----LEE
gi|254826221|ref|ZP_05231222.1|	Listeria monocytogenes	Listeria monocytogenes FSL J1-194	3/7	277	297	27.9	0.0041	FDTSSVTNMNYMFQYCEL----LEK
gi|254826221|ref|ZP_05231222.1|	Listeria monocytogenes	Listeria monocytogenes FSL J1-194	4/7	303	323	26.5	0.01	FDTSSVTDMHYMFGGCTS----LEA
gi|254826221|ref|ZP_05231222.1|	Listeria monocytogenes	Listeria monocytogenes FSL J1-194	5/7	329	349	20.6	0.27	FDTSSVTTMETMFAGCAS----LEE
gi|254826221|ref|ZP_05231222.1|	Listeria monocytogenes	Listeria monocytogenes FSL J1-194	6/7	355	375	24.4	0.044	FNTSSVTNMKTMFHGCTS----LEE
gi|254826221|ref|ZP_05231222.1|	Listeria monocytogenes	Listeria monocytogenes FSL J1-194	7/7	381	401	23.9	0.062	FDTSSVTTMASMFKDCTA----LKS
gi|254826222|ref|ZP_05231223.1|	Listeria monocytogenes	Listeria monocytogenes FSL J1-194	1/8	215	235	10.7	9.1	LNTSSVTNMSTVFSNTDS----LKE
gi|254826222|ref|ZP_05231223.1|	Listeria monocytogenes	Listeria monocytogenes FSL J1-194	2/8	241	261	27.2	0.0066	FDTSSVTDMSYMFAACKS----LEE
gi|254826222|ref|ZP_05231223.1|	Listeria monocytogenes	Listeria monocytogenes FSL J1-194	3/8	267	292	20.2	0.31	LDTSSVTNMYSMFSYCYNFEElDLSN
gi|254826222|ref|ZP_05231223.1|	Listeria monocytogenes	Listeria monocytogenes FSL J1-194	4/8	293	313	25.5	0.02	FDTSSVTNMQQMFYGSYN----LEE
gi|254826222|ref|ZP_05231223.1|	Listeria monocytogenes	Listeria monocytogenes FSL J1-194	5/8	319	339	22.3	0.15	FDTSSVTNMHLMFGGCKS----LEE
gi|254826222|ref|ZP_05231223.1|	Listeria monocytogenes	Listeria monocytogenes FSL J1-194	6/8	345	365	21.3	0.21	FDTSSVTNMRGVFSECNS----LGE
gi|254826222|ref|ZP_05231223.1|	Listeria monocytogenes	Listeria monocytogenes FSL J1-194	7/8	371	391	15.2	1.8	FDTSSATTMQIMFYDCTS----LEE
gi|254826222|ref|ZP_05231223.1|	Listeria monocytogenes	Listeria monocytogenes FSL J1-194	8/8	397	417	24.2	0.054	FDTSSVTNMDMMFQECTA----LKS
gi|254826420|ref|ZP_05231421.1|	Listeria monocytogenes	Listeria monocytogenes FSL J1-194	1/5	111	131	4.7	77	LDTSAVTTMLGMFVNCIM----LEE
gi|254826420|ref|ZP_05231421.1|	Listeria monocytogenes	Listeria monocytogenes FSL J1-194	2/5	137	157	29.2	0.0016	WDTSSVNNMNSMFSNCPN----LGK
gi|254826420|ref|ZP_05231421.1|	Listeria monocytogenes	Listeria monocytogenes FSL J1-194	3/5	163	183	19.6	0.39	FDTSSVTDMRLMFQNCAS----LEA
gi|254826420|ref|ZP_05231421.1|	Listeria monocytogenes	Listeria monocytogenes FSL J1-194	4/5	189	209	22	0.16	FDTSSVTTMDSMFLKCSS----LEE
gi|254826420|ref|ZP_05231421.1|	Listeria monocytogenes	Listeria monocytogenes FSL J1-194	5/5	215	235	22.7	0.13	FDTSSVTIMDRMFQECTA----LKS
gi|254826427|ref|ZP_05231428.1|	Listeria monocytogenes	Listeria monocytogenes FSL J1-194	1/4	111	131	16.9	1	LDTSAVTNMYAMFQNCTS----LEE
gi|254826427|ref|ZP_05231428.1|	Listeria monocytogenes	Listeria monocytogenes FSL J1-194	2/4	137	157	23.2	0.1	FDTSSATNMYSMFSGCRS----LEK
gi|254826427|ref|ZP_05231428.1|	Listeria monocytogenes	Listeria monocytogenes FSL J1-194	3/4	163	183	11.9	5.9	FDTSSVAHMQFMFEKCSI----LEE
gi|254826427|ref|ZP_05231428.1|	Listeria monocytogenes	Listeria monocytogenes FSL J1-194	4/4	189	209	23.9	0.062	FDTSSVTNMSYMFQLCPA----LKS
gi|254829646|ref|ZP_05234333.1|	Listeria monocytogenes	Listeria monocytogenes FSL N3-165	1/8	90	110	7.3	31	LDTSAVTTMWDMFNSCRA----LEE
gi|254829646|ref|ZP_05234333.1|	Listeria monocytogenes	Listeria monocytogenes FSL N3-165	2/8	116	136	27.8	0.0042	FDTSSVTNMSYMFYD----NRNLEV
gi|254829646|ref|ZP_05234333.1|	Listeria monocytogenes	Listeria monocytogenes FSL N3-165	3/8	142	162	18.7	0.52	LDTSSVTNMYAMFEDCTS----LEE
gi|254829646|ref|ZP_05234333.1|	Listeria monocytogenes	Listeria monocytogenes FSL N3-165	4/8	168	188	23.5	0.086	FDTSSVTDMYRVFNGCEK----LKK
gi|254829646|ref|ZP_05234333.1|	Listeria monocytogenes	Listeria monocytogenes FSL N3-165	5/8	194	214	14	2.8	FDTSSATAMVQMFRNCSA----LEK
gi|254829646|ref|ZP_05234333.1|	Listeria monocytogenes	Listeria monocytogenes FSL N3-165	6/8	220	240	22.4	0.14	FNTSLVTDMRAMFAGCTS----LEV
gi|254829646|ref|ZP_05234333.1|	Listeria monocytogenes	Listeria monocytogenes FSL N3-165	7/8	246	266	19.5	0.39	FDTSSVTNMAAMFSDNEK----VEK
gi|254829646|ref|ZP_05234333.1|	Listeria monocytogenes	Listeria monocytogenes FSL N3-165	8/8	272	292	24.3	0.049	FDTSSVTNMGTMFKNCTA----LKS
gi|254854624|ref|ZP_05243972.1|	Listeria monocytogenes	Listeria monocytogenes FSL R2-503	1/9	215	235	8.5	20	LDTSVVTNMNTMFTYCSA----LEE
gi|254854624|ref|ZP_05243972.1|	Listeria monocytogenes	Listeria monocytogenes FSL R2-503	2/9	241	261	23.6	0.077	FDTSSVTNMNTMFRDCEL----LEK
gi|254854624|ref|ZP_05243972.1|	Listeria monocytogenes	Listeria monocytogenes FSL R2-503	3/9	267	287	25.5	0.022	WDTNSVTTMASMFQNCYA----LEK
gi|254854624|ref|ZP_05243972.1|	Listeria monocytogenes	Listeria monocytogenes FSL R2-503	4/9	293	313	23.5	0.087	FDTSSVTNMLAMFQNCTS----LEE
gi|254854624|ref|ZP_05243972.1|	Listeria monocytogenes	Listeria monocytogenes FSL R2-503	5/9	319	339	24.6	0.04	WDTSSATDMAYMFAHCTS----LEA
gi|254854624|ref|ZP_05243972.1|	Listeria monocytogenes	Listeria monocytogenes FSL R2-503	6/9	345	365	13.1	3.9	FDTSSVTGMWAMFVGCAG----LEE
gi|254854624|ref|ZP_05243972.1|	Listeria monocytogenes	Listeria monocytogenes FSL R2-503	7/9	371	391	27.5	0.0054	FDTSSVTNMQAMFENCTS----LGE
gi|254854624|ref|ZP_05243972.1|	Listeria monocytogenes	Listeria monocytogenes FSL R2-503	8/9	397	417	24.9	0.031	FDTSSVTTMAGMFQNCTS----LEE
gi|254854624|ref|ZP_05243972.1|	Listeria monocytogenes	Listeria monocytogenes FSL R2-503	9/9	423	443	25.5	0.021	FDTSSVTTMAYMFRNCTA----LKS
gi|254854627|ref|ZP_05243975.1|	Listeria monocytogenes	Listeria monocytogenes FSL R2-503	1/8	220	240	6.8	36	LNTSSVTKMDTIFSNANS----LKE
gi|254854627|ref|ZP_05243975.1|	Listeria monocytogenes	Listeria monocytogenes FSL R2-503	2/8	246	266	22.6	0.13	FDTSSVTDMSSMFAACNS----LEE
gi|254854627|ref|ZP_05243975.1|	Listeria monocytogenes	Listeria monocytogenes FSL R2-503	3/8	272	296	13.7	3.2	FDTSSVTNMKYMLSGLHLKKLDVSN
gi|254854627|ref|ZP_05243975.1|	Listeria monocytogenes	Listeria monocytogenes FSL R2-503	4/8	297	317	24	0.06	FDTSSVTNMYGMFAYCYN----LEE
gi|254854627|ref|ZP_05243975.1|	Listeria monocytogenes	Listeria monocytogenes FSL R2-503	5/8	323	343	14.6	2.3	FDTSSVNNMLHMFYVCNN----LEE
gi|254854627|ref|ZP_05243975.1|	Listeria monocytogenes	Listeria monocytogenes FSL R2-503	6/8	349	369	24.9	0.032	FDTSSVTNMFAMFAYCTS----LKE
gi|254854627|ref|ZP_05243975.1|	Listeria monocytogenes	Listeria monocytogenes FSL R2-503	7/8	375	395	24.1	0.055	FDTSSVTTMSAMFFECSS----LEA
gi|254854627|ref|ZP_05243975.1|	Listeria monocytogenes	Listeria monocytogenes FSL R2-503	8/8	401	421	20.8	0.25	FDTSSVTTMASMFENSTA----LKS
gi|254880707|ref|ZP_05253417.1|	Listeria monocytogenes	Listeria monocytogenes FSL J2-071	1/8	224	244	7.3	31	LDTSAVTTMWDMFNSCRA----LEE
gi|254880707|ref|ZP_05253417.1|	Listeria monocytogenes	Listeria monocytogenes FSL J2-071	2/8	250	270	27.8	0.0042	FDTSSVTNMSYMFYD----NRNLEV
gi|254880707|ref|ZP_05253417.1|	Listeria monocytogenes	Listeria monocytogenes FSL J2-071	3/8	276	296	13.5	3.4	LDTGSVTNMYAMFEDCTS----LEE
gi|254880707|ref|ZP_05253417.1|	Listeria monocytogenes	Listeria monocytogenes FSL J2-071	4/8	302	322	23.5	0.086	FDTSSVTDMYRVFNGCEK----LKK
gi|254880707|ref|ZP_05253417.1|	Listeria monocytogenes	Listeria monocytogenes FSL J2-071	5/8	328	348	14	2.8	FDTSSATAMVQMFRNCSA----LEK
gi|254880707|ref|ZP_05253417.1|	Listeria monocytogenes	Listeria monocytogenes FSL J2-071	6/8	354	374	22.4	0.14	FNTSLVTDMRAMFAGCTS----LEA
gi|254880707|ref|ZP_05253417.1|	Listeria monocytogenes	Listeria monocytogenes FSL J2-071	7/8	380	400	24.3	0.048	FDTSSVTNMAAMFSDNEK----LEK
gi|254880707|ref|ZP_05253417.1|	Listeria monocytogenes	Listeria monocytogenes FSL J2-071	8/8	406	426	24.3	0.049	FDTSSVTNMGTMFKNCTA----LKS
gi|254880709|ref|ZP_05253419.1|	Listeria monocytogenes	Listeria monocytogenes FSL J2-071	1/9	176	196	8.5	20	LDTSVVTNMNTMFTYCSA----LEE
gi|254880709|ref|ZP_05253419.1|	Listeria monocytogenes	Listeria monocytogenes FSL J2-071	2/9	202	222	23.6	0.077	FDTSSVTNMNTMFRDCEL----LEK
gi|254880709|ref|ZP_05253419.1|	Listeria monocytogenes	Listeria monocytogenes FSL J2-071	3/9	228	248	29.1	0.0017	WDTSSVTTMASMFQNCYA----LEK
gi|254880709|ref|ZP_05253419.1|	Listeria monocytogenes	Listeria monocytogenes FSL J2-071	4/9	254	274	23.5	0.087	FDTSSVTNMLAMFQNCTS----LEE
gi|254880709|ref|ZP_05253419.1|	Listeria monocytogenes	Listeria monocytogenes FSL J2-071	5/9	280	300	24.6	0.04	WDTSSATDMAYMFAHCTS----LEA
gi|254880709|ref|ZP_05253419.1|	Listeria monocytogenes	Listeria monocytogenes FSL J2-071	6/9	306	326	13.1	3.9	FDTSSVTGMWAMFVGCAG----LEE
gi|254880709|ref|ZP_05253419.1|	Listeria monocytogenes	Listeria monocytogenes FSL J2-071	7/9	332	352	27.5	0.0054	FDTSSVTNMQAMFENCTS----LGE
gi|254880709|ref|ZP_05253419.1|	Listeria monocytogenes	Listeria monocytogenes FSL J2-071	8/9	358	378	24.9	0.031	FDTSSVTTMAGMFQNCTS----LEE
gi|254880709|ref|ZP_05253419.1|	Listeria monocytogenes	Listeria monocytogenes FSL J2-071	9/9	384	404	25.5	0.021	FDTSSVTTMAYMFRNCTA----LKS
gi|254880710|ref|ZP_05253420.1|	Listeria monocytogenes	Listeria monocytogenes FSL J2-071	1/9	195	215	15.2	1.8	LNTSSVTDMGNVFNNAHS----LKE
gi|254880710|ref|ZP_05253420.1|	Listeria monocytogenes	Listeria monocytogenes FSL J2-071	2/9	221	241	25.9	0.016	WDTSSVTNMESMFLVCNS----LEE
gi|254880710|ref|ZP_05253420.1|	Listeria monocytogenes	Listeria monocytogenes FSL J2-071	3/9	247	264	14.9	2	FDTSSVTNMKDMFTG-------LNF
gi|254880710|ref|ZP_05253420.1|	Listeria monocytogenes	Listeria monocytogenes FSL J2-071	4/9	272	292	23.9	0.062	FDTSSVTTMQAMFYNCYN----LEE
gi|254880710|ref|ZP_05253420.1|	Listeria monocytogenes	Listeria monocytogenes FSL J2-071	5/9	298	318	20.6	0.27	FDTSSVTTMYGMFLNCNS----LEE
gi|254880710|ref|ZP_05253420.1|	Listeria monocytogenes	Listeria monocytogenes FSL J2-071	6/9	324	344	23	0.11	FDTSSVTNMDRMFLNCNS----LEE
gi|254880710|ref|ZP_05253420.1|	Listeria monocytogenes	Listeria monocytogenes FSL J2-071	7/9	350	370	28.6	0.0025	FDTSSVTNMDRMFYGNEK----LEK
gi|254880710|ref|ZP_05253420.1|	Listeria monocytogenes	Listeria monocytogenes FSL J2-071	8/9	376	396	27.1	0.0069	WDTSSVTTMWAMFFECSS----LEE
gi|254880710|ref|ZP_05253420.1|	Listeria monocytogenes	Listeria monocytogenes FSL J2-071	9/9	402	422	28.5	0.0026	FDTSSVTNMDGMFQDCTA----LKS
gi|254880713|ref|ZP_05253423.1|	Listeria monocytogenes	Listeria monocytogenes FSL J2-071	1/9	164	182	8.3	22	--TPSLTNMNRMFANSSN----LSN
gi|254880713|ref|ZP_05253423.1|	Listeria monocytogenes	Listeria monocytogenes FSL J2-071	2/9	188	208	8.1	22	LNTSSVTDMEYVFAGPVG----LEK
gi|254880713|ref|ZP_05253423.1|	Listeria monocytogenes	Listeria monocytogenes FSL J2-071	3/9	214	234	25.3	0.024	FDTSSVTNMRGMFQGCRA----LEE
gi|254880713|ref|ZP_05253423.1|	Listeria monocytogenes	Listeria monocytogenes FSL J2-071	4/9	240	260	16.7	1.1	FDTSSVTNMGDVFYSCNA----LKE
gi|254880713|ref|ZP_05253423.1|	Listeria monocytogenes	Listeria monocytogenes FSL J2-071	5/9	266	286	16.7	1.1	FDTSSVTNMYGIFRECIA----LKE
gi|254880713|ref|ZP_05253423.1|	Listeria monocytogenes	Listeria monocytogenes FSL J2-071	6/9	292	312	21.9	0.17	FDTSSVTDMQYMFAACNS----LEE
gi|254880713|ref|ZP_05253423.1|	Listeria monocytogenes	Listeria monocytogenes FSL J2-071	7/9	318	338	19	0.47	FDTSSVTHMRYMFGSCNS----LEE
gi|254880713|ref|ZP_05253423.1|	Listeria monocytogenes	Listeria monocytogenes FSL J2-071	8/9	344	369	27.3	0.0062	FDTSSVTNMYGMFSYCYNFEElDLSN
gi|254880713|ref|ZP_05253423.1|	Listeria monocytogenes	Listeria monocytogenes FSL J2-071	9/9	370	390	22.1	0.16	FDTSSVINMDRMFENSTA----LKS
gi|254880714|ref|ZP_05253424.1|	Listeria monocytogenes	Listeria monocytogenes FSL J2-071	1/8	150	170	6.8	36	LNTSSVTKMDTIFSNANS----LKE
gi|254880714|ref|ZP_05253424.1|	Listeria monocytogenes	Listeria monocytogenes FSL J2-071	2/8	176	196	22.6	0.13	FDTSSVTDMSSMFAACNS----LEE
gi|254880714|ref|ZP_05253424.1|	Listeria monocytogenes	Listeria monocytogenes FSL J2-071	3/8	202	226	13.7	3.2	FDTSSVTNMKYMLSGLHLKKLDVSN
gi|254880714|ref|ZP_05253424.1|	Listeria monocytogenes	Listeria monocytogenes FSL J2-071	4/8	227	247	24	0.06	FDTSSVTNMYGMFAYCYN----LEE
gi|254880714|ref|ZP_05253424.1|	Listeria monocytogenes	Listeria monocytogenes FSL J2-071	5/8	253	273	14.6	2.3	FDTSSVNNMLHMFYVCNN----LEE
gi|254880714|ref|ZP_05253424.1|	Listeria monocytogenes	Listeria monocytogenes FSL J2-071	6/8	279	299	24.9	0.032	FDTSSVTNMFAMFAYCTS----LKE
gi|254880714|ref|ZP_05253424.1|	Listeria monocytogenes	Listeria monocytogenes FSL J2-071	7/8	305	325	24.1	0.055	FDTSSVTTMSAMFFECSS----LEA
gi|254880714|ref|ZP_05253424.1|	Listeria monocytogenes	Listeria monocytogenes FSL J2-071	8/8	331	351	20.8	0.25	FDTSSVTTMASMFENSTA----LKS
gi|254880718|ref|ZP_05253428.1|	Listeria monocytogenes	Listeria monocytogenes FSL J2-071	1/4	145	165	10.2	11	LDTSAVTNIYGMFQNCIS----LEE
gi|254880718|ref|ZP_05253428.1|	Listeria monocytogenes	Listeria monocytogenes FSL J2-071	2/4	171	191	23.6	0.08	FDTSSVTNMYSTFSGCRS----LEK
gi|254880718|ref|ZP_05253428.1|	Listeria monocytogenes	Listeria monocytogenes FSL J2-071	3/4	197	217	22.2	0.15	FDTSSVTTMWAMFFECSS----LEE
gi|254880718|ref|ZP_05253428.1|	Listeria monocytogenes	Listeria monocytogenes FSL J2-071	4/4	223	243	21.2	0.22	FDTSSVTTMSYMFQLCPA----LKS
gi|254914106|ref|ZP_05264118.1|	Listeria monocytogenes	Listeria monocytogenes J2818	1/8	148	168	7.3	31	LDTSAVTTMWDMFNSCRA----LEE
gi|254914106|ref|ZP_05264118.1|	Listeria monocytogenes	Listeria monocytogenes J2818	2/8	174	194	27.8	0.0042	FDTSSVTNMSYMFYD----NRNLEV
gi|254914106|ref|ZP_05264118.1|	Listeria monocytogenes	Listeria monocytogenes J2818	3/8	200	220	18.7	0.52	LDTSSVTNMYAMFEDCTS----LEE
gi|254914106|ref|ZP_05264118.1|	Listeria monocytogenes	Listeria monocytogenes J2818	4/8	226	246	23.5	0.086	FDTSSVTDMYRVFNGCEK----LKK
gi|254914106|ref|ZP_05264118.1|	Listeria monocytogenes	Listeria monocytogenes J2818	5/8	252	272	14	2.8	FDTSSATAMVQMFRNCSA----LEK
gi|254914106|ref|ZP_05264118.1|	Listeria monocytogenes	Listeria monocytogenes J2818	6/8	278	298	22.4	0.14	FNTSLVTDMRAMFAGCTS----LEV
gi|254914106|ref|ZP_05264118.1|	Listeria monocytogenes	Listeria monocytogenes J2818	7/8	304	324	19.5	0.39	FDTSSVTNMAAMFSDNEK----VEK
gi|254914106|ref|ZP_05264118.1|	Listeria monocytogenes	Listeria monocytogenes J2818	8/8	330	350	24.3	0.049	FDTSSVTNMGTMFKNCTA----LKS
gi|254914113|ref|ZP_05264125.1|	Listeria monocytogenes	Listeria monocytogenes J2818	1/8	149	169	12.1	5.5	LDTSAVTTMRDMFYSCSA----LEE
gi|254914113|ref|ZP_05264125.1|	Listeria monocytogenes	Listeria monocytogenes J2818	2/8	175	195	25.7	0.019	FDTSSVTNMSYLFYDNEK----LEK
gi|254914113|ref|ZP_05264125.1|	Listeria monocytogenes	Listeria monocytogenes J2818	3/8	201	221	21.8	0.17	FDTSLVTNMYAMFANCTS----LEE
gi|254914113|ref|ZP_05264125.1|	Listeria monocytogenes	Listeria monocytogenes J2818	4/8	227	247	12.9	4.1	FDTSSATDIYRMFESCVK----LKK
gi|254914113|ref|ZP_05264125.1|	Listeria monocytogenes	Listeria monocytogenes J2818	5/8	253	273	25.9	0.016	FDTSSVTDMAYMFRNCST----LEK
gi|254914113|ref|ZP_05264125.1|	Listeria monocytogenes	Listeria monocytogenes J2818	6/8	279	299	25.2	0.026	FNTSSVTSMRAMFAGCTS----LEA
gi|254914113|ref|ZP_05264125.1|	Listeria monocytogenes	Listeria monocytogenes J2818	7/8	305	325	21.2	0.21	FDTSSVTDMASMFLTCTS----LEE
gi|254914113|ref|ZP_05264125.1|	Listeria monocytogenes	Listeria monocytogenes J2818	8/8	331	351	16.1	1.3	FDTSLVDFMGYMFKDCTN----LKT
gi|254933735|ref|ZP_05267094.1|	Listeria monocytogenes	Listeria monocytogenes HPB2262	1/8	229	249	8.9	17	LNTSSVTNMYAAFSNTNS----LKE
gi|254933735|ref|ZP_05267094.1|	Listeria monocytogenes	Listeria monocytogenes HPB2262	2/8	255	275	29.2	0.0016	FDTSSVTDMSYMFSYCTS----LEE
gi|254933735|ref|ZP_05267094.1|	Listeria monocytogenes	Listeria monocytogenes HPB2262	3/8	281	305	11.1	7.9	FDTSSVTNMYCMLNGLHLKKLDLSN
gi|254933735|ref|ZP_05267094.1|	Listeria monocytogenes	Listeria monocytogenes HPB2262	4/8	306	326	25.5	0.02	FDTSSVTNMQQMFYGSYN----LEE
gi|254933735|ref|ZP_05267094.1|	Listeria monocytogenes	Listeria monocytogenes HPB2262	5/8	332	352	22.3	0.15	FDTSSVTNMHLMFGGCKS----LEE
gi|254933735|ref|ZP_05267094.1|	Listeria monocytogenes	Listeria monocytogenes HPB2262	6/8	358	378	21	0.24	FDTSSVTNMRGVFAECNS----LGE
gi|254933735|ref|ZP_05267094.1|	Listeria monocytogenes	Listeria monocytogenes HPB2262	7/8	384	404	15.2	1.8	FDTSSATTMQIMFYDCTS----LEE
gi|254933735|ref|ZP_05267094.1|	Listeria monocytogenes	Listeria monocytogenes HPB2262	8/8	410	430	27.1	0.0072	FDTSSVTNMDRMFQECTA----LKS
gi|254933737|ref|ZP_05267096.1|	Listeria monocytogenes	Listeria monocytogenes HPB2262	1/8	224	244	7.3	31	LDTSAVTTMWDMFNSCRA----LEE
gi|254933737|ref|ZP_05267096.1|	Listeria monocytogenes	Listeria monocytogenes HPB2262	2/8	250	270	27.8	0.0042	FDTSSVTNMSYMFYD----NRNLEV
gi|254933737|ref|ZP_05267096.1|	Listeria monocytogenes	Listeria monocytogenes HPB2262	3/8	276	296	18.7	0.52	LDTSSVTNMYAMFEDCTS----LEE
gi|254933737|ref|ZP_05267096.1|	Listeria monocytogenes	Listeria monocytogenes HPB2262	4/8	302	322	23.5	0.086	FDTSSVTDMYRVFNGCEK----LKK
gi|254933737|ref|ZP_05267096.1|	Listeria monocytogenes	Listeria monocytogenes HPB2262	5/8	328	348	16.1	1.3	FDTSSATEMVQMFRNCSA----LEK
gi|254933737|ref|ZP_05267096.1|	Listeria monocytogenes	Listeria monocytogenes HPB2262	6/8	354	374	22.4	0.14	FNTSLVTDMRAMFAGCTS----LEA
gi|254933737|ref|ZP_05267096.1|	Listeria monocytogenes	Listeria monocytogenes HPB2262	7/8	380	400	24.3	0.048	FDTSSVTNMAAMFSDNEK----LEK
gi|254933737|ref|ZP_05267096.1|	Listeria monocytogenes	Listeria monocytogenes HPB2262	8/8	406	426	24.3	0.049	FDTSSVTNMGTMFKNCTA----LKS
gi|254933750|ref|ZP_05267109.1|	Listeria monocytogenes	Listeria monocytogenes HPB2262	1/9	224	244	11.2	7.7	LDTSAVTNMNCMFNYCSV----LEE
gi|254933750|ref|ZP_05267109.1|	Listeria monocytogenes	Listeria monocytogenes HPB2262	2/9	250	270	17	0.97	FDTSSVTTMRDMFGSSGK----LEK
gi|254933750|ref|ZP_05267109.1|	Listeria monocytogenes	Listeria monocytogenes HPB2262	3/9	276	296	26.5	0.011	FDTSSVTTMQAMFYGCTS----LEE
gi|254933750|ref|ZP_05267109.1|	Listeria monocytogenes	Listeria monocytogenes HPB2262	4/9	302	322	22.9	0.12	FDTNSVTNMSYMFYNCAG----LEE
gi|254933750|ref|ZP_05267109.1|	Listeria monocytogenes	Listeria monocytogenes HPB2262	5/9	328	348	15.5	1.6	FDTSSVTTMYGTFVGCNS----LEE
gi|254933750|ref|ZP_05267109.1|	Listeria monocytogenes	Listeria monocytogenes HPB2262	6/9	354	374	19	0.48	FDTSSVTTMQAMFNACRA----LEK
gi|254933750|ref|ZP_05267109.1|	Listeria monocytogenes	Listeria monocytogenes HPB2262	7/9	380	400	21.5	0.2	FDTSSVTTMQAMFENCTG----LGE
gi|254933750|ref|ZP_05267109.1|	Listeria monocytogenes	Listeria monocytogenes HPB2262	8/9	406	426	26	0.015	FDTSSVTTMAYMFDGCTS----LEE
gi|254933750|ref|ZP_05267109.1|	Listeria monocytogenes	Listeria monocytogenes HPB2262	9/9	432	452	26.1	0.014	FDTSSVTTMAYMFQNCTA----LKS
gi|254933775|ref|ZP_05267134.1|	Listeria monocytogenes	Listeria monocytogenes HPB2262	1/5	222	244	12.6	4.6	LNTSFVTTMERMFEGCEN--LKILN
gi|254933775|ref|ZP_05267134.1|	Listeria monocytogenes	Listeria monocytogenes HPB2262	2/5	250	270	25.8	0.017	FDTSSVINMDYMFADCTN----LEE
gi|254933775|ref|ZP_05267134.1|	Listeria monocytogenes	Listeria monocytogenes HPB2262	3/5	276	296	21.3	0.21	FDTSSVTFMQMMFQYCKS----LEK
gi|254933775|ref|ZP_05267134.1|	Listeria monocytogenes	Listeria monocytogenes HPB2262	4/5	302	327	27	0.0075	FDTSSVTRMNSMFEGCTSFEElDLSS
gi|254933775|ref|ZP_05267134.1|	Listeria monocytogenes	Listeria monocytogenes HPB2262	5/5	328	348	17.5	0.81	FDTSSVGNMQTMFQGCTN----LKV
gi|254994520|ref|ZP_05276710.1|	Listeria monocytogenes	Listeria monocytogenes FSL J2-064	1/8	30	50	6.8	36	LNTSSVTKMDTIFSNANS----LKE
gi|254994520|ref|ZP_05276710.1|	Listeria monocytogenes	Listeria monocytogenes FSL J2-064	2/8	56	76	22.6	0.13	FDTSSVTDMSSMFAACNS----LEE
gi|254994520|ref|ZP_05276710.1|	Listeria monocytogenes	Listeria monocytogenes FSL J2-064	3/8	82	106	13.7	3.2	FDTSSVTNMKYMLSGLHLKKLDVSN
gi|254994520|ref|ZP_05276710.1|	Listeria monocytogenes	Listeria monocytogenes FSL J2-064	4/8	107	127	24	0.06	FDTSSVTNMYGMFAYCYN----LEE
gi|254994520|ref|ZP_05276710.1|	Listeria monocytogenes	Listeria monocytogenes FSL J2-064	5/8	133	153	14.6	2.3	FDTSSVNNMLHMFYVCNN----LEE
gi|254994520|ref|ZP_05276710.1|	Listeria monocytogenes	Listeria monocytogenes FSL J2-064	6/8	159	179	24.9	0.032	FDTSSVTNMFAMFAYCTS----LKE
gi|254994520|ref|ZP_05276710.1|	Listeria monocytogenes	Listeria monocytogenes FSL J2-064	7/8	185	205	24.1	0.055	FDTSSVTTMSAMFFECSS----LEA
gi|254994520|ref|ZP_05276710.1|	Listeria monocytogenes	Listeria monocytogenes FSL J2-064	8/8	211	231	20.8	0.25	FDTSSVTTMASMFENSTA----LKS
gi|254994538|ref|ZP_05276728.1|	Listeria monocytogenes	Listeria monocytogenes FSL J2-064	1/7	13	37	21.2	0.22	FDTSSVTNMRCMFQRSELLELDVSN
gi|254994538|ref|ZP_05276728.1|	Listeria monocytogenes	Listeria monocytogenes FSL J2-064	2/7	38	58	25.3	0.024	FDTSSVTNMYSMFADCEL----LEK
gi|254994538|ref|ZP_05276728.1|	Listeria monocytogenes	Listeria monocytogenes FSL J2-064	3/7	64	84	28.2	0.0032	FDTSSVTDMRAMFNNCQS----LEK
gi|254994538|ref|ZP_05276728.1|	Listeria monocytogenes	Listeria monocytogenes FSL J2-064	4/7	90	110	28.4	0.0028	FDTSSVTNMNSMFSNCPN----LGK
gi|254994538|ref|ZP_05276728.1|	Listeria monocytogenes	Listeria monocytogenes FSL J2-064	5/7	116	136	19.6	0.39	FDTSSVTDMRLMFQNCAS----LEA
gi|254994538|ref|ZP_05276728.1|	Listeria monocytogenes	Listeria monocytogenes FSL J2-064	6/7	142	162	23.9	0.064	FDTSSVTNMSSMFLTCTS----LEE
gi|254994538|ref|ZP_05276728.1|	Listeria monocytogenes	Listeria monocytogenes FSL J2-064	7/7	168	188	20.2	0.31	FDTSSVNDMRLMFQNCTA----LKS
gi|254994586|ref|ZP_05276776.1|	Listeria monocytogenes	Listeria monocytogenes FSL J2-064	1/5	19	39	13.5	3.4	LDTGSVTNMYAMFEDCTS----LEE
gi|254994586|ref|ZP_05276776.1|	Listeria monocytogenes	Listeria monocytogenes FSL J2-064	2/5	45	65	23.5	0.086	FDTSSVTDMYRVFNGCEK----LKK
gi|254994586|ref|ZP_05276776.1|	Listeria monocytogenes	Listeria monocytogenes FSL J2-064	3/5	71	91	14	2.8	FDTSSATAMVQMFRNCSA----LEK
gi|254994586|ref|ZP_05276776.1|	Listeria monocytogenes	Listeria monocytogenes FSL J2-064	4/5	97	117	22.4	0.14	FNTSLVTDMRAMFAGCTS----LEA
gi|254994586|ref|ZP_05276776.1|	Listeria monocytogenes	Listeria monocytogenes FSL J2-064	5/5	123	143	24.3	0.048	FDTSSVTNMAAMFSDNEK----LEK
gi|254994599|ref|ZP_05276789.1|	Listeria monocytogenes	Listeria monocytogenes FSL J2-064	1/3	69	89	3.3	120	LDTSAITNIYGMFQFCSG----LEE
gi|254994599|ref|ZP_05276789.1|	Listeria monocytogenes	Listeria monocytogenes FSL J2-064	2/3	95	115	19.5	0.4	FDTSSVTNMYSMFSGCGS----LEI
gi|254994599|ref|ZP_05276789.1|	Listeria monocytogenes	Listeria monocytogenes FSL J2-064	3/3	121	141	33.4	8.8e-05	WDTSSVTNMNRMFQNCTS----LEE
gi|255028206|ref|ZP_05300157.1|	Listeria monocytogenes	Listeria monocytogenes LO28	1/3	224	244	7.3	31	LDTSAVTTMWDMFNSCRA----LEE
gi|255028206|ref|ZP_05300157.1|	Listeria monocytogenes	Listeria monocytogenes LO28	2/3	250	270	27.8	0.0042	FDTSSVTNMSYMFYD----NRNLEV
gi|255028206|ref|ZP_05300157.1|	Listeria monocytogenes	Listeria monocytogenes LO28	3/3	276	296	18.7	0.52	LDTSSVTNMYAMFEDCTS----LEE
gi|255029214|ref|ZP_05301165.1|	Listeria monocytogenes	Listeria monocytogenes LO28	1/3	23	43	22.4	0.14	FNTSLVTDMRAMFAGCTS----LEA
gi|255029214|ref|ZP_05301165.1|	Listeria monocytogenes	Listeria monocytogenes LO28	2/3	49	69	19.5	0.39	FDTSSVTNMAAMFSDNEK----VEK
gi|255029214|ref|ZP_05301165.1|	Listeria monocytogenes	Listeria monocytogenes LO28	3/3	75	95	24.3	0.049	FDTSSVTNMGTMFKNCTA----LKS
gi|255522512|ref|ZP_05389749.1|	Listeria monocytogenes	Listeria monocytogenes FSL J1-175	1/7	229	249	6.8	36	LNTSSVTKMDTIFSNANS----LKE
gi|255522512|ref|ZP_05389749.1|	Listeria monocytogenes	Listeria monocytogenes FSL J1-175	2/7	255	275	22.6	0.13	FDTSSVTDMSSMFAACNS----LEE
gi|255522512|ref|ZP_05389749.1|	Listeria monocytogenes	Listeria monocytogenes FSL J1-175	3/7	281	305	13.7	3.2	FDTSSVTNMKYMLSGLHLKKLDVSN
gi|255522512|ref|ZP_05389749.1|	Listeria monocytogenes	Listeria monocytogenes FSL J1-175	4/7	306	326	24	0.06	FDTSSVTNMYGMFAYCYN----LEE
gi|255522512|ref|ZP_05389749.1|	Listeria monocytogenes	Listeria monocytogenes FSL J1-175	5/7	332	352	14.6	2.3	FDTSSVNNMLHMFYVCNN----LEE
gi|255522512|ref|ZP_05389749.1|	Listeria monocytogenes	Listeria monocytogenes FSL J1-175	6/7	358	378	24.9	0.032	FDTSSVTNMFAMFAYCTS----LKE
gi|255522512|ref|ZP_05389749.1|	Listeria monocytogenes	Listeria monocytogenes FSL J1-175	7/7	384	401	18.2	0.63	FDTSSVTTMSAMFFE-------CSS
gi|255522663|ref|ZP_05389900.1|	Listeria monocytogenes	Listeria monocytogenes FSL J1-175	1/7	215	235	10.7	9.1	LNTSSVTNMSTVFSNTDS----LKE
gi|255522663|ref|ZP_05389900.1|	Listeria monocytogenes	Listeria monocytogenes FSL J1-175	2/7	241	261	27.2	0.0066	FDTSSVTDMSYMFAACKS----LEE
gi|255522663|ref|ZP_05389900.1|	Listeria monocytogenes	Listeria monocytogenes FSL J1-175	3/7	267	292	20.2	0.31	LDTSSVTNMYSMFSYCYNFEElDLSN
gi|255522663|ref|ZP_05389900.1|	Listeria monocytogenes	Listeria monocytogenes FSL J1-175	4/7	293	313	25.5	0.02	FDTSSVTNMQQMFYGSYN----LEE
gi|255522663|ref|ZP_05389900.1|	Listeria monocytogenes	Listeria monocytogenes FSL J1-175	5/7	319	339	22.3	0.15	FDTSSVTNMHLMFGGCKS----LEE
gi|255522663|ref|ZP_05389900.1|	Listeria monocytogenes	Listeria monocytogenes FSL J1-175	6/7	345	365	21.3	0.21	FDTSSVTNMRGVFSECNS----LGE
gi|255522663|ref|ZP_05389900.1|	Listeria monocytogenes	Listeria monocytogenes FSL J1-175	7/7	371	388	7.6	27	FDTSSATTMQIMFYDCTS-------
gi|255522718|ref|ZP_05389955.1|	Listeria monocytogenes	Listeria monocytogenes FSL J1-175	1/3	203	223	4.7	77	LDTSAVTTMLGMFVNCIM----LEE
gi|255522718|ref|ZP_05389955.1|	Listeria monocytogenes	Listeria monocytogenes FSL J1-175	2/3	229	249	29.2	0.0016	WDTSSVNNMNSMFSNCPN----LGK
gi|255522718|ref|ZP_05389955.1|	Listeria monocytogenes	Listeria monocytogenes FSL J1-175	3/3	255	272	13.3	3.6	FDTSSVTDMRLMF-------QNCAS
gi|255522719|ref|ZP_05389956.1|	Listeria monocytogenes	Listeria monocytogenes FSL J1-175	1/4	185	205	16.9	1	LDTSAVTNMYAMFQNCTS----LEE
gi|255522719|ref|ZP_05389956.1|	Listeria monocytogenes	Listeria monocytogenes FSL J1-175	2/4	211	231	23.2	0.1	FDTSSATNMYSMFSGCRS----LEK
gi|255522719|ref|ZP_05389956.1|	Listeria monocytogenes	Listeria monocytogenes FSL J1-175	3/4	237	257	11.9	5.9	FDTSSVAHMQFMFEKCSI----LEE
gi|255522719|ref|ZP_05389956.1|	Listeria monocytogenes	Listeria monocytogenes FSL J1-175	4/4	263	277	11.5	6.9	FDTSSVTNMSYMFQL----------
gi|255522738|ref|ZP_05389975.1|	Listeria monocytogenes	Listeria monocytogenes FSL J1-175	1/3	111	131	8.1	22	LNTSSVTDMEYVFAGPVG----LEK
gi|255522738|ref|ZP_05389975.1|	Listeria monocytogenes	Listeria monocytogenes FSL J1-175	2/3	137	157	27.1	0.0071	FDTSSVTNMRGMFAGCRS----LEE
gi|255522738|ref|ZP_05389975.1|	Listeria monocytogenes	Listeria monocytogenes FSL J1-175	3/3	163	183	27.9	0.0041	FDTSSVTNMNYMFQYCEL----LEK
gi|255522758|ref|ZP_05389995.1|	Listeria monocytogenes	Listeria monocytogenes FSL J1-175	1/4	69	89	7.3	31	LDTSAVTTMWDMFNSCRA----LEE
gi|255522758|ref|ZP_05389995.1|	Listeria monocytogenes	Listeria monocytogenes FSL J1-175	2/4	95	115	27.8	0.0042	FDTSSVTNMSYMFYD----NRNLEV
gi|255522758|ref|ZP_05389995.1|	Listeria monocytogenes	Listeria monocytogenes FSL J1-175	3/4	121	141	13.5	3.4	LDTGSVTNMYAMFEDCTS----LEE
gi|255522758|ref|ZP_05389995.1|	Listeria monocytogenes	Listeria monocytogenes FSL J1-175	4/4	147	167	23.5	0.086	FDTSSVTDMYRVFNGCEK----LKK
gi|258611639|ref|ZP_05234340.2|	Listeria monocytogenes	Listeria monocytogenes FSL N3-165	1/8	53	73	12.1	5.5	LDTSAVTTMRDMFYSCSA----LEE
gi|258611639|ref|ZP_05234340.2|	Listeria monocytogenes	Listeria monocytogenes FSL N3-165	2/8	79	99	25.7	0.019	FDTSSVTNMSYLFYDNEK----LEK
gi|258611639|ref|ZP_05234340.2|	Listeria monocytogenes	Listeria monocytogenes FSL N3-165	3/8	105	125	21	0.23	FDTSLVTNMYAMFEDCTS----LEE
gi|258611639|ref|ZP_05234340.2|	Listeria monocytogenes	Listeria monocytogenes FSL N3-165	4/8	131	151	12.9	4.1	FDTSSATDIYRMFESCVK----LKK
gi|258611639|ref|ZP_05234340.2|	Listeria monocytogenes	Listeria monocytogenes FSL N3-165	5/8	157	177	25.9	0.016	FDTSSVTDMAYMFRNCST----LEK
gi|258611639|ref|ZP_05234340.2|	Listeria monocytogenes	Listeria monocytogenes FSL N3-165	6/8	183	203	25.2	0.026	FNTSSVTSMRAMFAGCTS----LEA
gi|258611639|ref|ZP_05234340.2|	Listeria monocytogenes	Listeria monocytogenes FSL N3-165	7/8	209	229	21.2	0.21	FDTSSVTDMASMFLTCTS----LEE
gi|258611639|ref|ZP_05234340.2|	Listeria monocytogenes	Listeria monocytogenes FSL N3-165	8/8	235	255	16.1	1.3	FDTSLVDFMGYMFKDCTN----LKT
gi|258612057|ref|ZP_05243968.2|	Listeria monocytogenes	Listeria monocytogenes FSL R2-503	1/9	204	222	8.3	22	--TPSLTNMNRMFANSSN----LSN
gi|258612057|ref|ZP_05243968.2|	Listeria monocytogenes	Listeria monocytogenes FSL R2-503	2/9	228	248	8.1	22	LNTSSVTDMEYVFAGPVG----LEK
gi|258612057|ref|ZP_05243968.2|	Listeria monocytogenes	Listeria monocytogenes FSL R2-503	3/9	254	274	25.3	0.024	FDTSSVTNMRGMFQGCRA----LEE
gi|258612057|ref|ZP_05243968.2|	Listeria monocytogenes	Listeria monocytogenes FSL R2-503	4/9	280	300	16.7	1.1	FDTSSVTNMGDVFYSCNA----LKE
gi|258612057|ref|ZP_05243968.2|	Listeria monocytogenes	Listeria monocytogenes FSL R2-503	5/9	306	326	16.7	1.1	FDTSSVTNMYGIFRECIA----LKE
gi|258612057|ref|ZP_05243968.2|	Listeria monocytogenes	Listeria monocytogenes FSL R2-503	6/9	332	352	21.9	0.17	FDTSSVTDMQYMFAACNS----LEE
gi|258612057|ref|ZP_05243968.2|	Listeria monocytogenes	Listeria monocytogenes FSL R2-503	7/9	358	378	19	0.47	FDTSSVTHMRYMFGSCNS----LEE
gi|258612057|ref|ZP_05243968.2|	Listeria monocytogenes	Listeria monocytogenes FSL R2-503	8/9	384	409	27.3	0.0062	FDTSSVTNMYGMFSYCYNFEElDLSN
gi|258612057|ref|ZP_05243968.2|	Listeria monocytogenes	Listeria monocytogenes FSL R2-503	9/9	410	430	22.1	0.16	FDTSSVINMDRMFENSTA----LKS
gi|258612059|ref|ZP_05243970.2|	Listeria monocytogenes	Listeria monocytogenes FSL R2-503	1/8	225	245	7.3	31	LDTSAVTTMWDMFNSCRA----LEE
gi|258612059|ref|ZP_05243970.2|	Listeria monocytogenes	Listeria monocytogenes FSL R2-503	2/8	251	271	27.8	0.0042	FDTSSVTNMSYMFYD----NRNLEV
gi|258612059|ref|ZP_05243970.2|	Listeria monocytogenes	Listeria monocytogenes FSL R2-503	3/8	277	297	13.5	3.4	LDTGSVTNMYAMFEDCTS----LEE
gi|258612059|ref|ZP_05243970.2|	Listeria monocytogenes	Listeria monocytogenes FSL R2-503	4/8	303	323	23.5	0.086	FDTSSVTDMYRVFNGCEK----LKK
gi|258612059|ref|ZP_05243970.2|	Listeria monocytogenes	Listeria monocytogenes FSL R2-503	5/8	329	349	14	2.8	FDTSSATAMVQMFRNCSA----LEK
gi|258612059|ref|ZP_05243970.2|	Listeria monocytogenes	Listeria monocytogenes FSL R2-503	6/8	355	375	22.4	0.14	FNTSLVTDMRAMFAGCTS----LEA
gi|258612059|ref|ZP_05243970.2|	Listeria monocytogenes	Listeria monocytogenes FSL R2-503	7/8	381	401	24.3	0.048	FDTSSVTNMAAMFSDNEK----LEK
gi|258612059|ref|ZP_05243970.2|	Listeria monocytogenes	Listeria monocytogenes FSL R2-503	8/8	407	427	24.3	0.049	FDTSSVTNMGTMFKNCTA----LKS
gi|258612062|ref|ZP_05243974.2|	Listeria monocytogenes	Listeria monocytogenes FSL R2-503	1/4	225	245	10.2	11	LDTSAVTNIYGMFQNCIS----LEE
gi|258612062|ref|ZP_05243974.2|	Listeria monocytogenes	Listeria monocytogenes FSL R2-503	2/4	251	271	23.6	0.08	FDTSSVTNMYSTFSGCRS----LEK
gi|258612062|ref|ZP_05243974.2|	Listeria monocytogenes	Listeria monocytogenes FSL R2-503	3/4	277	297	22.2	0.15	FDTSSVTTMWAMFFECSS----LEE
gi|258612062|ref|ZP_05243974.2|	Listeria monocytogenes	Listeria monocytogenes FSL R2-503	4/4	303	323	21.2	0.22	FDTSSVTTMSYMFQLCPA----LKS
gi|258612064|ref|ZP_05243977.2|	Listeria monocytogenes	Listeria monocytogenes FSL R2-503	1/5	225	245	15.2	1.8	LNTSSVTDMGNVFNNAHS----LKE
gi|258612064|ref|ZP_05243977.2|	Listeria monocytogenes	Listeria monocytogenes FSL R2-503	2/5	251	271	25.9	0.016	WDTSSVTNMESMFLVCNS----LEE
gi|258612064|ref|ZP_05243977.2|	Listeria monocytogenes	Listeria monocytogenes FSL R2-503	3/5	277	294	14.9	2	FDTSSVTNMKDMFTG-------LNF
gi|258612064|ref|ZP_05243977.2|	Listeria monocytogenes	Listeria monocytogenes FSL R2-503	4/5	302	322	23.9	0.062	FDTSSVTTMQAMFYNCYN----LEE
gi|258612064|ref|ZP_05243977.2|	Listeria monocytogenes	Listeria monocytogenes FSL R2-503	5/5	328	348	20.6	0.27	FDTSSVTTMYGMFLNCNS----LEE
gi|46906711|ref|YP_013100.1|	Listeria monocytogenes	Listeria monocytogenes str. 4b F2365	1/9	213	233	16.2	1.3	LDTSAVTNMKNMFYKCSV----LKE
gi|46906711|ref|YP_013100.1|	Listeria monocytogenes	Listeria monocytogenes str. 4b F2365	2/9	239	259	27.1	0.0069	WDTSAVNNMNSMFGYCES----LEK
gi|46906711|ref|YP_013100.1|	Listeria monocytogenes	Listeria monocytogenes str. 4b F2365	3/9	265	285	24.6	0.038	FDTSSVNDMHYMFRDCKA----LEK
gi|46906711|ref|YP_013100.1|	Listeria monocytogenes	Listeria monocytogenes str. 4b F2365	4/9	291	311	19.5	0.4	FDTSSVTTMYGMFVNSTS----LKE
gi|46906711|ref|YP_013100.1|	Listeria monocytogenes	Listeria monocytogenes str. 4b F2365	5/9	317	337	19.7	0.37	FNTSSVTTMQGMFSTCRA----LEK
gi|46906711|ref|YP_013100.1|	Listeria monocytogenes	Listeria monocytogenes str. 4b F2365	6/9	343	363	15.4	1.7	FDTSSVTTMLGMFAACNS----LEE
gi|46906711|ref|YP_013100.1|	Listeria monocytogenes	Listeria monocytogenes str. 4b F2365	7/9	369	389	25.3	0.024	FDTSSVTNMYSMFADCEL----LEK
gi|46906711|ref|YP_013100.1|	Listeria monocytogenes	Listeria monocytogenes str. 4b F2365	8/9	395	415	25.5	0.021	FDTSSVTDMRTMFNNCQS----LEK
gi|46906711|ref|YP_013100.1|	Listeria monocytogenes	Listeria monocytogenes str. 4b F2365	9/9	421	441	24.2	0.052	FDTSLVTNMQGMFQNCTA----LKS
gi|46906712|ref|YP_013101.1|	Listeria monocytogenes	Listeria monocytogenes str. 4b F2365	1/8	224	244	7.3	31	LDTSAVTTMWDMFNSCRA----LEE
gi|46906712|ref|YP_013101.1|	Listeria monocytogenes	Listeria monocytogenes str. 4b F2365	2/8	250	270	27.8	0.0042	FDTSSVTNMSYMFYD----NRNLEV
gi|46906712|ref|YP_013101.1|	Listeria monocytogenes	Listeria monocytogenes str. 4b F2365	3/8	276	296	13.5	3.4	LDTGSVTNMYAMFEDCTS----LEE
gi|46906712|ref|YP_013101.1|	Listeria monocytogenes	Listeria monocytogenes str. 4b F2365	4/8	302	322	23.5	0.086	FDTSSVTDMYRVFNGCEK----LKK
gi|46906712|ref|YP_013101.1|	Listeria monocytogenes	Listeria monocytogenes str. 4b F2365	5/8	328	348	14	2.8	FDTSSATAMVQMFRNCSA----LEK
gi|46906712|ref|YP_013101.1|	Listeria monocytogenes	Listeria monocytogenes str. 4b F2365	6/8	354	374	22.4	0.14	FNTSLVTDMRAMFAGCTS----LEA
gi|46906712|ref|YP_013101.1|	Listeria monocytogenes	Listeria monocytogenes str. 4b F2365	7/8	380	400	24.3	0.048	FDTSSVTNMAAMFSDNEK----LEK
gi|46906712|ref|YP_013101.1|	Listeria monocytogenes	Listeria monocytogenes str. 4b F2365	8/8	406	426	24.3	0.049	FDTSSVTNMGTMFKNCTA----LKS
gi|46908259|ref|YP_014648.1|	Listeria monocytogenes	Listeria monocytogenes str. 4b F2365	1/7	225	245	8.6	19	LNTSSVTDMEYVFAGPVV----LEK
gi|46908259|ref|YP_014648.1|	Listeria monocytogenes	Listeria monocytogenes str. 4b F2365	2/7	251	271	27.1	0.0071	FDTSSVTNMRGMFAGCRS----LEE
gi|46908259|ref|YP_014648.1|	Listeria monocytogenes	Listeria monocytogenes str. 4b F2365	3/7	277	297	27.9	0.0041	FDTSSVTNMNYMFQYCEL----LEK
gi|46908259|ref|YP_014648.1|	Listeria monocytogenes	Listeria monocytogenes str. 4b F2365	4/7	303	323	24.2	0.051	FDTSSVTNMHYMFGGCNS----LEA
gi|46908259|ref|YP_014648.1|	Listeria monocytogenes	Listeria monocytogenes str. 4b F2365	5/7	329	349	19.7	0.38	FDTSSVTTMETMFAGCNS----LEA
gi|46908259|ref|YP_014648.1|	Listeria monocytogenes	Listeria monocytogenes str. 4b F2365	6/7	355	375	21.2	0.21	FNTSSVTNMKTMFNGCNS----LEE
gi|46908259|ref|YP_014648.1|	Listeria monocytogenes	Listeria monocytogenes str. 4b F2365	7/7	381	401	23.9	0.062	FDTSSVTTMASMFKDCTA----LKS
gi|46908260|ref|YP_014649.1|	Listeria monocytogenes	Listeria monocytogenes str. 4b F2365	1/8	229	249	8.9	17	LNTSSVTNMYAAFSNTNS----LKE
gi|46908260|ref|YP_014649.1|	Listeria monocytogenes	Listeria monocytogenes str. 4b F2365	2/8	255	275	29.2	0.0016	FDTSSVTDMSYMFSYCTS----LEE
gi|46908260|ref|YP_014649.1|	Listeria monocytogenes	Listeria monocytogenes str. 4b F2365	3/8	281	305	7.1	33	FDTSSVTNMYCMLNGLHLKKLDVSN
gi|46908260|ref|YP_014649.1|	Listeria monocytogenes	Listeria monocytogenes str. 4b F2365	4/8	306	326	21.1	0.22	FDTSSVTNMQLMFYGSYN----LEE
gi|46908260|ref|YP_014649.1|	Listeria monocytogenes	Listeria monocytogenes str. 4b F2365	5/8	332	352	22.3	0.15	FDTSSVTNMQLMFGGCKS----LEE
gi|46908260|ref|YP_014649.1|	Listeria monocytogenes	Listeria monocytogenes str. 4b F2365	6/8	358	378	21	0.24	FDTSSVTNMRGVFAECNS----LGE
gi|46908260|ref|YP_014649.1|	Listeria monocytogenes	Listeria monocytogenes str. 4b F2365	7/8	384	404	15.2	1.8	FDTSSATTMQIMFYDCTS----LEE
gi|46908260|ref|YP_014649.1|	Listeria monocytogenes	Listeria monocytogenes str. 4b F2365	8/8	410	430	20.6	0.27	FDTSSVTNMDMMFQECTA----LKF
gi|47092526|ref|ZP_00230315.1|	Listeria monocytogenes	Listeria monocytogenes str. 4b H7858	1/9	226	246	16.2	1.3	LDTSAVTNMKNMFYKCSV----LKE
gi|47092526|ref|ZP_00230315.1|	Listeria monocytogenes	Listeria monocytogenes str. 4b H7858	2/9	252	272	27.1	0.0069	WDTSAVNNMNSMFGYCES----LEK
gi|47092526|ref|ZP_00230315.1|	Listeria monocytogenes	Listeria monocytogenes str. 4b H7858	3/9	278	298	24.6	0.038	FDTSSVNDMHYMFRDCKA----LEK
gi|47092526|ref|ZP_00230315.1|	Listeria monocytogenes	Listeria monocytogenes str. 4b H7858	4/9	304	324	19.5	0.4	FDTSSVTTMYGMFVNSTS----LKE
gi|47092526|ref|ZP_00230315.1|	Listeria monocytogenes	Listeria monocytogenes str. 4b H7858	5/9	330	350	19.7	0.37	FNTSSVTTMQGMFSTCRA----LEK
gi|47092526|ref|ZP_00230315.1|	Listeria monocytogenes	Listeria monocytogenes str. 4b H7858	6/9	356	376	15.4	1.7	FDTSSVTTMLGMFAACNS----LEE
gi|47092526|ref|ZP_00230315.1|	Listeria monocytogenes	Listeria monocytogenes str. 4b H7858	7/9	382	402	25.3	0.024	FDTSSVTNMYSMFADCEL----LEK
gi|47092526|ref|ZP_00230315.1|	Listeria monocytogenes	Listeria monocytogenes str. 4b H7858	8/9	408	428	25.5	0.021	FDTSSVTDMRTMFNNCQS----LEK
gi|47092526|ref|ZP_00230315.1|	Listeria monocytogenes	Listeria monocytogenes str. 4b H7858	9/9	434	454	24.2	0.052	FDTSLVTNMQGMFQNCTA----LKS
gi|47092527|ref|ZP_00230316.1|	Listeria monocytogenes	Listeria monocytogenes str. 4b H7858	1/8	224	244	7.3	31	LDTSAVTTMWDMFNSCRA----LEE
gi|47092527|ref|ZP_00230316.1|	Listeria monocytogenes	Listeria monocytogenes str. 4b H7858	2/8	250	270	27.8	0.0042	FDTSSVTNMSYMFYD----NRNLEV
gi|47092527|ref|ZP_00230316.1|	Listeria monocytogenes	Listeria monocytogenes str. 4b H7858	3/8	276	296	13.5	3.4	LDTGSVTNMYAMFEDCTS----LEE
gi|47092527|ref|ZP_00230316.1|	Listeria monocytogenes	Listeria monocytogenes str. 4b H7858	4/8	302	322	23.5	0.086	FDTSSVTDMYRVFNGCEK----LKK
gi|47092527|ref|ZP_00230316.1|	Listeria monocytogenes	Listeria monocytogenes str. 4b H7858	5/8	328	348	14	2.8	FDTSSATAMVQMFRNCSA----LEK
gi|47092527|ref|ZP_00230316.1|	Listeria monocytogenes	Listeria monocytogenes str. 4b H7858	6/8	354	374	22.4	0.14	FNTSLVTDMRAMFAGCTS----LEA
gi|47092527|ref|ZP_00230316.1|	Listeria monocytogenes	Listeria monocytogenes str. 4b H7858	7/8	380	400	24.3	0.048	FDTSSVTNMAAMFSDNEK----LEK
gi|47092527|ref|ZP_00230316.1|	Listeria monocytogenes	Listeria monocytogenes str. 4b H7858	8/8	406	426	24.3	0.049	FDTSSVTNMGTMFKNCTA----LKS
gi|47092528|ref|ZP_00230317.1|	Listeria monocytogenes	Listeria monocytogenes str. 4b H7858	1/4	224	244	10.2	11	LDTSAVTNIYGMFQNCIS----LEE
gi|47092528|ref|ZP_00230317.1|	Listeria monocytogenes	Listeria monocytogenes str. 4b H7858	2/4	250	270	23.6	0.08	FDTSSVTNMYSTFSGCRS----LEK
gi|47092528|ref|ZP_00230317.1|	Listeria monocytogenes	Listeria monocytogenes str. 4b H7858	3/4	276	296	24.8	0.035	FDTSSVTNMQFMFEKCSS----LEE
gi|47092528|ref|ZP_00230317.1|	Listeria monocytogenes	Listeria monocytogenes str. 4b H7858	4/4	302	322	21.2	0.22	FDTSSVTTMSYMFQLCPA----LKS
gi|47094006|ref|ZP_00231738.1|	Listeria monocytogenes	Listeria monocytogenes str. 4b H7858	1/9	224	244	11.2	7.7	LDTSAVTNMNCMFNYCSV----LEE
gi|47094006|ref|ZP_00231738.1|	Listeria monocytogenes	Listeria monocytogenes str. 4b H7858	2/9	250	270	17	0.97	FDTSSVTTMRDMFGSSGK----LEK
gi|47094006|ref|ZP_00231738.1|	Listeria monocytogenes	Listeria monocytogenes str. 4b H7858	3/9	276	296	26.5	0.011	FDTSSVTTMQAMFYGCTS----LEE
gi|47094006|ref|ZP_00231738.1|	Listeria monocytogenes	Listeria monocytogenes str. 4b H7858	4/9	302	322	22.9	0.12	FDTNSVTNMSYMFYNCAG----LEE
gi|47094006|ref|ZP_00231738.1|	Listeria monocytogenes	Listeria monocytogenes str. 4b H7858	5/9	328	348	18.3	0.62	FDTSSVTNMYGTFVGCNS----LEE
gi|47094006|ref|ZP_00231738.1|	Listeria monocytogenes	Listeria monocytogenes str. 4b H7858	6/9	354	374	19	0.48	FDTSSVTTMQAMFNACRA----LEK
gi|47094006|ref|ZP_00231738.1|	Listeria monocytogenes	Listeria monocytogenes str. 4b H7858	7/9	380	400	21.5	0.2	FDTSSVTTMQAMFENCTG----LGE
gi|47094006|ref|ZP_00231738.1|	Listeria monocytogenes	Listeria monocytogenes str. 4b H7858	8/9	406	426	26	0.015	FDTSSVTTMAYMFDGCTS----LEE
gi|47094006|ref|ZP_00231738.1|	Listeria monocytogenes	Listeria monocytogenes str. 4b H7858	9/9	432	452	26.1	0.014	FDTSSVTTMAYMFQNCTA----LKS
gi|47094689|ref|ZP_00232304.1|	Listeria monocytogenes	Listeria monocytogenes str. 1/2a F6854	1/8	224	244	12.1	5.5	LDTSAVTTMRDMFYSCSA----LEE
gi|47094689|ref|ZP_00232304.1|	Listeria monocytogenes	Listeria monocytogenes str. 1/2a F6854	2/8	250	270	25.7	0.019	FDTSSVTNMSYLFYDNEK----LEK
gi|47094689|ref|ZP_00232304.1|	Listeria monocytogenes	Listeria monocytogenes str. 1/2a F6854	3/8	276	296	21.8	0.17	FDTSLVTNMYAMFANCTS----LEE
gi|47094689|ref|ZP_00232304.1|	Listeria monocytogenes	Listeria monocytogenes str. 1/2a F6854	4/8	302	322	12.9	4.1	FDTSSATDIYRMFESCVK----LKK
gi|47094689|ref|ZP_00232304.1|	Listeria monocytogenes	Listeria monocytogenes str. 1/2a F6854	5/8	328	348	25.9	0.016	FDTSSVTDMAYMFRNCST----LEK
gi|47094689|ref|ZP_00232304.1|	Listeria monocytogenes	Listeria monocytogenes str. 1/2a F6854	6/8	354	374	25.2	0.026	FNTSSVTSMRAMFAGCTS----LEA
gi|47094689|ref|ZP_00232304.1|	Listeria monocytogenes	Listeria monocytogenes str. 1/2a F6854	7/8	380	400	21.2	0.21	FDTSSVTDMASMFLTCTS----LEE
gi|47094689|ref|ZP_00232304.1|	Listeria monocytogenes	Listeria monocytogenes str. 1/2a F6854	8/8	406	426	16.1	1.3	FDTSLVDFMGYMFKDCTN----LKT
gi|47094690|ref|ZP_00232305.1|	Listeria monocytogenes	Listeria monocytogenes str. 1/2a F6854	1/8	224	244	7.3	31	LDTSAVTTMWDMFNSCRA----LEE
gi|47094690|ref|ZP_00232305.1|	Listeria monocytogenes	Listeria monocytogenes str. 1/2a F6854	2/8	250	270	27.8	0.0042	FDTSSVTNMSYMFYD----NRNLEV
gi|47094690|ref|ZP_00232305.1|	Listeria monocytogenes	Listeria monocytogenes str. 1/2a F6854	3/8	276	296	18.7	0.52	LDTSSVTNMYAMFEDCTS----LEE
gi|47094690|ref|ZP_00232305.1|	Listeria monocytogenes	Listeria monocytogenes str. 1/2a F6854	4/8	302	322	23.5	0.086	FDTSSVTDMYRVFNGCEK----LKK
gi|47094690|ref|ZP_00232305.1|	Listeria monocytogenes	Listeria monocytogenes str. 1/2a F6854	5/8	328	348	14	2.8	FDTSSATAMVQMFRNCSA----LEK
gi|47094690|ref|ZP_00232305.1|	Listeria monocytogenes	Listeria monocytogenes str. 1/2a F6854	6/8	354	374	22.4	0.14	FNTSLVTDMRAMFAGCTS----LEV
gi|47094690|ref|ZP_00232305.1|	Listeria monocytogenes	Listeria monocytogenes str. 1/2a F6854	7/8	380	400	19.5	0.39	FDTSSVTNMAAMFSDNEK----VEK
gi|47094690|ref|ZP_00232305.1|	Listeria monocytogenes	Listeria monocytogenes str. 1/2a F6854	8/8	406	426	24.3	0.049	FDTSSVTNMGTMFKNCTA----LKS
gi|116872205|ref|YP_848986.1|	Listeria welshimeri	Listeria welshimeri serovar 6b str. SLCC5334	1/2	16	36	27.4	0.0055	FNTSKVTDMSAMFQHAQS----LTT
gi|116872205|ref|YP_848986.1|	Listeria welshimeri	Listeria welshimeri serovar 6b str. SLCC5334	2/2	42	59	15.8	1.5	FNTSNVTSMVGMF-------IDIHN
gi|119505427|ref|ZP_01627500.1|	marine gamma proteobacterium HTCC2080	unclassified Gammaproteobacteria	1/13	701	725	17.4	0.85	LDTSNLQSFRVMFGSAAQFNEDISR
gi|119505427|ref|ZP_01627500.1|	marine gamma proteobacterium HTCC2080	unclassified Gammaproteobacteria	2/13	726	747	31.6	0.00031	WDTKAIKDMGYMFHQAKAFNQD---
gi|119505427|ref|ZP_01627500.1|	marine gamma proteobacterium HTCC2080	unclassified Gammaproteobacteria	3/13	750	774	41.6	3e-07	WDTSGVKNMEEMFRGASVFNGDVSL
gi|119505427|ref|ZP_01627500.1|	marine gamma proteobacterium HTCC2080	unclassified Gammaproteobacteria	4/13	775	799	41.6	3.1e-07	WQTGVVTNMNYMFREATAFNQNIGT
gi|119505427|ref|ZP_01627500.1|	marine gamma proteobacterium HTCC2080	unclassified Gammaproteobacteria	5/13	800	824	41.3	3.8e-07	WDTANVTGMYNMFHKARSFNQNIGQ
gi|119505427|ref|ZP_01627500.1|	marine gamma proteobacterium HTCC2080	unclassified Gammaproteobacteria	6/13	825	849	56.4	1.1e-11	WDTSKVTTMHRMFDRAESFNQDLSK
gi|119505427|ref|ZP_01627500.1|	marine gamma proteobacterium HTCC2080	unclassified Gammaproteobacteria	7/13	1050	1074	21.6	0.19	LDTSNLTSLSYAFARAKSFKEDISA
gi|119505427|ref|ZP_01627500.1|	marine gamma proteobacterium HTCC2080	unclassified Gammaproteobacteria	8/13	1075	1098	6.1	47	WDTAKVTALNRAFWL-SDFDLPIPT
gi|119505427|ref|ZP_01627500.1|	marine gamma proteobacterium HTCC2080	unclassified Gammaproteobacteria	9/13	1103	1126	30.9	0.00052	WDVSQVSNFDGAFAQ-SAFNQDLSS
gi|119505427|ref|ZP_01627500.1|	marine gamma proteobacterium HTCC2080	unclassified Gammaproteobacteria	10/13	1127	1151	25.6	0.02	WDVGNARLLSDMFKNNKRFNQNLSA
gi|119505427|ref|ZP_01627500.1|	marine gamma proteobacterium HTCC2080	unclassified Gammaproteobacteria	11/13	1155	1178	5.6	56	-NLTQLATLKNMFRNASAFNNGLTD
gi|119505427|ref|ZP_01627500.1|	marine gamma proteobacterium HTCC2080	unclassified Gammaproteobacteria	12/13	1186	1211	23.8	0.067	WgDTPKLTNMDYVFADAKSFNQQIFA
gi|119505427|ref|ZP_01627500.1|	marine gamma proteobacterium HTCC2080	unclassified Gammaproteobacteria	13/13	1216	1238	25	0.029	--TAKVERMSGAFKGASAFNQDLSG
gi|119505428|ref|ZP_01627501.1|	marine gamma proteobacterium HTCC2080	unclassified Gammaproteobacteria	1/16	418	442	21.5	0.19	LDIANLTSLEEMFYKASNFNEDITD
[truncated: 1,832 more rows]
