# Supplementary material for: A versatile palindromic amphipathic repeat coding sequence horizontally distributed among diverse bacterial and eucaryotic microbes
Source: BMC Genomics. 2010 Jul 13;11:430. doi: 10.1186/1471-2164-11-430 (PMC2996958; doi:10.1186/1471-2164-11-430)
Supplement: Additional file 2 — HMM domains in the non-redundant environmental protein sequence database. HMM-defined domains in the nr environmental database are listed by ORF (sheet 1) or as individual domains in the ORFs with their corresponding sequences (sheet 2). [file 1471-2164-11-430-S2.XLS]

## Sheet: Sheet1
Additional File 2 (Sheet 1)
HMM motif-containing ORFs in the non-redundant environmental protein sequence database
Notes
[1] Default sort on column A(ORF accession)
ORF accession	Description	ORF bit score	ORF E-value	No. domains per ORF
gi|136710880|gb|EBP89830.1|	hypothetical protein GOS_	981.6	3.2e-290	19
gi|143994638|gb|EDI10961.1|	hypothetical protein GOS_	975.4	2.4e-288	21
gi|142488570|gb|ECY44885.1|	hypothetical protein GOS_	903.5	1.1e-266	22
gi|142180539|gb|ECW19183.1|	hypothetical protein GOS_	865.7	2.5e-255	25
gi|134754533|gb|EBD21375.1|	hypothetical protein GOS_	857.6	6.7e-253	17
gi|143718709|gb|EDG43265.1|	hypothetical protein GOS_	844.1	7.8e-249	21
gi|144126396|gb|EDJ05522.1|	hypothetical protein GOS_	827.4	8.4e-244	17
gi|136089699|gb|EBL84142.1|	hypothetical protein GOS_	817.3	9.1e-241	18
gi|136824058|gb|EBQ64865.1|	hypothetical protein GOS_	794.3	7.8e-234	16
gi|135264643|gb|EBG51090.1|	hypothetical protein GOS_	780.8	9.1e-230	16
gi|142901542|gb|EDB38863.1|	hypothetical protein GOS_	777.3	1e-228	21
gi|144071286|gb|EDI66122.1|	hypothetical protein GOS_	738.2	6e-217	22
gi|142201775|gb|ECW35372.1|	hypothetical protein GOS_	723.8	1.3e-212	21
gi|136412065|gb|EBN99563.1|	hypothetical protein GOS_	720.6	1.2e-211	17
gi|134986069|gb|EBE74582.1|	hypothetical protein GOS_	704	1.2e-206	19
gi|143048969|gb|EDC44077.1|	hypothetical protein GOS_	700.3	1.6e-205	24
gi|136092891|gb|EBL86292.1|	hypothetical protein GOS_	697.5	1.1e-204	16
gi|142935401|gb|EDB63325.1|	hypothetical protein GOS_	676.9	1.7e-198	16
gi|136739119|gb|EBQ08364.1|	hypothetical protein GOS_	669.9	2.2e-196	16
gi|143865979|gb|EDH19289.1|	hypothetical protein GOS_	669.5	2.9e-196	17
gi|135889240|gb|EBK49876.1|	hypothetical protein GOS_	664.9	7.2e-195	14
gi|134925554|gb|EBE34006.1|	hypothetical protein GOS_	662.5	3.6e-194	17
gi|143748926|gb|EDG59045.1|	hypothetical protein GOS_	662.2	4.6e-194	16
gi|135233139|gb|EBG32545.1|	hypothetical protein GOS_	657.9	8.8e-193	14
gi|143412011|gb|EDE81490.1|	hypothetical protein GOS_	656.6	2.3e-192	15
gi|144186559|gb|EDJ49918.1|	hypothetical protein GOS_	653	2.8e-191	14
gi|134946277|gb|EBE47819.1|	hypothetical protein GOS_	650.4	1.7e-190	15
gi|143148888|gb|EDD17194.1|	hypothetical protein GOS_	643.5	1.9e-188	14
gi|143964300|gb|EDH89851.1|	hypothetical protein GOS_	642.8	3.2e-188	16
gi|134644448|gb|EBC57501.1|	hypothetical protein GOS_	636.5	2.5e-186	18
gi|142295108|gb|ECX04559.1|	hypothetical protein GOS_	634.7	8.8e-186	16
gi|136205338|gb|EBM58884.1|	hypothetical protein GOS_	631.7	6.8e-185	14
gi|142067831|gb|ECV32281.1|	hypothetical protein GOS_	631.3	9e-185	13
gi|134838280|gb|EBD76290.1|	hypothetical protein GOS_	631.1	1e-184	13
gi|144198030|gb|EDJ58433.1|	hypothetical protein GOS_	618.9	4.9e-181	14
gi|134795492|gb|EBD48867.1|	hypothetical protein GOS_	613.4	2.3e-179	16
gi|136753113|gb|EBQ17575.1|	hypothetical protein GOS_	610.9	1.3e-178	14
gi|143885265|gb|EDH33347.1|	hypothetical protein GOS_	609	4.6e-178	12
gi|142166161|gb|ECW08171.1|	hypothetical protein GOS_	605.1	7.2e-177	14
gi|136781656|gb|EBQ36659.1|	hypothetical protein GOS_	603.3	2.5e-176	13
gi|142465462|gb|ECY27758.1|	hypothetical protein GOS_	602.3	4.8e-176	17
gi|136217031|gb|EBM66764.1|	hypothetical protein GOS_	601.6	7.8e-176	12
gi|138113016|gb|EBX81517.1|	hypothetical protein GOS_	599.1	4.3e-175	13
gi|135884535|gb|EBK46578.1|	hypothetical protein GOS_	590.8	1.4e-172	15
gi|141339036|gb|ECR14561.1|	hypothetical protein GOS_	581	1.2e-169	13
gi|136081319|gb|EBL78439.1|	hypothetical protein GOS_	578.9	5.3e-169	15
gi|136856269|gb|EBQ86387.1|	hypothetical protein GOS_	578.9	5.6e-169	13
gi|141990969|gb|ECU67039.1|	hypothetical protein GOS_	575.9	4.2e-168	12
gi|136313057|gb|EBN32132.1|	hypothetical protein GOS_	572.4	5e-167	14
gi|142612255|gb|ECZ32262.1|	hypothetical protein GOS_	570.2	2.3e-166	13
gi|141880088|gb|ECT89373.1|	hypothetical protein GOS_	569.3	4.1e-166	12
gi|143050879|gb|EDC45480.1|	hypothetical protein GOS_	566.4	3.1e-165	17
gi|142148491|gb|ECV94707.1|	hypothetical protein GOS_	564.6	1.1e-164	14
gi|136779606|gb|EBQ35298.1|	hypothetical protein GOS_	562.8	3.9e-164	17
gi|135338730|gb|EBG96996.1|	hypothetical protein GOS_	561.5	9.5e-164	13
gi|135761143|gb|EBJ67796.1|	hypothetical protein GOS_	556.9	2.3e-162	12
gi|137553505|gb|EBU71716.1|	hypothetical protein GOS_	554.3	1.4e-161	12
gi|137046677|gb|EBR90536.1|	hypothetical protein GOS_	554.2	1.5e-161	12
gi|136807719|gb|EBQ53997.1|	hypothetical protein GOS_	553.9	1.8e-161	14
gi|142635854|gb|ECZ48908.1|	hypothetical protein GOS_	552.7	4.1e-161	14
gi|136767137|gb|EBQ27022.1|	hypothetical protein GOS_	551	1.4e-160	14
gi|136231824|gb|EBM76800.1|	hypothetical protein GOS_	549.5	3.8e-160	15
gi|144097562|gb|EDI84764.1|	hypothetical protein GOS_	547.4	1.7e-159	16
gi|136499942|gb|EBO56394.1|	hypothetical protein GOS_	547.2	1.9e-159	13
gi|136081866|gb|EBL78810.1|	hypothetical protein GOS_	546.8	2.5e-159	13
gi|134689718|gb|EBC83985.1|	hypothetical protein GOS_	546.6	2.9e-159	12
gi|143505668|gb|EDF35573.1|	hypothetical protein GOS_	545.2	7.6e-159	15
gi|141597031|gb|ECS51569.1|	hypothetical protein GOS_	544.1	1.6e-158	11
gi|143824330|gb|EDG89116.1|	hypothetical protein GOS_	540.9	1.5e-157	13
gi|139454947|gb|ECF21721.1|	hypothetical protein GOS_	540.6	1.9e-157	11
gi|136570766|gb|EBP01708.1|	hypothetical protein GOS_	540.2	2.4e-157	12
gi|144175292|gb|EDJ41547.1|	hypothetical protein GOS_	539.9	3e-157	12
gi|136222957|gb|EBM70801.1|	hypothetical protein GOS_	539.5	4e-157	14
gi|136408907|gb|EBN97498.1|	hypothetical protein GOS_	539.3	4.6e-157	13
gi|140407731|gb|ECL56796.1|	hypothetical protein GOS_	537.2	2e-156	11
gi|136492535|gb|EBO51570.1|	hypothetical protein GOS_	536.4	3.4e-156	14
gi|143205330|gb|EDD57724.1|	hypothetical protein GOS_	536.2	4e-156	11
gi|143117506|gb|EDC94169.1|	hypothetical protein GOS_	533	3.5e-155	13
gi|135969874|gb|EBL04922.1|	hypothetical protein GOS_	530.6	1.9e-154	14
gi|135020865|gb|EBE98134.1|	hypothetical protein GOS_	530	2.9e-154	12
gi|136423680|gb|EBO07035.1|	hypothetical protein GOS_	529.3	4.8e-154	13
gi|141138731|gb|ECP89500.1|	hypothetical protein GOS_	527.8	1.3e-153	11
gi|136698311|gb|EBP81640.1|	hypothetical protein GOS_	522.9	3.9e-152	14
gi|136391146|gb|EBN85270.1|	hypothetical protein GOS_	521.5	1e-151	13
gi|143088149|gb|EDC72739.1|	hypothetical protein GOS_	521	1.5e-151	14
gi|143726294|gb|EDG47131.1|	hypothetical protein GOS_	515.6	6.1e-150	13
gi|135533266|gb|EBI25753.1|	hypothetical protein GOS_	513.9	2e-149	14
gi|134581329|gb|EBC19816.1|	hypothetical protein GOS_	513.2	3.3e-149	10
gi|143441400|gb|EDE97529.1|	hypothetical protein GOS_	510.6	2e-148	12
gi|141590497|gb|ECS49352.1|	hypothetical protein GOS_	508.9	6.3e-148	10
gi|137158568|gb|EBS53031.1|	hypothetical protein GOS_	505.3	8e-147	11
gi|136749371|gb|EBQ15102.1|	hypothetical protein GOS_	505.1	8.8e-147	11
gi|144058134|gb|EDI56411.1|	hypothetical protein GOS_	504.9	1e-146	11
gi|143085485|gb|EDC70796.1|	hypothetical protein GOS_	504.7	1.2e-146	11
gi|139113595|gb|ECD50608.1|	hypothetical protein GOS_	502.5	5.3e-146	10
gi|134565344|gb|EBC10144.1|	hypothetical protein GOS_	502.2	6.9e-146	12
gi|134354560|gb|EBA84662.1|	hypothetical protein GOS_	502	7.4e-146	13
gi|135372614|gb|EBH19710.1|	hypothetical protein GOS_	501.7	9.7e-146	11
gi|135976625|gb|EBL09478.1|	hypothetical protein GOS_	501.6	1e-145	13
gi|134912903|gb|EBE25586.1|	hypothetical protein GOS_	501.5	1.1e-145	11
gi|143092417|gb|EDC75869.1|	hypothetical protein GOS_	501.4	1.2e-145	13
gi|142182771|gb|ECW20895.1|	hypothetical protein GOS_	501.2	1.3e-145	15
gi|135715389|gb|EBJ39443.1|	hypothetical protein GOS_	498.4	9.4e-145	11
gi|140588566|gb|ECM30811.1|	hypothetical protein GOS_	497.6	1.6e-144	11
gi|135065694|gb|EBF27262.1|	hypothetical protein GOS_	494.3	1.5e-143	14
gi|135119204|gb|EBF61477.1|	hypothetical protein GOS_	494.3	1.5e-143	14
gi|134459928|gb|EBB47609.1|	hypothetical protein GOS_	493.6	2.6e-143	12
gi|142929712|gb|EDB59314.1|	hypothetical protein GOS_	493.2	3.4e-143	12
gi|142202576|gb|ECW35981.1|	hypothetical protein GOS_	492.5	5.4e-143	14
gi|142139169|gb|ECV87710.1|	hypothetical protein GOS_	491.2	1.4e-142	14
gi|144180752|gb|EDJ45607.1|	hypothetical protein GOS_	491.2	1.4e-142	14
gi|136775647|gb|EBQ32680.1|	hypothetical protein GOS_	489.7	3.9e-142	12
gi|143064480|gb|EDC55391.1|	hypothetical protein GOS_	487.7	1.5e-141	12
gi|139713973|gb|ECG96401.1|	hypothetical protein GOS_	487	2.5e-141	9
gi|143967661|gb|EDH92152.1|	hypothetical protein GOS_	486.5	3.5e-141	12
gi|135315395|gb|EBG81294.1|	hypothetical protein GOS_	484.9	1.1e-140	11
gi|143008449|gb|EDC14537.1|	hypothetical protein GOS_	484.9	1.1e-140	12
gi|139871969|gb|ECI04869.1|	hypothetical protein GOS_	484.3	1.6e-140	11
gi|135090849|gb|EBF43320.1|	hypothetical protein GOS_	484.2	1.8e-140	15
gi|138632988|gb|ECA94403.1|	hypothetical protein GOS_	483.5	2.8e-140	11
gi|142200367|gb|ECW34299.1|	hypothetical protein GOS_	483.4	2.9e-140	11
gi|135897144|gb|EBK55411.1|	hypothetical protein GOS_	482.9	4.4e-140	12
gi|142575353|gb|ECZ06484.1|	hypothetical protein GOS_	482.9	4.4e-140	13
gi|142980015|gb|EDB94748.1|	hypothetical protein GOS_	482.6	5.2e-140	11
gi|135472148|gb|EBH86529.1|	hypothetical protein GOS_	480.2	2.8e-139	11
gi|142307403|gb|ECX13703.1|	hypothetical protein GOS_	479.9	3.4e-139	12
gi|144053032|gb|EDI52670.1|	hypothetical protein GOS_	478.6	8.6e-139	11
gi|139909495|gb|ECI29920.1|	hypothetical protein GOS_	477.3	2.1e-138	10
gi|142262118|gb|ECW80394.1|	hypothetical protein GOS_	474.6	1.4e-137	12
gi|134549825|gb|EBC00773.1|	hypothetical protein GOS_	474.1	1.9e-137	12
gi|143394461|gb|EDE72470.1|	hypothetical protein GOS_	474.1	1.9e-137	12
gi|135534278|gb|EBI26398.1|	hypothetical protein GOS_	473.9	2.2e-137	13
gi|140132626|gb|ECJ76077.1|	hypothetical protein GOS_	472.4	6.4e-137	11
gi|141923221|gb|ECU19530.1|	hypothetical protein GOS_	471.7	1e-136	12
gi|141083857|gb|ECP51124.1|	hypothetical protein GOS_	469.9	3.6e-136	11
gi|136421074|gb|EBO05378.1|	hypothetical protein GOS_	469.8	3.8e-136	11
gi|135899254|gb|EBK56899.1|	hypothetical protein GOS_	468.4	1e-135	10
gi|139912003|gb|ECI31712.1|	hypothetical protein GOS_	467.7	1.6e-135	10
gi|136847833|gb|EBQ80711.1|	hypothetical protein GOS_	465	1e-134	11
gi|142068905|gb|ECV33218.1|	hypothetical protein GOS_	463.8	2.4e-134	11
gi|141986933|gb|ECU64185.1|	hypothetical protein GOS_	463.4	3.3e-134	10
gi|142617400|gb|ECZ35874.1|	hypothetical protein GOS_	462.5	6e-134	11
gi|135972974|gb|EBL07026.1|	hypothetical protein GOS_	461.5	1.2e-133	14
gi|144151451|gb|EDJ23874.1|	hypothetical protein GOS_	461.2	1.5e-133	9
gi|143988788|gb|EDI06646.1|	hypothetical protein GOS_	461	1.7e-133	11
gi|140519760|gb|ECM08805.1|	hypothetical protein GOS_	459.8	4e-133	11
gi|140994520|gb|ECO91871.1|	hypothetical protein GOS_	459.2	6e-133	11
gi|134721301|gb|EBD02398.1|	hypothetical protein GOS_	457.5	1.8e-132	10
gi|134895808|gb|EBE14281.1|	hypothetical protein GOS_	457	2.7e-132	14
gi|138190853|gb|EBY31156.1|	hypothetical protein GOS_	456.8	3.2e-132	11
gi|139596530|gb|ECG15991.1|	hypothetical protein GOS_	456.3	4.4e-132	10
gi|140015564|gb|ECJ02065.1|	hypothetical protein GOS_	454.5	1.6e-131	10
gi|137446801|gb|EBU15047.1|	hypothetical protein GOS_	454.2	1.8e-131	11
gi|143114440|gb|EDC91908.1|	hypothetical protein GOS_	454.2	1.8e-131	11
gi|138617942|gb|ECA84293.1|	hypothetical protein GOS_	452.2	7.2e-131	10
gi|134508676|gb|EBB76261.1|	hypothetical protein GOS_	452.2	7.6e-131	10
gi|137162901|gb|EBS55482.1|	hypothetical protein GOS_	451.9	9.2e-131	10
gi|139123434|gb|ECD57557.1|	hypothetical protein GOS_	449.3	5.7e-130	11
gi|139763602|gb|ECH29386.1|	hypothetical protein GOS_	449.1	6.5e-130	9
gi|144139871|gb|EDJ15412.1|	hypothetical protein GOS_	446.6	3.5e-129	11
gi|143850138|gb|EDH07685.1|	hypothetical protein GOS_	445.4	8.1e-129	14
gi|138116864|gb|EBX83694.1|	hypothetical protein GOS_	443.5	3e-128	11
gi|140741286|gb|ECN20069.1|	hypothetical protein GOS_	443.1	4.1e-128	12
gi|141770538|gb|ECT20112.1|	hypothetical protein GOS_	442.6	5.8e-128	12
gi|142074782|gb|ECV38059.1|	hypothetical protein GOS_	441.9	9.7e-128	10
gi|136220510|gb|EBM69130.1|	hypothetical protein GOS_	441.5	1.2e-127	8
gi|136347361|gb|EBN55260.1|	hypothetical protein GOS_	440.8	2e-127	12
gi|144191759|gb|EDJ53785.1|	hypothetical protein GOS_	440.5	2.4e-127	10
gi|139795700|gb|ECH51933.1|	hypothetical protein GOS_	440	3.5e-127	12
gi|139841980|gb|ECH84330.1|	hypothetical protein GOS_	440	3.6e-127	11
gi|143720867|gb|EDG44234.1|	hypothetical protein GOS_	439.8	4e-127	10
gi|134755927|gb|EBD21995.1|	hypothetical protein GOS_	439.2	6.1e-127	11
gi|141693241|gb|ECS84183.1|	hypothetical protein GOS_	439.1	6.8e-127	10
gi|136094195|gb|EBL87167.1|	hypothetical protein GOS_	438.8	8e-127	12
gi|143269754|gb|EDE03580.1|	hypothetical protein GOS_	438.4	1e-126	8
gi|136754663|gb|EBQ18562.1|	hypothetical protein GOS_	438.3	1.2e-126	9
gi|143071370|gb|EDC60465.1|	hypothetical protein GOS_	437.3	2.2e-126	10
gi|139392687|gb|ECE80196.1|	hypothetical protein GOS_	436.7	3.5e-126	9
gi|137363038|gb|EBT67751.1|	hypothetical protein GOS_	435.9	6e-126	10
gi|140044421|gb|ECJ20777.1|	hypothetical protein GOS_	435.7	6.8e-126	10
gi|135826006|gb|EBK08588.1|	hypothetical protein GOS_	435.2	9.6e-126	12
gi|136066069|gb|EBL68089.1|	hypothetical protein GOS_	433.3	3.6e-125	10
gi|136271156|gb|EBN03636.1|	hypothetical protein GOS_	433.1	4.4e-125	11
gi|138382136|gb|EBZ28345.1|	hypothetical protein GOS_	433	4.5e-125	12
gi|137943055|gb|EBW88656.1|	hypothetical protein GOS_	432.7	5.7e-125	10
gi|140138134|gb|ECJ79425.1|	hypothetical protein GOS_	432.6	5.8e-125	10
gi|136033686|gb|EBL46324.1|	hypothetical protein GOS_	431.9	9.6e-125	10
gi|136499909|gb|EBO56373.1|	hypothetical protein GOS_	430.9	2e-124	14
gi|139728299|gb|ECH06388.1|	hypothetical protein GOS_	430	3.7e-124	12
gi|135795066|gb|EBJ89091.1|	hypothetical protein GOS_	429.5	5.2e-124	12
gi|140967464|gb|ECO72890.1|	hypothetical protein GOS_	428.8	8.3e-124	11
gi|141175132|gb|ECQ15081.1|	hypothetical protein GOS_	427.7	1.8e-123	12
gi|136181472|gb|EBM43010.1|	hypothetical protein GOS_	427.5	2e-123	9
gi|140086087|gb|ECJ44405.1|	hypothetical protein GOS_	427.4	2.3e-123	10
gi|140949193|gb|ECO60133.1|	hypothetical protein GOS_	426.9	3e-123	10
gi|142333885|gb|ECX33413.1|	hypothetical protein GOS_	426.8	3.4e-123	11
gi|139816692|gb|ECH66892.1|	hypothetical protein GOS_	426.6	3.7e-123	12
gi|143252697|gb|EDD91256.1|	hypothetical protein GOS_	426	5.9e-123	11
gi|142006637|gb|ECU77643.1|	hypothetical protein GOS_	425.3	9.5e-123	10
gi|135770340|gb|EBJ73503.1|	hypothetical protein GOS_	425.3	9.6e-123	9
gi|138776854|gb|ECB82711.1|	hypothetical protein GOS_	424.7	1.4e-122	10
gi|136868766|gb|EBQ94785.1|	hypothetical protein GOS_	424.5	1.6e-122	9
gi|142210322|gb|ECW41877.1|	hypothetical protein GOS_	424.5	1.6e-122	10
gi|139324462|gb|ECE52902.1|	hypothetical protein GOS_	424.1	2.1e-122	9
gi|141065649|gb|ECP38793.1|	hypothetical protein GOS_	424.1	2.2e-122	11
gi|138328182|gb|EBY99803.1|	hypothetical protein GOS_	423.5	3.3e-122	9
gi|137571900|gb|EBU82191.1|	hypothetical protein GOS_	423.4	3.4e-122	10
gi|143125120|gb|EDC99752.1|	hypothetical protein GOS_	422.8	5.3e-122	12
gi|140451712|gb|ECL84912.1|	hypothetical protein GOS_	422.4	7.1e-122	12
gi|140466850|gb|ECL91753.1|	hypothetical protein GOS_	421.8	1e-121	9
gi|140829551|gb|ECN80482.1|	hypothetical protein GOS_	421.4	1.4e-121	12
gi|142068904|gb|ECV33217.1|	hypothetical protein GOS_	421.2	1.6e-121	10
gi|141996141|gb|ECU70604.1|	hypothetical protein GOS_	421.1	1.7e-121	11
gi|137976707|gb|EBX07764.1|	hypothetical protein GOS_	418.7	9.4e-121	12
gi|143441401|gb|EDE97530.1|	hypothetical protein GOS_	417.5	2.2e-120	10
gi|135042920|gb|EBF12750.1|	hypothetical protein GOS_	416.5	4.1e-120	12
gi|138656837|gb|ECB09816.1|	hypothetical protein GOS_	415.6	8e-120	10
gi|134339697|gb|EBA74983.1|	hypothetical protein GOS_	415.3	9.6e-120	12
gi|135053013|gb|EBF19183.1|	hypothetical protein GOS_	415.3	9.6e-120	12
gi|140162597|gb|ECJ94241.1|	hypothetical protein GOS_	414	2.4e-119	10
gi|141188766|gb|ECQ24619.1|	hypothetical protein GOS_	413.5	3.2e-119	8
gi|135034926|gb|EBF07661.1|	hypothetical protein GOS_	412.5	6.5e-119	12
gi|140555587|gb|ECM20111.1|	hypothetical protein GOS_	411.4	1.4e-118	11
gi|142418521|gb|ECX93009.1|	hypothetical protein GOS_	411.3	1.5e-118	9
gi|144023710|gb|EDI31571.1|	hypothetical protein GOS_	409.2	6.5e-118	13
gi|143069820|gb|EDC59323.1|	hypothetical protein GOS_	407.8	1.7e-117	10
gi|135479116|gb|EBH91050.1|	hypothetical protein GOS_	406.2	5.3e-117	13
gi|138802169|gb|ECB92620.1|	hypothetical protein GOS_	405.9	6.5e-117	10
gi|134893604|gb|EBE12817.1|	hypothetical protein GOS_	404.2	2.1e-116	10
gi|136465259|gb|EBO33947.1|	hypothetical protein GOS_	403.7	3.1e-116	10
gi|138177480|gb|EBY22034.1|	hypothetical protein GOS_	403.4	3.6e-116	10
gi|142068549|gb|ECV32900.1|	hypothetical protein GOS_	403.2	4.3e-116	10
gi|141522596|gb|ECS14375.1|	hypothetical protein GOS_	402.9	5.1e-116	9
gi|140920264|gb|ECO39688.1|	hypothetical protein GOS_	402	9.7e-116	9
gi|137484851|gb|EBU35346.1|	hypothetical protein GOS_	401	1.9e-115	9
gi|143441402|gb|EDE97531.1|	hypothetical protein GOS_	401	2e-115	10
gi|143873470|gb|EDH24783.1|	hypothetical protein GOS_	399.9	4.1e-115	9
gi|138957804|gb|ECC58603.1|	hypothetical protein GOS_	399.9	4.2e-115	8
gi|139401823|gb|ECE86380.1|	hypothetical protein GOS_	399.9	4.3e-115	10
gi|144058606|gb|EDI56763.1|	hypothetical protein GOS_	398.8	8.7e-115	9
gi|138632723|gb|ECA94275.1|	hypothetical protein GOS_	397.2	2.6e-114	10
gi|138191413|gb|EBY31459.1|	hypothetical protein GOS_	396.9	3.2e-114	11
gi|138190854|gb|EBY31157.1|	hypothetical protein GOS_	396.1	5.7e-114	9
gi|140587244|gb|ECM30469.1|	hypothetical protein GOS_	395.9	6.7e-114	10
gi|139715675|gb|ECG97615.1|	hypothetical protein GOS_	395.3	1e-113	9
gi|142180846|gb|ECW19423.1|	hypothetical protein GOS_	395.1	1.1e-113	11
gi|135899972|gb|EBK57405.1|	hypothetical protein GOS_	395	1.2e-113	9
gi|139740645|gb|ECH14972.1|	hypothetical protein GOS_	394.8	1.5e-113	10
gi|140162596|gb|ECJ94240.1|	hypothetical protein GOS_	394.2	2.2e-113	10
gi|138503410|gb|ECA05846.1|	hypothetical protein GOS_	393.9	2.6e-113	10
gi|136027537|gb|EBL42207.1|	hypothetical protein GOS_	393.6	3.2e-113	14
gi|138051409|gb|EBX47489.1|	hypothetical protein GOS_	393.1	4.5e-113	9
gi|135387026|gb|EBH29402.1|	hypothetical protein GOS_	392.9	5.3e-113	14
gi|141793082|gb|ECT32068.1|	hypothetical protein GOS_	392.7	6.2e-113	10
gi|135704084|gb|EBJ32458.1|	hypothetical protein GOS_	392.7	6.2e-113	11
gi|140856098|gb|ECN96394.1|	hypothetical protein GOS_	392.6	6.4e-113	10
gi|144086051|gb|EDI76681.1|	hypothetical protein GOS_	392.5	6.8e-113	13
gi|136484617|gb|EBO46450.1|	hypothetical protein GOS_	392.4	7.7e-113	11
gi|136201288|gb|EBM56179.1|	hypothetical protein GOS_	392.3	8.2e-113	11
gi|141880087|gb|ECT89372.1|	hypothetical protein GOS_	391.5	1.4e-112	10
gi|140895976|gb|ECO23137.1|	hypothetical protein GOS_	389.1	7.4e-112	9
gi|138365516|gb|EBZ18374.1|	hypothetical protein GOS_	388.6	1e-111	10
gi|136013231|gb|EBL32532.1|	hypothetical protein GOS_	388.5	1.1e-111	10
gi|141188242|gb|ECQ24236.1|	hypothetical protein GOS_	386.6	4.1e-111	8
gi|141962151|gb|ECU46670.1|	hypothetical protein GOS_	385.7	7.6e-111	9
gi|141202744|gb|ECQ32934.1|	hypothetical protein GOS_	385.6	8.3e-111	9
gi|138385961|gb|EBZ30969.1|	hypothetical protein GOS_	385.6	8.6e-111	9
gi|135957878|gb|EBK96843.1|	hypothetical protein GOS_	385	1.3e-110	14
gi|141668260|gb|ECS71469.1|	hypothetical protein GOS_	384.2	2.2e-110	10
gi|134979121|gb|EBE69858.1|	hypothetical protein GOS_	384.1	2.3e-110	11
gi|141339037|gb|ECR14562.1|	hypothetical protein GOS_	384	2.5e-110	9
gi|141338023|gb|ECR14077.1|	hypothetical protein GOS_	383.5	3.6e-110	9
gi|143090870|gb|EDC74733.1|	hypothetical protein GOS_	383.4	3.8e-110	11
gi|138041938|gb|EBX42512.1|	hypothetical protein GOS_	382.9	5.6e-110	10
gi|138040173|gb|EBX41546.1|	hypothetical protein GOS_	382.6	6.5e-110	9
gi|139331526|gb|ECE53804.1|	hypothetical protein GOS_	382	9.9e-110	11
gi|135191861|gb|EBG08152.1|	hypothetical protein GOS_	381.6	1.3e-109	11
gi|136658081|gb|EBP55582.1|	hypothetical protein GOS_	381.6	1.3e-109	11
gi|140259782|gb|ECK61467.1|	hypothetical protein GOS_	381.1	1.9e-109	9
gi|140407563|gb|ECL56699.1|	hypothetical protein GOS_	381	2e-109	9
gi|135100221|gb|EBF49324.1|	hypothetical protein GOS_	380.5	2.9e-109	11
gi|142451080|gb|ECY17241.1|	hypothetical protein GOS_	379.9	4.5e-109	9
gi|139612526|gb|ECG26989.1|	hypothetical protein GOS_	379.4	6.2e-109	9
gi|135669494|gb|EBJ11123.1|	hypothetical protein GOS_	379.2	7.3e-109	9
gi|140203626|gb|ECK23052.1|	hypothetical protein GOS_	379.2	7.3e-109	9
gi|139717955|gb|ECG99253.1|	hypothetical protein GOS_	379	8e-109	11
gi|136076035|gb|EBL74840.1|	hypothetical protein GOS_	378.9	9e-109	9
gi|135063174|gb|EBF25649.1|	hypothetical protein GOS_	378	1.6e-108	10
gi|141338994|gb|ECR14546.1|	hypothetical protein GOS_	376.2	5.7e-108	9
gi|134846569|gb|EBD81624.1|	hypothetical protein GOS_	376.1	6.1e-108	9
gi|138931348|gb|ECC47300.1|	hypothetical protein GOS_	375.6	8.8e-108	10
gi|134791471|gb|EBD46038.1|	hypothetical protein GOS_	374.9	1.4e-107	12
gi|134978703|gb|EBE69575.1|	hypothetical protein GOS_	374.7	1.6e-107	9
gi|135597978|gb|EBI66830.1|	hypothetical protein GOS_	374.1	2.4e-107	11
gi|144086454|gb|EDI76960.1|	hypothetical protein GOS_	373	5.4e-107	9
gi|143026310|gb|EDC27417.1|	hypothetical protein GOS_	372.8	5.9e-107	9
gi|144097524|gb|EDI84736.1|	hypothetical protein GOS_	372	1e-106	10
gi|134648963|gb|EBC60191.1|	hypothetical protein GOS_	371.8	1.2e-106	8
gi|134552812|gb|EBC02524.1|	hypothetical protein GOS_	371.5	1.5e-106	8
gi|137610676|gb|EBV03936.1|	hypothetical protein GOS_	370.6	2.8e-106	10
gi|140233904|gb|ECK43489.1|	hypothetical protein GOS_	370.3	3.5e-106	9
gi|138632987|gb|ECA94402.1|	hypothetical protein GOS_	369.7	5.1e-106	9
gi|136815687|gb|EBQ59287.1|	hypothetical protein GOS_	369.5	5.7e-106	11
gi|142884815|gb|EDB27119.1|	hypothetical protein GOS_	369.5	5.9e-106	11
gi|142950612|gb|EDB74212.1|	hypothetical protein GOS_	369.2	7.1e-106	9
gi|139613090|gb|ECG27398.1|	hypothetical protein GOS_	369.1	7.9e-106	11
gi|138615522|gb|ECA82694.1|	hypothetical protein GOS_	368.7	1e-105	9
gi|138554476|gb|ECA40132.1|	hypothetical protein GOS_	368.4	1.3e-105	11
gi|139049685|gb|ECD06119.1|	hypothetical protein GOS_	367.5	2.4e-105	9
gi|137990744|gb|EBX15592.1|	hypothetical protein GOS_	367.5	2.4e-105	9
gi|135147790|gb|EBF79836.1|	hypothetical protein GOS_	367.5	2.4e-105	10
gi|137855355|gb|EBW38740.1|	hypothetical protein GOS_	367.2	2.9e-105	9
gi|138450340|gb|EBZ75829.1|	hypothetical protein GOS_	367.1	3e-105	8
gi|137888341|gb|EBW57632.1|	hypothetical protein GOS_	367.1	3.1e-105	12
gi|139487595|gb|ECF41707.1|	hypothetical protein GOS_	366.8	3.7e-105	10
gi|139046687|gb|ECD04126.1|	hypothetical protein GOS_	366.8	3.8e-105	10
gi|138626919|gb|ECA90467.1|	hypothetical protein GOS_	366.6	4.3e-105	9
gi|140630761|gb|ECM44298.1|	hypothetical protein GOS_	366.5	4.7e-105	11
gi|140412580|gb|ECL58978.1|	hypothetical protein GOS_	366.1	6.1e-105	9
gi|139943441|gb|ECI53907.1|	hypothetical protein GOS_	366	6.7e-105	10
gi|136220900|gb|EBM69401.1|	hypothetical protein GOS_	365.5	9.5e-105	9
gi|136340145|gb|EBN50333.1|	hypothetical protein GOS_	364.9	1.4e-104	9
gi|136463068|gb|EBO32522.1|	hypothetical protein GOS_	364.8	1.5e-104	9
gi|135952655|gb|EBK93304.1|	hypothetical protein GOS_	364.6	1.7e-104	10
gi|136132591|gb|EBM13266.1|	hypothetical protein GOS_	364.3	2.1e-104	8
gi|134651187|gb|EBC61502.1|	hypothetical protein GOS_	364.2	2.3e-104	9
gi|136723448|gb|EBP98109.1|	hypothetical protein GOS_	363.4	4e-104	9
gi|138949432|gb|ECC55004.1|	hypothetical protein GOS_	363.4	4e-104	11
gi|135375675|gb|EBH21783.1|	hypothetical protein GOS_	362.8	6.1e-104	8
gi|134446804|gb|EBB39870.1|	hypothetical protein GOS_	362.5	7.3e-104	9
gi|138177380|gb|EBY21963.1|	hypothetical protein GOS_	362	1e-103	8
gi|135711674|gb|EBJ37152.1|	hypothetical protein GOS_	361.5	1.5e-103	9
gi|137586715|gb|EBU90462.1|	hypothetical protein GOS_	361	2.2e-103	9
gi|139366878|gb|ECE63991.1|	hypothetical protein GOS_	359.8	4.7e-103	9
gi|136808068|gb|EBQ54222.1|	hypothetical protein GOS_	359.4	6.2e-103	8
gi|140498809|gb|ECM02590.1|	hypothetical protein GOS_	359.4	6.4e-103	10
gi|140983322|gb|ECO83813.1|	hypothetical protein GOS_	359.3	7e-103	7
gi|137162664|gb|EBS55347.1|	hypothetical protein GOS_	358.6	1.1e-102	9
gi|139097869|gb|ECD39783.1|	hypothetical protein GOS_	358.1	1.5e-102	8
gi|139164909|gb|ECD85001.1|	hypothetical protein GOS_	357.7	2e-102	8
gi|144149422|gb|EDJ22393.1|	hypothetical protein GOS_	357.3	2.8e-102	10
gi|142332868|gb|ECX32656.1|	hypothetical protein GOS_	357.2	3e-102	11
gi|143124009|gb|EDC98946.1|	hypothetical protein GOS_	356.8	4e-102	7
gi|142997294|gb|EDC06500.1|	hypothetical protein GOS_	356.8	4e-102	11
gi|140961562|gb|ECO68964.1|	hypothetical protein GOS_	356.7	4.3e-102	10
gi|139516664|gb|ECF60920.1|	hypothetical protein GOS_	356.5	4.9e-102	7
gi|143971077|gb|EDH94513.1|	hypothetical protein GOS_	356.2	6.1e-102	10
gi|139715047|gb|ECG97166.1|	hypothetical protein GOS_	355.5	9.9e-102	9
gi|138255343|gb|EBY60357.1|	hypothetical protein GOS_	355.2	1.2e-101	9
gi|142456698|gb|ECY21330.1|	hypothetical protein GOS_	354.9	1.4e-101	19
gi|139997184|gb|ECI90822.1|	hypothetical protein GOS_	354.9	1.5e-101	10
gi|136901522|gb|EBR13256.1|	hypothetical protein GOS_	354.4	2.1e-101	10
gi|141217074|gb|ECQ42913.1|	hypothetical protein GOS_	354.3	2.3e-101	8
gi|143413851|gb|EDE82585.1|	hypothetical protein GOS_	353.5	3.9e-101	8
gi|134690042|gb|EBC84169.1|	hypothetical protein GOS_	352.5	7.5e-101	7
gi|135521332|gb|EBI18175.1|	hypothetical protein GOS_	352	1.1e-100	10
gi|137486177|gb|EBU36027.1|	hypothetical protein GOS_	351.7	1.3e-100	8
gi|139572862|gb|ECF99479.1|	hypothetical protein GOS_	351.5	1.5e-100	11
gi|140430059|gb|ECL69618.1|	hypothetical protein GOS_	350.9	2.3e-100	8
gi|140258439|gb|ECK60531.1|	hypothetical protein GOS_	350.5	3.2e-100	8
gi|135427838|gb|EBH56892.1|	hypothetical protein GOS_	350.4	3.3e-100	9
gi|136249649|gb|EBM88853.1|	hypothetical protein GOS_	350.3	3.5e-100	10
gi|144032040|gb|EDI37501.1|	hypothetical protein GOS_	350.3	3.5e-100	10
gi|139324870|gb|ECE52952.1|	hypothetical protein GOS_	350	4.3e-100	9
gi|135113793|gb|EBF58008.1|	hypothetical protein GOS_	350	4.5e-100	8
gi|142221272|gb|ECW50170.1|	hypothetical protein GOS_	349.9	4.5e-100	9
gi|135951030|gb|EBK92207.1|	hypothetical protein GOS_	349.1	7.9e-100	9
gi|136095430|gb|EBL88006.1|	hypothetical protein GOS_	348.9	9.5e-100	10
gi|138365411|gb|EBZ18316.1|	hypothetical protein GOS_	348.7	1.1e-99	9
gi|142884652|gb|EDB27002.1|	hypothetical protein GOS_	348.2	1.5e-99	12
gi|143225207|gb|EDD72146.1|	hypothetical protein GOS_	348.2	1.6e-99	8
gi|138421132|gb|EBZ55396.1|	hypothetical protein GOS_	348.2	1.6e-99	9
gi|139465447|gb|ECF29054.1|	hypothetical protein GOS_	347.9	1.9e-99	8
gi|143268035|gb|EDE02323.1|	hypothetical protein GOS_	347.8	2e-99	11
gi|134754262|gb|EBD21250.1|	hypothetical protein GOS_	346.9	3.7e-99	10
gi|139245640|gb|ECE35167.1|	hypothetical protein GOS_	346.2	6.3e-99	8
gi|143119248|gb|EDC95453.1|	hypothetical protein GOS_	346.1	6.4e-99	10
gi|135632372|gb|EBI88106.1|	hypothetical protein GOS_	345.9	7.6e-99	9
gi|134841776|gb|EBD78545.1|	hypothetical protein GOS_	344.1	2.6e-98	7
gi|143234933|gb|EDD79120.1|	hypothetical protein GOS_	343.5	3.8e-98	8
gi|139861793|gb|ECH98070.1|	hypothetical protein GOS_	343.2	4.8e-98	8
gi|136864845|gb|EBQ92152.1|	hypothetical protein GOS_	342.9	5.9e-98	8
gi|139717954|gb|ECG99252.1|	hypothetical protein GOS_	342.1	1.1e-97	10
gi|138274527|gb|EBY73679.1|	hypothetical protein GOS_	341.6	1.5e-97	9
gi|135230418|gb|EBG30936.1|	hypothetical protein GOS_	341.3	1.8e-97	9
gi|141128411|gb|ECP82485.1|	hypothetical protein GOS_	340.6	3e-97	9
gi|141202745|gb|ECQ32935.1|	hypothetical protein GOS_	340.1	4.2e-97	9
gi|134814124|gb|EBD60888.1|	hypothetical protein GOS_	340	4.6e-97	8
gi|136079030|gb|EBL76885.1|	hypothetical protein GOS_	339.7	5.3e-97	7
gi|140664401|gb|ECM66054.1|	hypothetical protein GOS_	339.4	6.6e-97	9
gi|138650533|gb|ECB05442.1|	hypothetical protein GOS_	339.2	7.8e-97	7
gi|138715241|gb|ECB50783.1|	hypothetical protein GOS_	339.1	8.2e-97	8
gi|139298817|gb|ECE48144.1|	hypothetical protein GOS_	339	9.1e-97	9
gi|134661286|gb|EBC67354.1|	hypothetical protein GOS_	338.6	1.2e-96	8
gi|139665752|gb|ECG62760.1|	hypothetical protein GOS_	338.3	1.4e-96	10
gi|136726395|gb|EBQ00041.1|	hypothetical protein GOS_	338	1.8e-96	8
gi|135418947|gb|EBH50894.1|	hypothetical protein GOS_	337.6	2.4e-96	10
gi|135795037|gb|EBJ89072.1|	hypothetical protein GOS_	337.3	2.8e-96	10
gi|136298410|gb|EBN22158.1|	hypothetical protein GOS_	337.2	3.2e-96	10
gi|137465498|gb|EBU25313.1|	hypothetical protein GOS_	337.1	3.4e-96	8
gi|136462543|gb|EBO32181.1|	hypothetical protein GOS_	337	3.5e-96	9
gi|142292274|gb|ECX02485.1|	hypothetical protein GOS_	336.9	3.7e-96	7
gi|143111768|gb|EDC89933.1|	hypothetical protein GOS_	336.9	3.8e-96	10
gi|140040632|gb|ECJ18637.1|	hypothetical protein GOS_	336.7	4.5e-96	9
gi|141739357|gb|ECT04515.1|	hypothetical protein GOS_	336.1	6.4e-96	9
gi|138990687|gb|ECC70951.1|	hypothetical protein GOS_	336.1	6.5e-96	8
gi|139923884|gb|ECI40020.1|	hypothetical protein GOS_	335.9	7.8e-96	8
gi|137138803|gb|EBS41993.1|	hypothetical protein GOS_	335.8	8.1e-96	9
gi|141194337|gb|ECQ27347.1|	hypothetical protein GOS_	335.5	1e-95	9
gi|140277095|gb|ECK70863.1|	hypothetical protein GOS_	335.2	1.3e-95	9
gi|140631129|gb|ECM44498.1|	hypothetical protein GOS_	335.1	1.3e-95	9
gi|134672061|gb|EBC73562.1|	hypothetical protein GOS_	334.1	2.7e-95	10
gi|141308932|gb|ECQ96906.1|	hypothetical protein GOS_	334	2.8e-95	9
gi|138994772|gb|ECC71770.1|	hypothetical protein GOS_	333.8	3.2e-95	8
gi|139477084|gb|ECF35230.1|	hypothetical protein GOS_	333.7	3.4e-95	8
gi|136032819|gb|EBL45744.1|	hypothetical protein GOS_	333.6	3.9e-95	12
gi|140432031|gb|ECL70996.1|	hypothetical protein GOS_	333.5	4e-95	9
gi|134336824|gb|EBA73017.1|	hypothetical protein GOS_	333.2	5e-95	10
gi|140814156|gb|ECN69506.1|	hypothetical protein GOS_	333	5.7e-95	8
gi|141325143|gb|ECR05764.1|	hypothetical protein GOS_	332.6	7.4e-95	7
gi|135668011|gb|EBJ10210.1|	hypothetical protein GOS_	332.4	8.8e-95	10
gi|142323576|gb|ECX25752.1|	hypothetical protein GOS_	332.1	1.1e-94	9
gi|137963151|gb|EBW99955.1|	hypothetical protein GOS_	331.3	1.9e-94	11
gi|136240614|gb|EBM82753.1|	hypothetical protein GOS_	331.2	2e-94	7
gi|135910380|gb|EBK64581.1|	hypothetical protein GOS_	331.2	2e-94	7
gi|139477083|gb|ECF35229.1|	hypothetical protein GOS_	331.2	2e-94	8
gi|140634997|gb|ECM46439.1|	hypothetical protein GOS_	331.1	2.2e-94	9
gi|136065608|gb|EBL67776.1|	hypothetical protein GOS_	331	2.3e-94	11
gi|141668259|gb|ECS71468.1|	hypothetical protein GOS_	330.3	3.8e-94	8
gi|141332501|gb|ECR10423.1|	hypothetical protein GOS_	330	4.5e-94	7
gi|142068554|gb|ECV32905.1|	hypothetical protein GOS_	329.9	5e-94	8
gi|138346257|gb|EBZ10841.1|	hypothetical protein GOS_	329.4	6.8e-94	7
gi|142264858|gb|ECW82409.1|	hypothetical protein GOS_	328.8	1.1e-93	9
gi|137078055|gb|EBS08287.1|	hypothetical protein GOS_	328.3	1.5e-93	8
gi|139746532|gb|ECH17971.1|	hypothetical protein GOS_	327.5	2.5e-93	10
gi|140895977|gb|ECO23138.1|	hypothetical protein GOS_	327.3	3e-93	9
gi|140112864|gb|ECJ62512.1|	hypothetical protein GOS_	326.5	5.3e-93	8
gi|141338518|gb|ECR14339.1|	hypothetical protein GOS_	326.3	6.1e-93	8
gi|137806442|gb|EBW10363.1|	hypothetical protein GOS_	326.2	6.3e-93	8
gi|143441399|gb|EDE97528.1|	hypothetical protein GOS_	326	7.2e-93	8
gi|143901369|gb|EDH44884.1|	hypothetical protein GOS_	325.9	7.8e-93	8
gi|143263076|gb|EDD98770.1|	hypothetical protein GOS_	325.5	1e-92	9
gi|135532642|gb|EBI25357.1|	hypothetical protein GOS_	325	1.4e-92	11
gi|140568655|gb|ECM24371.1|	hypothetical protein GOS_	325	1.5e-92	10
gi|143090613|gb|EDC74548.1|	hypothetical protein GOS_	324.9	1.6e-92	9
gi|141961742|gb|ECU46392.1|	hypothetical protein GOS_	324.2	2.5e-92	11
gi|140890619|gb|ECO20588.1|	hypothetical protein GOS_	323.4	4.3e-92	9
gi|140089132|gb|ECJ46387.1|	hypothetical protein GOS_	323.2	5.1e-92	9
gi|141445104|gb|ECR87786.1|	hypothetical protein GOS_	322.7	7.1e-92	8
gi|136236811|gb|EBM80171.1|	hypothetical protein GOS_	322.6	7.8e-92	10
gi|143083642|gb|EDC69453.1|	hypothetical protein GOS_	321.9	1.2e-91	7
gi|139746533|gb|ECH17972.1|	hypothetical protein GOS_	321.8	1.3e-91	9
gi|138002332|gb|EBX21697.1|	hypothetical protein GOS_	321.5	1.6e-91	8
gi|139409471|gb|ECE91643.1|	hypothetical protein GOS_	321.3	1.9e-91	8
gi|137071186|gb|EBS04402.1|	hypothetical protein GOS_	321.2	2e-91	8
gi|135282781|gb|EBG61761.1|	hypothetical protein GOS_	321.2	2.1e-91	13
gi|138913131|gb|ECC39793.1|	hypothetical protein GOS_	321.1	2.2e-91	8
gi|142923803|gb|EDB55052.1|	hypothetical protein GOS_	320.2	4e-91	8
gi|134725080|gb|EBD04562.1|	hypothetical protein GOS_	319.1	8.7e-91	9
gi|139937471|gb|ECI49615.1|	hypothetical protein GOS_	318.8	1.1e-90	8
gi|134711350|gb|EBC96760.1|	hypothetical protein GOS_	318.2	1.6e-90	8
gi|136848760|gb|EBQ81324.1|	hypothetical protein GOS_	317.4	2.8e-90	10
gi|135080212|gb|EBF36525.1|	hypothetical protein GOS_	317.4	2.9e-90	7
gi|137998900|gb|EBX19915.1|	hypothetical protein GOS_	317.3	2.9e-90	7
gi|144140547|gb|EDJ15898.1|	hypothetical protein GOS_	317.4	2.9e-90	8
gi|138781854|gb|ECB83809.1|	hypothetical protein GOS_	317.4	2.9e-90	12
gi|139617612|gb|ECG29889.1|	hypothetical protein GOS_	317.1	3.4e-90	8
gi|138613932|gb|ECA81648.1|	hypothetical protein GOS_	317	3.7e-90	8
gi|136289177|gb|EBN15878.1|	hypothetical protein GOS_	316.7	4.6e-90	8
gi|135715897|gb|EBJ39760.1|	hypothetical protein GOS_	316.6	5e-90	8
gi|141396203|gb|ECR53482.1|	hypothetical protein GOS_	315.9	8.1e-90	8
gi|139286843|gb|ECE45625.1|	hypothetical protein GOS_	315.8	8.6e-90	8
gi|140741285|gb|ECN20068.1|	hypothetical protein GOS_	315.5	1e-89	7
gi|140531126|gb|ECM12390.1|	hypothetical protein GOS_	314.8	1.8e-89	8
gi|138919547|gb|ECC42547.1|	hypothetical protein GOS_	314.5	2.1e-89	7
gi|134983874|gb|EBE73084.1|	hypothetical protein GOS_	314.4	2.3e-89	9
gi|141107292|gb|ECP67672.1|	hypothetical protein GOS_	314.1	2.8e-89	7
gi|137868946|gb|EBW46516.1|	hypothetical protein GOS_	313.7	3.8e-89	9
gi|139013152|gb|ECC80469.1|	hypothetical protein GOS_	313	5.8e-89	9
gi|139492796|gb|ECF44467.1|	hypothetical protein GOS_	311.5	1.7e-88	8
gi|135018732|gb|EBE96708.1|	hypothetical protein GOS_	311.3	1.9e-88	10
gi|141640250|gb|ECS62754.1|	hypothetical protein GOS_	311.3	2e-88	8
gi|141650504|gb|ECS65707.1|	hypothetical protein GOS_	311.2	2.1e-88	7
gi|141060620|gb|ECP36418.1|	hypothetical protein GOS_	310.9	2.6e-88	7
gi|144017306|gb|EDI27160.1|	hypothetical protein GOS_	310.9	2.6e-88	14
gi|140630452|gb|ECM44087.1|	hypothetical protein GOS_	310.8	2.8e-88	9
gi|140610478|gb|ECM37217.1|	hypothetical protein GOS_	309.6	6.5e-88	7
gi|139873053|gb|ECI05374.1|	hypothetical protein GOS_	309.4	7.2e-88	9
gi|140748678|gb|ECN25025.1|	hypothetical protein GOS_	308.5	1.3e-87	7
gi|142961838|gb|EDB82148.1|	hypothetical protein GOS_	308.5	1.3e-87	8
gi|134855255|gb|EBD87188.1|	hypothetical protein GOS_	308.4	1.4e-87	7
gi|136790614|gb|EBQ42623.1|	hypothetical protein GOS_	308.5	1.4e-87	10
gi|138122813|gb|EBX87038.1|	hypothetical protein GOS_	308	1.9e-87	7
gi|135826362|gb|EBK08811.1|	hypothetical protein GOS_	307.7	2.3e-87	8
gi|137466642|gb|EBU25897.1|	hypothetical protein GOS_	307.5	2.7e-87	6
gi|135783457|gb|EBJ81755.1|	hypothetical protein GOS_	306.7	4.7e-87	9
gi|140352863|gb|ECL18952.1|	hypothetical protein GOS_	306.6	5.1e-87	9
gi|136765624|gb|EBQ25969.1|	hypothetical protein GOS_	306.4	5.8e-87	7
gi|142327401|gb|ECX28604.1|	hypothetical protein GOS_	305.7	9.5e-87	7
gi|139997185|gb|ECI90823.1|	hypothetical protein GOS_	305.1	1.4e-86	8
gi|143324319|gb|EDE33563.1|	hypothetical protein GOS_	305	1.5e-86	7
gi|140000371|gb|ECI92765.1|	hypothetical protein GOS_	304.9	1.6e-86	8
gi|139933397|gb|ECI46673.1|	hypothetical protein GOS_	304.8	1.7e-86	8
gi|139457327|gb|ECF23427.1|	hypothetical protein GOS_	304.1	2.8e-86	9
gi|134757387|gb|EBD22676.1|	hypothetical protein GOS_	303.7	3.9e-86	8
gi|140897680|gb|ECO24155.1|	hypothetical protein GOS_	303.3	4.8e-86	8
gi|140537023|gb|ECM14807.1|	hypothetical protein GOS_	303.3	5e-86	8
gi|139870283|gb|ECI03925.1|	hypothetical protein GOS_	303.2	5.4e-86	9
gi|142396751|gb|ECX76689.1|	hypothetical protein GOS_	302.9	6.4e-86	8
gi|136892188|gb|EBR08574.1|	hypothetical protein GOS_	302.8	6.9e-86	11
gi|140786230|gb|ECN49845.1|	hypothetical protein GOS_	302.7	7.4e-86	7
gi|135636159|gb|EBI90471.1|	hypothetical protein GOS_	302.6	8e-86	7
gi|134339818|gb|EBA75067.1|	hypothetical protein GOS_	302.6	8.2e-86	7
gi|140892489|gb|ECO21637.1|	hypothetical protein GOS_	301.9	1.3e-85	8
gi|137721467|gb|EBV64528.1|	hypothetical protein GOS_	301.7	1.5e-85	8
gi|138942642|gb|ECC52148.1|	hypothetical protein GOS_	301	2.5e-85	8
gi|136642486|gb|EBP46350.1|	hypothetical protein GOS_	300.9	2.6e-85	7
gi|143050310|gb|EDC45062.1|	hypothetical protein GOS_	300.9	2.7e-85	8
gi|138703444|gb|ECB42777.1|	hypothetical protein GOS_	300.6	3.1e-85	9
gi|141780373|gb|ECT25351.1|	hypothetical protein GOS_	300.6	3.3e-85	8
gi|138259811|gb|EBY63523.1|	hypothetical protein GOS_	300	4.8e-85	8
gi|134441809|gb|EBB37077.1|	hypothetical protein GOS_	299.7	6.1e-85	9
gi|139142152|gb|ECD69071.1|	hypothetical protein GOS_	299.5	7.1e-85	7
gi|135263719|gb|EBG50535.1|	hypothetical protein GOS_	298.9	1.1e-84	8
gi|141083858|gb|ECP51125.1|	hypothetical protein GOS_	298.8	1.2e-84	8
gi|139109089|gb|ECD47568.1|	hypothetical protein GOS_	298.5	1.4e-84	7
gi|135977493|gb|EBL10064.1|	hypothetical protein GOS_	298.4	1.5e-84	6
gi|142936574|gb|EDB64164.1|	hypothetical protein GOS_	297.5	2.7e-84	9
gi|139891983|gb|ECI17614.1|	hypothetical protein GOS_	297.4	3.1e-84	8
gi|138957547|gb|ECC58503.1|	hypothetical protein GOS_	296.5	5.5e-84	9
gi|137482967|gb|EBU34386.1|	hypothetical protein GOS_	296.4	6.1e-84	11
gi|143901368|gb|EDH44883.1|	hypothetical protein GOS_	296.3	6.3e-84	7
gi|140549087|gb|ECM18490.1|	hypothetical protein GOS_	296.1	7.3e-84	8
gi|136754901|gb|EBQ18717.1|	hypothetical protein GOS_	295.9	8.5e-84	8
gi|141479451|gb|ECS02683.1|	hypothetical protein GOS_	295.4	1.2e-83	7
gi|139578626|gb|ECG03202.1|	hypothetical protein GOS_	295.3	1.3e-83	7
gi|140124698|gb|ECJ70701.1|	hypothetical protein GOS_	294.4	2.3e-83	9
gi|136260662|gb|EBM96256.1|	hypothetical protein GOS_	294	3.1e-83	9
gi|135346520|gb|EBH02226.1|	hypothetical protein GOS_	293.7	3.9e-83	9
gi|135423854|gb|EBH54210.1|	hypothetical protein GOS_	293.6	4.2e-83	8
gi|139550651|gb|ECF84049.1|	hypothetical protein GOS_	293.2	5.5e-83	6
gi|141917242|gb|ECU15311.1|	hypothetical protein GOS_	293.2	5.5e-83	7
gi|136247301|gb|EBM87272.1|	hypothetical protein GOS_	293.1	6.1e-83	8
gi|138628692|gb|ECA91764.1|	hypothetical protein GOS_	292.8	7.3e-83	8
gi|136175696|gb|EBM39211.1|	hypothetical protein GOS_	292.6	8.3e-83	8
gi|135960614|gb|EBK98690.1|	hypothetical protein GOS_	292.4	9.3e-83	7
gi|137641126|gb|EBV20397.1|	hypothetical protein GOS_	291.6	1.7e-82	7
gi|140961563|gb|ECO68965.1|	hypothetical protein GOS_	290.8	2.9e-82	7
gi|142465453|gb|ECY27751.1|	hypothetical protein GOS_	290.7	3.2e-82	6
gi|136800684|gb|EBQ49339.1|	hypothetical protein GOS_	290.6	3.3e-82	8
gi|141382774|gb|ECR44173.1|	hypothetical protein GOS_	290.6	3.4e-82	7
gi|140994521|gb|ECO91872.1|	hypothetical protein GOS_	290.4	3.9e-82	7
gi|139631349|gb|ECG38588.1|	hypothetical protein GOS_	290.3	4.2e-82	10
gi|140967465|gb|ECO72891.1|	hypothetical protein GOS_	289.6	6.7e-82	10
gi|139009762|gb|ECC78112.1|	hypothetical protein GOS_	289.2	8.5e-82	7
gi|139502481|gb|ECF51128.1|	hypothetical protein GOS_	289	9.8e-82	8
gi|140112863|gb|ECJ62511.1|	hypothetical protein GOS_	288.8	1.1e-81	7
gi|139298818|gb|ECE48145.1|	hypothetical protein GOS_	288.4	1.5e-81	8
gi|141309656|gb|ECQ97131.1|	hypothetical protein GOS_	288.1	1.8e-81	8
gi|137893280|gb|EBW60456.1|	hypothetical protein GOS_	287.8	2.4e-81	7
gi|140086544|gb|ECJ44672.1|	hypothetical protein GOS_	287.2	3.5e-81	7
gi|139923883|gb|ECI40019.1|	hypothetical protein GOS_	287.2	3.5e-81	7
gi|134814717|gb|EBD61268.1|	hypothetical protein GOS_	287.2	3.6e-81	6
gi|135680769|gb|EBJ18044.1|	hypothetical protein GOS_	286.9	4.4e-81	7
gi|138001368|gb|EBX21211.1|	hypothetical protein GOS_	286.8	4.5e-81	9
gi|136899784|gb|EBR12580.1|	hypothetical protein GOS_	286.6	5.2e-81	9
gi|141825032|gb|ECT50750.1|	hypothetical protein GOS_	286.5	5.5e-81	7
gi|137442331|gb|EBU12495.1|	hypothetical protein GOS_	286.2	6.9e-81	7
gi|136034343|gb|EBL46770.1|	hypothetical protein GOS_	286.2	7.1e-81	10
gi|141028516|gb|ECP14075.1|	hypothetical protein GOS_	286.2	7.2e-81	9
gi|136111397|gb|EBL98938.1|	hypothetical protein GOS_	286.1	7.7e-81	7
gi|140681556|gb|ECM78377.1|	hypothetical protein GOS_	286	7.8e-81	8
gi|141859292|gb|ECT74881.1|	hypothetical protein GOS_	286	7.9e-81	8
gi|138395796|gb|EBZ37519.1|	hypothetical protein GOS_	285.9	8.5e-81	7
gi|140634996|gb|ECM46438.1|	hypothetical protein GOS_	285.5	1.1e-80	8
gi|139245639|gb|ECE35166.1|	hypothetical protein GOS_	285	1.7e-80	7
gi|138619081|gb|ECA85031.1|	hypothetical protein GOS_	284.9	1.7e-80	7
gi|138609631|gb|ECA78607.1|	hypothetical protein GOS_	284.9	1.8e-80	7
gi|136800685|gb|EBQ49340.1|	hypothetical protein GOS_	284.7	1.9e-80	9
gi|140192699|gb|ECK15414.1|	hypothetical protein GOS_	284.7	2e-80	8
gi|140124699|gb|ECJ70702.1|	hypothetical protein GOS_	284	3.1e-80	7
gi|138223217|gb|EBY52317.1|	hypothetical protein GOS_	283.6	4.3e-80	6
gi|142213658|gb|ECW44452.1|	hypothetical protein GOS_	283.4	4.8e-80	9
gi|138632268|gb|ECA94033.1|	hypothetical protein GOS_	283.2	5.5e-80	7
gi|142184514|gb|ECW22212.1|	hypothetical protein GOS_	282.8	7.1e-80	8
gi|138553862|gb|ECA39719.1|	hypothetical protein GOS_	282.8	7.3e-80	8
gi|136845147|gb|EBQ78915.1|	hypothetical protein GOS_	282.7	8.1e-80	7
gi|137118047|gb|EBS30388.1|	hypothetical protein GOS_	282	1.3e-79	8
gi|138729380|gb|ECB60693.1|	hypothetical protein GOS_	281.9	1.4e-79	8
gi|141989272|gb|ECU65854.1|	hypothetical protein GOS_	281.8	1.5e-79	9
gi|144042136|gb|EDI44577.1|	hypothetical protein GOS_	281.6	1.7e-79	7
gi|141108284|gb|ECP68392.1|	hypothetical protein GOS_	281.4	1.9e-79	7
gi|138064173|gb|EBX54088.1|	hypothetical protein GOS_	281.3	2.1e-79	5
gi|139689347|gb|ECG79377.1|	hypothetical protein GOS_	281.2	2.2e-79	9
gi|142154684|gb|ECV99378.1|	hypothetical protein GOS_	280.9	2.7e-79	8
gi|141245774|gb|ECQ63174.1|	hypothetical protein GOS_	280.9	2.8e-79	7
gi|142108713|gb|ECV65286.1|	hypothetical protein GOS_	280.9	2.8e-79	8
gi|143387500|gb|EDE68811.1|	hypothetical protein GOS_	280.3	4.1e-79	7
gi|139109290|gb|ECD47697.1|	hypothetical protein GOS_	280.3	4.2e-79	7
gi|138120516|gb|EBX85754.1|	hypothetical protein GOS_	280.1	4.9e-79	7
gi|141750906|gb|ECT10130.1|	hypothetical protein GOS_	279.1	9.4e-79	12
gi|134791999|gb|EBD46412.1|	hypothetical protein GOS_	279	1.1e-78	8
gi|136314748|gb|EBN33264.1|	hypothetical protein GOS_	278.5	1.4e-78	7
gi|139409470|gb|ECE91642.1|	hypothetical protein GOS_	278.1	1.9e-78	6
gi|141679129|gb|ECS77560.1|	hypothetical protein GOS_	277.5	2.9e-78	8
gi|136511323|gb|EBO63756.1|	hypothetical protein GOS_	277.5	3e-78	6
gi|140707124|gb|ECM96255.1|	hypothetical protein GOS_	277.4	3.2e-78	6
gi|140271008|gb|ECK68998.1|	hypothetical protein GOS_	277.4	3.2e-78	8
gi|136723449|gb|EBP98110.1|	hypothetical protein GOS_	277.3	3.3e-78	6
gi|136619899|gb|EBP33006.1|	hypothetical protein GOS_	276.8	4.6e-78	6
gi|139489468|gb|ECF42450.1|	hypothetical protein GOS_	276.6	5.3e-78	7
gi|136080215|gb|EBL77680.1|	hypothetical protein GOS_	276.6	5.3e-78	8
gi|140225092|gb|ECK37495.1|	hypothetical protein GOS_	276.5	6e-78	8
gi|142008063|gb|ECU78667.1|	hypothetical protein GOS_	276.4	6.2e-78	11
gi|136227890|gb|EBM74153.1|	hypothetical protein GOS_	276.3	6.9e-78	7
gi|135766481|gb|EBJ71126.1|	hypothetical protein GOS_	276.2	7.3e-78	7
gi|139518191|gb|ECF62007.1|	hypothetical protein GOS_	274.9	1.8e-77	6
gi|138584236|gb|ECA60707.1|	hypothetical protein GOS_	274.4	2.5e-77	7
gi|140877450|gb|ECO11444.1|	hypothetical protein GOS_	274.3	2.6e-77	7
gi|136525906|gb|EBO73076.1|	hypothetical protein GOS_	274	3.2e-77	6
gi|137837248|gb|EBW28360.1|	hypothetical protein GOS_	273.7	3.9e-77	8
gi|141004995|gb|ECO99124.1|	hypothetical protein GOS_	273.5	4.6e-77	7
gi|141819975|gb|ECT47235.1|	hypothetical protein GOS_	273.3	5.4e-77	6
gi|136808058|gb|EBQ54218.1|	hypothetical protein GOS_	273.3	5.5e-77	6
gi|136451246|gb|EBO24867.1|	hypothetical protein GOS_	273.2	5.7e-77	9
gi|138957548|gb|ECC58504.1|	hypothetical protein GOS_	272.6	8.6e-77	8
gi|135930252|gb|EBK78225.1|	hypothetical protein GOS_	272.3	1.1e-76	8
gi|139848123|gb|ECH88721.1|	hypothetical protein GOS_	272.1	1.3e-76	7
gi|143502603|gb|EDF34006.1|	hypothetical protein GOS_	271.5	1.9e-76	7
gi|134550280|gb|EBC01044.1|	hypothetical protein GOS_	271.1	2.4e-76	6
gi|144196811|gb|EDJ57534.1|	hypothetical protein GOS_	271.1	2.4e-76	6
gi|141855164|gb|ECT71989.1|	hypothetical protein GOS_	271.2	2.4e-76	7
gi|136906312|gb|EBR14989.1|	hypothetical protein GOS_	271.1	2.4e-76	8
gi|137524884|gb|EBU55957.1|	hypothetical protein GOS_	271	2.6e-76	7
gi|136127641|gb|EBM10050.1|	hypothetical protein GOS_	270.7	3.3e-76	7
gi|137125972|gb|EBS34835.1|	hypothetical protein GOS_	270.4	3.9e-76	7
gi|140857325|gb|ECN97278.1|	hypothetical protein GOS_	270.1	5e-76	7
gi|138140837|gb|EBX97044.1|	hypothetical protein GOS_	269.8	6.2e-76	7
gi|140825848|gb|ECN77848.1|	hypothetical protein GOS_	269.1	9.9e-76	9
gi|139852856|gb|ECH92047.1|	hypothetical protein GOS_	268.5	1.5e-75	8
gi|137475545|gb|EBU30543.1|	hypothetical protein GOS_	268.4	1.6e-75	7
gi|139652129|gb|ECG53083.1|	hypothetical protein GOS_	268.1	2e-75	6
gi|140853767|gb|ECN94782.1|	hypothetical protein GOS_	268	2.2e-75	7
gi|135338046|gb|EBG96539.1|	hypothetical protein GOS_	267.7	2.7e-75	6
gi|136310555|gb|EBN30461.1|	hypothetical protein GOS_	267.2	3.6e-75	5
gi|141162105|gb|ECQ05946.1|	hypothetical protein GOS_	267.2	3.7e-75	7
gi|134648962|gb|EBC60190.1|	hypothetical protein GOS_	267	4.1e-75	6
gi|138415772|gb|EBZ51746.1|	hypothetical protein GOS_	266.9	4.5e-75	6
gi|140425718|gb|ECL67368.1|	hypothetical protein GOS_	266.9	4.5e-75	6
gi|139144567|gb|ECD70731.1|	hypothetical protein GOS_	266.6	5.7e-75	6
gi|139839786|gb|ECH82764.1|	hypothetical protein GOS_	266.6	5.7e-75	8
gi|134655083|gb|EBC63750.1|	hypothetical protein GOS_	266.5	6e-75	7
gi|136756445|gb|EBQ19702.1|	hypothetical protein GOS_	266.4	6.5e-75	5
gi|141945429|gb|ECU35084.1|	hypothetical protein GOS_	266.2	7.1e-75	7
gi|137495838|gb|EBU40947.1|	hypothetical protein GOS_	266.1	8e-75	6
gi|135391406|gb|EBH32364.1|	hypothetical protein GOS_	266.1	8e-75	8
gi|138254810|gb|EBY59972.1|	hypothetical protein GOS_	265.8	9.5e-75	8
gi|134674476|gb|EBC75007.1|	hypothetical protein GOS_	265.7	1.1e-74	6
gi|135810331|gb|EBJ98730.1|	hypothetical protein GOS_	265.6	1.1e-74	8
gi|139945968|gb|ECI55656.1|	hypothetical protein GOS_	265.4	1.3e-74	7
gi|141989271|gb|ECU65853.1|	hypothetical protein GOS_	265.3	1.4e-74	9
gi|134620751|gb|EBC43417.1|	hypothetical protein GOS_	264.6	2.2e-74	8
gi|141409921|gb|ECR63316.1|	hypothetical protein GOS_	263.9	3.5e-74	6
gi|135701828|gb|EBJ31061.1|	hypothetical protein GOS_	263.9	3.5e-74	7
gi|136857808|gb|EBQ87414.1|	hypothetical protein GOS_	263.4	5e-74	6
gi|136737127|gb|EBQ07064.1|	hypothetical protein GOS_	263.1	6.2e-74	6
gi|139697353|gb|ECG84738.1|	hypothetical protein GOS_	262.6	8.6e-74	6
gi|134531753|gb|EBB89996.1|	hypothetical protein GOS_	262.6	8.8e-74	7
gi|139072194|gb|ECD21916.1|	hypothetical protein GOS_	262.5	9.7e-74	11
gi|137363249|gb|EBT67868.1|	hypothetical protein GOS_	262.2	1.2e-73	6
gi|143271183|gb|EDE04598.1|	hypothetical protein GOS_	262.2	1.2e-73	8
gi|138504182|gb|ECA06286.1|	hypothetical protein GOS_	261.7	1.6e-73	5
gi|138760437|gb|ECB78107.1|	hypothetical protein GOS_	261.3	2.2e-73	7
gi|138545969|gb|ECA34063.1|	hypothetical protein GOS_	260.5	3.9e-73	8
gi|141986939|gb|ECU64189.1|	hypothetical protein GOS_	260.5	3.9e-73	9
gi|141512559|gb|ECS11629.1|	hypothetical protein GOS_	260.2	4.6e-73	7
gi|134936999|gb|EBE41624.1|	hypothetical protein GOS_	260	5.4e-73	6
gi|135818571|gb|EBK03895.1|	hypothetical protein GOS_	259.4	8.1e-73	6
gi|139504214|gb|ECF52310.1|	hypothetical protein GOS_	259.4	8.3e-73	6
gi|137787283|gb|EBV99382.1|	hypothetical protein GOS_	259.3	9e-73	8
gi|138363153|gb|EBZ17032.1|	hypothetical protein GOS_	259.1	1e-72	7
gi|143918337|gb|EDH56736.1|	hypothetical protein GOS_	258.8	1.3e-72	5
gi|141915836|gb|ECU14339.1|	hypothetical protein GOS_	258.8	1.3e-72	6
gi|138415573|gb|EBZ51616.1|	hypothetical protein GOS_	258.6	1.5e-72	7
gi|139389234|gb|ECE78166.1|	hypothetical protein GOS_	258.3	1.7e-72	7
gi|144141282|gb|EDJ16441.1|	hypothetical protein GOS_	258.1	2e-72	7
gi|138192947|gb|EBY32136.1|	hypothetical protein GOS_	257.5	3e-72	6
gi|139226268|gb|ECE27908.1|	hypothetical protein GOS_	257.4	3.3e-72	6
gi|139475716|gb|ECF34294.1|	hypothetical protein GOS_	257.2	3.8e-72	5
gi|138674014|gb|ECB21996.1|	hypothetical protein GOS_	256.5	5.9e-72	8
gi|140465403|gb|ECL91315.1|	hypothetical protein GOS_	256.3	7.2e-72	7
gi|137930456|gb|EBW81603.1|	hypothetical protein GOS_	254.6	2.3e-71	6
gi|140537022|gb|ECM14806.1|	hypothetical protein GOS_	254.6	2.3e-71	6
gi|136698819|gb|EBP81964.1|	hypothetical protein GOS_	254.6	2.3e-71	7
gi|140774775|gb|ECN41865.1|	hypothetical protein GOS_	254.6	2.3e-71	8
gi|138118656|gb|EBX84707.1|	hypothetical protein GOS_	254.2	3e-71	7
gi|141266583|gb|ECQ77846.1|	hypothetical protein GOS_	254.1	3.2e-71	6
gi|134684909|gb|EBC81197.1|	hypothetical protein GOS_	253.6	4.5e-71	8
gi|136108003|gb|EBL96588.1|	hypothetical protein GOS_	253.4	5.3e-71	6
gi|136679627|gb|EBP69399.1|	hypothetical protein GOS_	253.3	5.8e-71	6
gi|139848122|gb|ECH88720.1|	hypothetical protein GOS_	253	6.9e-71	7
gi|140213288|gb|ECK30021.1|	hypothetical protein GOS_	252.4	1e-70	6
gi|135625669|gb|EBI83969.1|	hypothetical protein GOS_	252.4	1e-70	7
gi|137149933|gb|EBS48198.1|	hypothetical protein GOS_	252.3	1.1e-70	6
gi|134538222|gb|EBB93861.1|	hypothetical protein GOS_	251.7	1.7e-70	6
gi|141138730|gb|ECP89499.1|	hypothetical protein GOS_	251.7	1.7e-70	6
gi|138367611|gb|EBZ19439.1|	hypothetical protein GOS_	251.7	1.7e-70	7
gi|140784230|gb|ECN48452.1|	hypothetical protein GOS_	251.1	2.5e-70	6
gi|140983321|gb|ECO83812.1|	hypothetical protein GOS_	251	2.7e-70	6
gi|134582038|gb|EBC20241.1|	hypothetical protein GOS_	250.8	3.2e-70	8
gi|136099526|gb|EBL90819.1|	hypothetical protein GOS_	249.8	6.3e-70	7
gi|135662682|gb|EBJ06901.1|	hypothetical protein GOS_	249.3	8.7e-70	5
gi|138174462|gb|EBY19879.1|	hypothetical protein GOS_	249.3	9.1e-70	6
gi|142000476|gb|ECU73497.1|	hypothetical protein GOS_	248.8	1.2e-69	6
gi|134643056|gb|EBC56692.1|	hypothetical protein GOS_	248.6	1.4e-69	13
gi|140969877|gb|ECO74493.1|	hypothetical protein GOS_	248.2	2e-69	7
gi|140588565|gb|ECM30810.1|	hypothetical protein GOS_	247.7	2.7e-69	7
gi|139196752|gb|ECE07474.1|	hypothetical protein GOS_	247.3	3.5e-69	5
gi|139321341|gb|ECE52454.1|	hypothetical protein GOS_	246.9	4.8e-69	6
gi|136297881|gb|EBN21789.1|	hypothetical protein GOS_	246.8	5.2e-69	6
gi|141957448|gb|ECU43771.1|	hypothetical protein GOS_	246.7	5.3e-69	7
gi|142067830|gb|ECV32280.1|	hypothetical protein GOS_	246.3	7e-69	7
gi|143446023|gb|EDF00192.1|	hypothetical protein GOS_	246.3	7.2e-69	7
gi|136232064|gb|EBM76965.1|	hypothetical protein GOS_	245.9	9.4e-69	7
gi|139754114|gb|ECH22884.1|	hypothetical protein GOS_	245	1.8e-68	7
gi|144055667|gb|EDI54607.1|	hypothetical protein GOS_	244.3	2.9e-68	6
gi|142006636|gb|ECU77642.1|	hypothetical protein GOS_	244.2	3e-68	6
gi|135477822|gb|EBH90233.1|	hypothetical protein GOS_	244.1	3.3e-68	8
gi|134607530|gb|EBC35336.1|	hypothetical protein GOS_	243.8	4e-68	7
gi|136306611|gb|EBN27753.1|	hypothetical protein GOS_	243.8	4e-68	7
gi|140373881|gb|ECL33286.1|	hypothetical protein GOS_	243.7	4.3e-68	5
gi|136175510|gb|EBM39090.1|	hypothetical protein GOS_	243.4	5.3e-68	10
gi|143594932|gb|EDF77594.1|	hypothetical protein GOS_	243.2	6.2e-68	7
gi|136511324|gb|EBO63757.1|	hypothetical protein GOS_	242.9	7.8e-68	6
gi|135741710|gb|EBJ55755.1|	hypothetical protein GOS_	242.9	7.8e-68	6
gi|136608093|gb|EBP25631.1|	hypothetical protein GOS_	242.2	1.2e-67	7
gi|138208011|gb|EBY41776.1|	hypothetical protein GOS_	242.2	1.3e-67	7
gi|143719076|gb|EDG43423.1|	hypothetical protein GOS_	242.1	1.3e-67	7
gi|136656068|gb|EBP54396.1|	hypothetical protein GOS_	241.6	1.9e-67	6
gi|139108030|gb|ECD46866.1|	hypothetical protein GOS_	241.3	2.2e-67	7
gi|137612482|gb|EBV04965.1|	hypothetical protein GOS_	241.3	2.3e-67	5
gi|141128412|gb|ECP82486.1|	hypothetical protein GOS_	241.2	2.5e-67	6
gi|140921712|gb|ECO40670.1|	hypothetical protein GOS_	241	2.8e-67	6
gi|134609864|gb|EBC36769.1|	hypothetical protein GOS_	240.3	4.7e-67	7
gi|135463126|gb|EBH80467.1|	hypothetical protein GOS_	240.2	5e-67	6
gi|141997151|gb|ECU71277.1|	hypothetical protein GOS_	239.5	7.9e-67	6
gi|136094041|gb|EBL87060.1|	hypothetical protein GOS_	239.2	1e-66	5
gi|136481538|gb|EBO44471.1|	hypothetical protein GOS_	239.2	1e-66	6
gi|140598358|gb|ECM33998.1|	hypothetical protein GOS_	238.9	1.2e-66	5
gi|135494187|gb|EBI00733.1|	hypothetical protein GOS_	238.9	1.3e-66	6
gi|135402376|gb|EBH39757.1|	hypothetical protein GOS_	238.8	1.3e-66	6
gi|135335263|gb|EBG94694.1|	hypothetical protein GOS_	238.7	1.4e-66	7
gi|136492276|gb|EBO51403.1|	hypothetical protein GOS_	237.7	2.7e-66	6
gi|136904953|gb|EBR14497.1|	hypothetical protein GOS_	237.7	2.8e-66	6
gi|137974975|gb|EBX06768.1|	hypothetical protein GOS_	237.7	2.8e-66	7
gi|139541845|gb|ECF77809.1|	hypothetical protein GOS_	237.7	2.8e-66	8
gi|137604391|gb|EBV00343.1|	hypothetical protein GOS_	237.6	2.9e-66	7
gi|136411229|gb|EBN99026.1|	hypothetical protein GOS_	237.6	3e-66	7
gi|137555116|gb|EBU72638.1|	hypothetical protein GOS_	237.5	3.1e-66	6
gi|136567620|gb|EBO99691.1|	hypothetical protein GOS_	236.7	5.6e-66	6
gi|138604309|gb|ECA74832.1|	hypothetical protein GOS_	236.3	7.1e-66	6
gi|134901939|gb|EBE18343.1|	hypothetical protein GOS_	236.2	7.9e-66	6
gi|142991736|gb|EDC03126.1|	hypothetical protein GOS_	236.1	8.3e-66	8
gi|138367404|gb|EBZ19350.1|	hypothetical protein GOS_	236.1	8.7e-66	7
gi|139636301|gb|ECG42002.1|	hypothetical protein GOS_	236	9.2e-66	8
gi|136782840|gb|EBQ37456.1|	hypothetical protein GOS_	235.9	9.5e-66	6
gi|139489775|gb|ECF42568.1|	hypothetical protein GOS_	235.2	1.6e-65	7
gi|139317651|gb|ECE51755.1|	hypothetical protein GOS_	235.1	1.7e-65	7
gi|138189459|gb|EBY30385.1|	hypothetical protein GOS_	234.6	2.3e-65	6
gi|140406721|gb|ECL56231.1|	hypothetical protein GOS_	234.5	2.5e-65	5
gi|141557342|gb|ECS35655.1|	hypothetical protein GOS_	234.4	2.7e-65	6
gi|141163836|gb|ECQ07185.1|	hypothetical protein GOS_	234.3	3e-65	7
gi|140662435|gb|ECM64686.1|	hypothetical protein GOS_	234.1	3.3e-65	7
gi|134413264|gb|EBB20482.1|	hypothetical protein GOS_	234	3.6e-65	7
gi|143989016|gb|EDI06814.1|	hypothetical protein GOS_	234	3.6e-65	10
gi|137674835|gb|EBV38644.1|	hypothetical protein GOS_	233.5	5.3e-65	7
gi|138660728|gb|ECB12490.1|	hypothetical protein GOS_	233.3	5.9e-65	10
gi|141455069|gb|ECR94111.1|	hypothetical protein GOS_	232.7	9e-65	7
gi|141125510|gb|ECP80386.1|	hypothetical protein GOS_	232.4	1.1e-64	5
gi|135057054|gb|EBF21756.1|	hypothetical protein GOS_	232.3	1.2e-64	5
gi|135142704|gb|EBF76588.1|	hypothetical protein GOS_	232.1	1.3e-64	5
gi|135157361|gb|EBF86010.1|	hypothetical protein GOS_	232.2	1.3e-64	7
gi|136756729|gb|EBQ19882.1|	hypothetical protein GOS_	232	1.4e-64	12
gi|140630760|gb|ECM44297.1|	hypothetical protein GOS_	231.9	1.6e-64	8
gi|139321838|gb|ECE52552.1|	hypothetical protein GOS_	231.7	1.7e-64	7
gi|135142705|gb|EBF76589.1|	hypothetical protein GOS_	231.2	2.6e-64	6
gi|143967387|gb|EDH91962.1|	hypothetical protein GOS_	231.1	2.6e-64	6
gi|136150556|gb|EBM22821.1|	hypothetical protein GOS_	230.5	4.1e-64	6
gi|139715046|gb|ECG97165.1|	hypothetical protein GOS_	230.4	4.5e-64	6
gi|141302826|gb|ECQ94652.1|	hypothetical protein GOS_	230.2	5.1e-64	8
gi|141694332|gb|ECS84698.1|	hypothetical protein GOS_	230	5.7e-64	5
gi|135028634|gb|EBF03404.1|	hypothetical protein GOS_	229.9	6.2e-64	7
gi|136782841|gb|EBQ37457.1|	hypothetical protein GOS_	229.8	6.7e-64	6
gi|138704984|gb|ECB43881.1|	hypothetical protein GOS_	228.9	1.2e-63	7
gi|139578625|gb|ECG03201.1|	hypothetical protein GOS_	228.7	1.4e-63	7
gi|137874370|gb|EBW49636.1|	hypothetical protein GOS_	228.6	1.5e-63	7
gi|141302827|gb|ECQ94653.1|	hypothetical protein GOS_	228.6	1.5e-63	7
gi|137654087|gb|EBV26867.1|	hypothetical protein GOS_	228.6	1.5e-63	8
gi|142209490|gb|ECW41238.1|	hypothetical protein GOS_	228.4	1.8e-63	7
gi|140138633|gb|ECJ79745.1|	hypothetical protein GOS_	227.4	3.5e-63	7
gi|144146149|gb|EDJ20003.1|	hypothetical protein GOS_	226.9	4.8e-63	5
gi|138363152|gb|EBZ17031.1|	hypothetical protein GOS_	226.9	4.8e-63	9
gi|141762080|gb|ECT15528.1|	hypothetical protein GOS_	226.3	7.7e-63	5
gi|138340113|gb|EBZ06716.1|	hypothetical protein GOS_	225.3	1.5e-62	6
gi|138560963|gb|ECA44574.1|	hypothetical protein GOS_	225	1.8e-62	7
gi|141020158|gb|ECP09414.1|	hypothetical protein GOS_	224.9	2e-62	5
gi|141864124|gb|ECT78368.1|	hypothetical protein GOS_	224.9	2e-62	6
gi|134811266|gb|EBD59075.1|	hypothetical protein GOS_	224.9	2.1e-62	6
gi|141438389|gb|ECR82990.1|	hypothetical protein GOS_	224.4	2.7e-62	9
gi|139619312|gb|ECG30570.1|	hypothetical protein GOS_	224.4	2.9e-62	6
gi|142919053|gb|EDB51717.1|	hypothetical protein GOS_	224.1	3.5e-62	7
gi|136027419|gb|EBL42131.1|	hypothetical protein GOS_	224.1	3.6e-62	5
gi|141803802|gb|ECT36110.1|	hypothetical protein GOS_	224	3.6e-62	8
gi|140961666|gb|ECO69038.1|	hypothetical protein GOS_	223.7	4.6e-62	6
gi|137203483|gb|EBS78068.1|	hypothetical protein GOS_	223.5	5.1e-62	6
gi|136790747|gb|EBQ42712.1|	hypothetical protein GOS_	223.3	5.8e-62	7
gi|144056489|gb|EDI55215.1|	hypothetical protein GOS_	223.3	5.8e-62	7
gi|135116291|gb|EBF59606.1|	hypothetical protein GOS_	223	7.3e-62	6
gi|140873706|gb|ECO08954.1|	hypothetical protein GOS_	222.9	8.2e-62	7
gi|136858193|gb|EBQ87671.1|	hypothetical protein GOS_	222.8	8.3e-62	6
gi|135547079|gb|EBI34558.1|	hypothetical protein GOS_	222.8	8.5e-62	7
gi|140425366|gb|ECL67128.1|	hypothetical protein GOS_	222.7	9e-62	7
gi|137766619|gb|EBV88119.1|	hypothetical protein GOS_	222.3	1.2e-61	6
gi|136319101|gb|EBN36144.1|	hypothetical protein GOS_	222	1.5e-61	6
gi|144018592|gb|EDI28043.1|	hypothetical protein GOS_	222	1.5e-61	6
gi|135041731|gb|EBF11992.1|	hypothetical protein GOS_	221.1	2.8e-61	6
gi|137582202|gb|EBU87981.1|	hypothetical protein GOS_	221	3.1e-61	5
gi|135048029|gb|EBF16017.1|	hypothetical protein GOS_	220.7	3.7e-61	6
gi|138470060|gb|EBZ89730.1|	hypothetical protein GOS_	220.7	3.7e-61	6
gi|140407564|gb|ECL56700.1|	hypothetical protein GOS_	220.6	4e-61	5
gi|134781287|gb|EBD38942.1|	hypothetical protein GOS_	220.5	4.2e-61	6
gi|143859882|gb|EDH14774.1|	hypothetical protein GOS_	220.4	4.4e-61	6
gi|139477824|gb|ECF35754.1|	hypothetical protein GOS_	220	5.8e-61	5
gi|139103938|gb|ECD44048.1|	hypothetical protein GOS_	219.4	9e-61	7
gi|141336348|gb|ECR13177.1|	hypothetical protein GOS_	219	1.2e-60	6
gi|140014784|gb|ECJ01554.1|	hypothetical protein GOS_	218.8	1.3e-60	6
gi|136014582|gb|EBL33477.1|	hypothetical protein GOS_	218.7	1.5e-60	5
gi|141650505|gb|ECS65708.1|	hypothetical protein GOS_	218.6	1.6e-60	5
gi|141163837|gb|ECQ07186.1|	hypothetical protein GOS_	218.6	1.6e-60	7
gi|140133197|gb|ECJ76487.1|	hypothetical protein GOS_	218.5	1.7e-60	6
gi|135352119|gb|EBH05996.1|	hypothetical protein GOS_	218.3	1.9e-60	6
gi|138970882|gb|ECC64165.1|	hypothetical protein GOS_	218.1	2.2e-60	7
gi|141664166|gb|ECS69601.1|	hypothetical protein GOS_	217.8	2.7e-60	6
gi|140646909|gb|ECM53975.1|	hypothetical protein GOS_	217.8	2.8e-60	6
gi|141175133|gb|ECQ15082.1|	hypothetical protein GOS_	217.6	3.1e-60	7
gi|139119132|gb|ECD54486.1|	hypothetical protein GOS_	217.5	3.4e-60	10
gi|136860592|gb|EBQ89280.1|	hypothetical protein GOS_	217.2	4.1e-60	6
gi|138771788|gb|ECB81495.1|	hypothetical protein GOS_	217	4.9e-60	6
gi|144039974|gb|EDI42982.1|	hypothetical protein GOS_	216.6	6.2e-60	6
gi|136002832|gb|EBL25869.1|	hypothetical protein GOS_	216.6	6.4e-60	6
gi|139408505|gb|ECE90959.1|	hypothetical protein GOS_	216.2	8.1e-60	6
gi|144171718|gb|EDJ38885.1|	hypothetical protein GOS_	215.8	1.1e-59	6
gi|140690250|gb|ECM84346.1|	hypothetical protein GOS_	215.6	1.3e-59	5
gi|140874566|gb|ECO09526.1|	hypothetical protein GOS_	215.5	1.4e-59	5
gi|140980402|gb|ECO81807.1|	hypothetical protein GOS_	215.4	1.5e-59	5
gi|141077349|gb|ECP46596.1|	hypothetical protein GOS_	215.3	1.5e-59	5
gi|135104350|gb|EBF51967.1|	hypothetical protein GOS_	215.3	1.6e-59	6
gi|135155450|gb|EBF84764.1|	hypothetical protein GOS_	215.3	1.6e-59	6
gi|135222197|gb|EBG26130.1|	hypothetical protein GOS_	215.2	1.7e-59	5
gi|142393998|gb|ECX74673.1|	hypothetical protein GOS_	214.7	2.3e-59	8
gi|136736078|gb|EBQ06381.1|	hypothetical protein GOS_	214.6	2.4e-59	5
gi|138615521|gb|ECA82693.1|	hypothetical protein GOS_	214.3	3.2e-59	6
gi|136703209|gb|EBP84823.1|	hypothetical protein GOS_	213.7	4.8e-59	7
gi|141902012|gb|ECU04872.1|	hypothetical protein GOS_	213.6	5e-59	5
gi|134561807|gb|EBC08008.1|	hypothetical protein GOS_	213.5	5.4e-59	6
gi|144139870|gb|EDJ15411.1|	hypothetical protein GOS_	213.1	7e-59	5
gi|137534735|gb|EBU61309.1|	hypothetical protein GOS_	213.1	7.2e-59	5
gi|139823931|gb|ECH71638.1|	hypothetical protein GOS_	213.1	7.3e-59	5
gi|144156349|gb|EDJ27515.1|	hypothetical protein GOS_	212.8	9e-59	5
gi|137519850|gb|EBU53229.1|	hypothetical protein GOS_	212.7	9.1e-59	5
gi|135123787|gb|EBF64413.1|	hypothetical protein GOS_	212.6	9.7e-59	6
gi|142212648|gb|ECW43678.1|	hypothetical protein GOS_	212.6	9.7e-59	6
gi|139619925|gb|ECG30804.1|	hypothetical protein GOS_	212.2	1.3e-58	7
gi|142471161|gb|ECY32075.1|	hypothetical protein GOS_	212.2	1.4e-58	7
gi|138505974|gb|ECA07168.1|	hypothetical protein GOS_	211.7	1.9e-58	8
gi|138665912|gb|ECB16164.1|	hypothetical protein GOS_	211.3	2.5e-58	5
gi|138478898|gb|EBZ94257.1|	hypothetical protein GOS_	211	3e-58	7
gi|135222198|gb|EBG26131.1|	hypothetical protein GOS_	210.6	4.1e-58	7
gi|140775348|gb|ECN42259.1|	hypothetical protein GOS_	210.5	4.2e-58	7
gi|141013761|gb|ECP05144.1|	hypothetical protein GOS_	210.2	5.3e-58	5
gi|140748679|gb|ECN25026.1|	hypothetical protein GOS_	210.1	5.6e-58	5
gi|140646910|gb|ECM53976.1|	hypothetical protein GOS_	210.1	5.7e-58	5
gi|134489509|gb|EBB65137.1|	hypothetical protein GOS_	209.8	7.1e-58	6
gi|136229012|gb|EBM74916.1|	hypothetical protein GOS_	209.7	7.5e-58	5
gi|144068021|gb|EDI63744.1|	hypothetical protein GOS_	209.3	9.7e-58	7
gi|136446339|gb|EBO21703.1|	hypothetical protein GOS_	209.1	1.2e-57	4
gi|139829119|gb|ECH75276.1|	hypothetical protein GOS_	208.5	1.7e-57	5
gi|135145813|gb|EBF78583.1|	hypothetical protein GOS_	208.4	1.9e-57	6
gi|139869936|gb|ECI03726.1|	hypothetical protein GOS_	208.4	1.9e-57	6
gi|137612251|gb|EBV04833.1|	hypothetical protein GOS_	207.5	3.5e-57	5
gi|143166596|gb|EDD29667.1|	hypothetical protein GOS_	207.4	3.7e-57	5
gi|139658958|gb|ECG58018.1|	hypothetical protein GOS_	206.2	8.3e-57	5
gi|141319020|gb|ECR01711.1|	hypothetical protein GOS_	206	9.6e-57	5
gi|137698494|gb|EBV52075.1|	hypothetical protein GOS_	205	1.9e-56	6
gi|143867653|gb|EDH20519.1|	hypothetical protein GOS_	205.1	1.9e-56	6
gi|141560011|gb|ECS37448.1|	hypothetical protein GOS_	204.9	2.1e-56	5
gi|141029948|gb|ECP15054.1|	hypothetical protein GOS_	204.5	2.7e-56	5
gi|135167837|gb|EBF92776.1|	hypothetical protein GOS_	204.4	3e-56	6
gi|143174344|gb|EDD35191.1|	hypothetical protein GOS_	204.3	3.3e-56	6
gi|137446960|gb|EBU15138.1|	hypothetical protein GOS_	204.2	3.4e-56	6
gi|138136994|gb|EBX94901.1|	hypothetical protein GOS_	204	3.8e-56	5
gi|138273837|gb|EBY73190.1|	hypothetical protein GOS_	203.8	4.5e-56	5
gi|141908329|gb|ECU09326.1|	hypothetical protein GOS_	202.9	8.6e-56	8
gi|136023899|gb|EBL39791.1|	hypothetical protein GOS_	202.4	1.2e-55	5
gi|139059047|gb|ECD12709.1|	hypothetical protein GOS_	202.4	1.2e-55	5
gi|142897305|gb|EDB35730.1|	hypothetical protein GOS_	201.3	2.5e-55	4
gi|142453455|gb|ECY18967.1|	hypothetical protein GOS_	200.9	3.3e-55	5
gi|139180303|gb|ECD95730.1|	hypothetical protein GOS_	200.8	3.7e-55	6
gi|141415527|gb|ECR66854.1|	hypothetical protein GOS_	200.8	3.7e-55	6
gi|143118075|gb|EDC94587.1|	hypothetical protein GOS_	200.3	4.9e-55	4
gi|140300691|gb|ECK82473.1|	hypothetical protein GOS_	199.8	7.1e-55	6
gi|138406701|gb|EBZ45293.1|	hypothetical protein GOS_	199.7	7.8e-55	5
gi|144048635|gb|EDI49401.1|	hypothetical protein GOS_	199.7	7.9e-55	6
gi|134550496|gb|EBC01169.1|	hypothetical protein GOS_	199.3	1e-54	5
gi|140159430|gb|ECJ92062.1|	hypothetical protein GOS_	199.3	1e-54	7
gi|135916195|gb|EBK68637.1|	hypothetical protein GOS_	199.3	1e-54	8
gi|144146147|gb|EDJ20001.1|	hypothetical protein GOS_	199.1	1.2e-54	4
gi|134823360|gb|EBD66750.1|	hypothetical protein GOS_	199	1.2e-54	5
gi|136204495|gb|EBM58323.1|	hypothetical protein GOS_	198.7	1.5e-54	5
gi|144063036|gb|EDI60051.1|	hypothetical protein GOS_	198.8	1.5e-54	6
gi|141409772|gb|ECR63206.1|	hypothetical protein GOS_	198.6	1.6e-54	6
gi|144146146|gb|EDJ20000.1|	hypothetical protein GOS_	198.5	1.7e-54	5
gi|141768001|gb|ECT18740.1|	hypothetical protein GOS_	198.2	2.1e-54	4
gi|141890345|gb|ECT96462.1|	hypothetical protein GOS_	198.1	2.3e-54	5
gi|135797012|gb|EBJ90322.1|	hypothetical protein GOS_	198.1	2.4e-54	5
gi|144043932|gb|EDI45911.1|	hypothetical protein GOS_	197.9	2.6e-54	4
gi|144123217|gb|EDJ03206.1|	hypothetical protein GOS_	197.8	2.8e-54	6
gi|138679626|gb|ECB26035.1|	hypothetical protein GOS_	197.7	3.1e-54	4
gi|136847020|gb|EBQ80169.1|	hypothetical protein GOS_	197.7	3.1e-54	5
gi|138421131|gb|EBZ55395.1|	hypothetical protein GOS_	197.5	3.6e-54	5
gi|143246330|gb|EDD86790.1|	hypothetical protein GOS_	197.1	4.8e-54	6
gi|136392343|gb|EBN86102.1|	hypothetical protein GOS_	196.9	5.2e-54	6
gi|135068273|gb|EBF28902.1|	hypothetical protein GOS_	196.9	5.5e-54	5
gi|137513840|gb|EBU50121.1|	hypothetical protein GOS_	196.9	5.5e-54	5
gi|138069533|gb|EBX57043.1|	hypothetical protein GOS_	196.7	6.1e-54	7
gi|138274528|gb|EBY73680.1|	hypothetical protein GOS_	196.4	7.6e-54	5
gi|135810348|gb|EBJ98740.1|	hypothetical protein GOS_	195.8	1.1e-53	6
gi|138470061|gb|EBZ89731.1|	hypothetical protein GOS_	195.6	1.3e-53	5
gi|139638596|gb|ECG43586.1|	hypothetical protein GOS_	195.6	1.3e-53	5
gi|135654268|gb|EBJ01694.1|	hypothetical protein GOS_	195.4	1.5e-53	5
gi|135494918|gb|EBI01200.1|	hypothetical protein GOS_	194.5	2.9e-53	5
gi|135660896|gb|EBJ05791.1|	hypothetical protein GOS_	194.3	3.2e-53	6
gi|135782140|gb|EBJ80912.1|	hypothetical protein GOS_	194.1	3.6e-53	4
gi|138614596|gb|ECA82092.1|	hypothetical protein GOS_	194.1	3.7e-53	5
gi|143037826|gb|EDC35892.1|	hypothetical protein GOS_	193.8	4.6e-53	5
gi|136339766|gb|EBN50077.1|	hypothetical protein GOS_	193.6	5.4e-53	5
gi|139864176|gb|ECH99737.1|	hypothetical protein GOS_	193.3	6.6e-53	8
gi|135067732|gb|EBF28554.1|	hypothetical protein GOS_	193	7.7e-53	9
gi|136806212|gb|EBQ52991.1|	hypothetical protein GOS_	193	8.1e-53	5
gi|134873087|gb|EBD99178.1|	hypothetical protein GOS_	192.8	9.2e-53	5
gi|139754115|gb|ECH22885.1|	hypothetical protein GOS_	192.7	1e-52	5
gi|139054078|gb|ECD09196.1|	hypothetical protein GOS_	192	1.6e-52	6
gi|139619924|gb|ECG30803.1|	hypothetical protein GOS_	191.9	1.7e-52	8
gi|135183727|gb|EBG02914.1|	hypothetical protein GOS_	191.8	1.8e-52	6
gi|136737126|gb|EBQ07063.1|	hypothetical protein GOS_	191.7	2e-52	5
gi|139607151|gb|ECG23172.1|	hypothetical protein GOS_	191	3.2e-52	4
gi|134530237|gb|EBB89098.1|	hypothetical protein GOS_	190.9	3.3e-52	4
gi|141779643|gb|ECT24956.1|	hypothetical protein GOS_	190.7	3.8e-52	5
gi|140814157|gb|ECN69507.1|	hypothetical protein GOS_	190.4	4.8e-52	5
gi|140867574|gb|ECO04632.1|	hypothetical protein GOS_	190.3	5.2e-52	7
gi|136003988|gb|EBL26560.1|	hypothetical protein GOS_	190.2	5.5e-52	6
gi|140812923|gb|ECN68628.1|	hypothetical protein GOS_	190.1	5.8e-52	5
gi|136697056|gb|EBP80817.1|	hypothetical protein GOS_	189.9	6.8e-52	5
gi|137994103|gb|EBX17331.1|	hypothetical protein GOS_	189.8	7.6e-52	5
gi|144138411|gb|EDJ14359.1|	hypothetical protein GOS_	189.6	8.2e-52	5
gi|139728298|gb|ECH06387.1|	hypothetical protein GOS_	189.5	8.8e-52	7
gi|140988121|gb|ECO87286.1|	hypothetical protein GOS_	189.5	8.9e-52	7
gi|141996741|gb|ECU71010.1|	hypothetical protein GOS_	189.2	1.1e-51	5
gi|144019812|gb|EDI28890.1|	hypothetical protein GOS_	189.1	1.2e-51	4
gi|140897718|gb|ECO24177.1|	hypothetical protein GOS_	189.1	1.2e-51	6
gi|138632724|gb|ECA94276.1|	hypothetical protein GOS_	189	1.3e-51	5
gi|134507129|gb|EBB75334.1|	hypothetical protein GOS_	188.7	1.5e-51	4
gi|138012263|gb|EBX26942.1|	hypothetical protein GOS_	188.6	1.7e-51	6
gi|138774042|gb|ECB82107.1|	hypothetical protein GOS_	188.5	1.8e-51	8
gi|141237315|gb|ECQ57387.1|	hypothetical protein GOS_	188	2.6e-51	4
gi|138062576|gb|EBX53221.1|	hypothetical protein GOS_	187.8	2.9e-51	5
gi|140184569|gb|ECK09753.1|	hypothetical protein GOS_	187.8	3e-51	4
gi|136001532|gb|EBL25101.1|	hypothetical protein GOS_	187.4	3.9e-51	7
gi|141455068|gb|ECR94110.1|	hypothetical protein GOS_	187.2	4.5e-51	5
gi|143046059|gb|EDC41935.1|	hypothetical protein GOS_	186.9	5.5e-51	4
gi|143442237|gb|EDE98040.1|	hypothetical protein GOS_	186.9	5.6e-51	5
gi|143067762|gb|EDC57814.1|	hypothetical protein GOS_	186.9	5.6e-51	6
gi|136762388|gb|EBQ23709.1|	hypothetical protein GOS_	186.7	6.4e-51	6
gi|143411982|gb|EDE81477.1|	hypothetical protein GOS_	186.6	6.7e-51	6
gi|135285604|gb|EBG63411.1|	hypothetical protein GOS_	186.4	7.9e-51	4
gi|138775733|gb|ECB82474.1|	hypothetical protein GOS_	186.2	9e-51	5
gi|136598189|gb|EBP19194.1|	hypothetical protein GOS_	186.1	9.3e-51	4
gi|137661621|gb|EBV31173.1|	hypothetical protein GOS_	186	1e-50	7
gi|137544079|gb|EBU66341.1|	hypothetical protein GOS_	185.9	1.1e-50	5
gi|136380514|gb|EBN77912.1|	hypothetical protein GOS_	185.5	1.4e-50	5
gi|142317574|gb|ECX21354.1|	hypothetical protein GOS_	185.3	1.6e-50	5
gi|137825511|gb|EBW21528.1|	hypothetical protein GOS_	185.3	1.7e-50	8
gi|135626136|gb|EBI84257.1|	hypothetical protein GOS_	184.4	3.2e-50	6
gi|139848413|gb|ECH88924.1|	hypothetical protein GOS_	184.2	3.6e-50	5
gi|140258440|gb|ECK60532.1|	hypothetical protein GOS_	184.1	3.8e-50	4
gi|141579632|gb|ECS45382.1|	hypothetical protein GOS_	184	4.1e-50	6
gi|140768847|gb|ECN37811.1|	hypothetical protein GOS_	183.9	4.3e-50	5
gi|141171134|gb|ECQ12381.1|	hypothetical protein GOS_	183.9	4.4e-50	5
gi|144167890|gb|EDJ36104.1|	hypothetical protein GOS_	183.6	5.3e-50	6
gi|140896014|gb|ECO23157.1|	hypothetical protein GOS_	183.5	5.9e-50	4
gi|140697426|gb|ECM89460.1|	hypothetical protein GOS_	182.7	1e-49	5
gi|140819700|gb|ECN73418.1|	hypothetical protein GOS_	182.6	1.1e-49	5
gi|138052372|gb|EBX47985.1|	hypothetical protein GOS_	182.5	1.2e-49	5
gi|140985217|gb|ECO85179.1|	hypothetical protein GOS_	181.7	1.9e-49	6
gi|139937472|gb|ECI49616.1|	hypothetical protein GOS_	181.3	2.6e-49	5
gi|136062154|gb|EBL65431.1|	hypothetical protein GOS_	180.7	4.1e-49	6
gi|134730163|gb|EBD07486.1|	hypothetical protein GOS_	180.5	4.6e-49	4
gi|141336297|gb|ECR13151.1|	hypothetical protein GOS_	180.4	4.8e-49	4
gi|135674607|gb|EBJ14258.1|	hypothetical protein GOS_	180	6.3e-49	5
gi|143197820|gb|EDD52229.1|	hypothetical protein GOS_	180	6.5e-49	6
gi|134687898|gb|EBC82928.1|	hypothetical protein GOS_	179	1.3e-48	5
gi|141486499|gb|ECS03777.1|	hypothetical protein GOS_	178.9	1.4e-48	5
gi|136662878|gb|EBP58550.1|	hypothetical protein GOS_	178.7	1.6e-48	5
gi|134673358|gb|EBC74354.1|	hypothetical protein GOS_	178.6	1.7e-48	6
gi|134774504|gb|EBD34257.1|	hypothetical protein GOS_	178	2.7e-48	5
gi|140281816|gb|ECK73073.1|	hypothetical protein GOS_	178	2.7e-48	5
gi|144175699|gb|EDJ41854.1|	hypothetical protein GOS_	177.8	2.9e-48	4
gi|138712882|gb|ECB49103.1|	hypothetical protein GOS_	177.6	3.4e-48	7
gi|135819866|gb|EBK04713.1|	hypothetical protein GOS_	177.6	3.5e-48	4
gi|138000665|gb|EBX20847.1|	hypothetical protein GOS_	177.5	3.8e-48	6
gi|144156350|gb|EDJ27516.1|	hypothetical protein GOS_	177.4	3.9e-48	4
gi|140088697|gb|ECJ46076.1|	hypothetical protein GOS_	177.4	4e-48	5
gi|138187481|gb|EBY29054.1|	hypothetical protein GOS_	177.2	4.6e-48	5
gi|138788952|gb|ECB86647.1|	hypothetical protein GOS_	177.1	4.8e-48	7
gi|142254213|gb|ECW74565.1|	hypothetical protein GOS_	177	5.2e-48	4
gi|142740186|gb|EDA23433.1|	hypothetical protein GOS_	176.9	5.5e-48	7
gi|134547350|gb|EBB99293.1|	hypothetical protein GOS_	175.9	1.1e-47	5
gi|143283931|gb|EDE11448.1|	hypothetical protein GOS_	175.9	1.1e-47	5
gi|137704354|gb|EBV55266.1|	hypothetical protein GOS_	175.7	1.3e-47	6
gi|135335594|gb|EBG94912.1|	hypothetical protein GOS_	175.5	1.5e-47	5
gi|134874583|gb|EBE00153.1|	hypothetical protein GOS_	175.5	1.5e-47	6
gi|134357643|gb|EBA86626.1|	hypothetical protein GOS_	175.2	1.8e-47	5
gi|136749914|gb|EBQ15463.1|	hypothetical protein GOS_	175.1	1.9e-47	5
gi|137943146|gb|EBW88706.1|	hypothetical protein GOS_	174.9	2.3e-47	5
gi|142917853|gb|EDB50866.1|	hypothetical protein GOS_	174.8	2.4e-47	4
gi|135283095|gb|EBG61942.1|	hypothetical protein GOS_	174.6	2.8e-47	4
gi|140317996|gb|ECK94560.1|	hypothetical protein GOS_	174.5	2.9e-47	5
gi|140531125|gb|ECM12389.1|	hypothetical protein GOS_	174.1	4e-47	4
gi|136297880|gb|EBN21788.1|	hypothetical protein GOS_	174	4e-47	5
gi|137036627|gb|EBR84885.1|	hypothetical protein GOS_	173.8	4.8e-47	5
gi|134307939|gb|EBA53811.1|	hypothetical protein GOS_	173.1	8e-47	6
gi|142166162|gb|ECW08172.1|	hypothetical protein GOS_	172.8	9.7e-47	5
gi|143980442|gb|EDI00843.1|	hypothetical protein GOS_	172.5	1.2e-46	5
gi|138365517|gb|EBZ18375.1|	hypothetical protein GOS_	172.5	1.2e-46	6
gi|135822581|gb|EBK06433.1|	hypothetical protein GOS_	172.2	1.4e-46	5
gi|136617010|gb|EBP31280.1|	hypothetical protein GOS_	172.2	1.4e-46	8
gi|136346827|gb|EBN54889.1|	hypothetical protein GOS_	172.1	1.5e-46	5
gi|136002827|gb|EBL25867.1|	hypothetical protein GOS_	172	1.6e-46	5
gi|142588778|gb|ECZ15843.1|	hypothetical protein GOS_	172.1	1.6e-46	5
gi|139164910|gb|ECD85002.1|	hypothetical protein GOS_	171.9	1.8e-46	4
gi|138046881|gb|EBX45281.1|	hypothetical protein GOS_	171.7	2e-46	6
gi|141685388|gb|ECS80558.1|	hypothetical protein GOS_	171.6	2.2e-46	7
gi|141825030|gb|ECT50748.1|	hypothetical protein GOS_	171.4	2.4e-46	4
gi|141398436|gb|ECR55017.1|	hypothetical protein GOS_	171.4	2.5e-46	4
gi|144185576|gb|EDJ49186.1|	hypothetical protein GOS_	171.4	2.5e-46	7
gi|134768997|gb|EBD30440.1|	hypothetical protein GOS_	171.3	2.7e-46	5
gi|141020815|gb|ECP09774.1|	hypothetical protein GOS_	171.1	3.1e-46	4
gi|135975939|gb|EBL09015.1|	hypothetical protein GOS_	171	3.2e-46	5
gi|138006835|gb|EBX24054.1|	hypothetical protein GOS_	171	3.3e-46	5
gi|138117329|gb|EBX83959.1|	hypothetical protein GOS_	171	3.5e-46	4
gi|139981939|gb|ECI80296.1|	hypothetical protein GOS_	170.7	4.2e-46	5
gi|140431797|gb|ECL70830.1|	hypothetical protein GOS_	170.6	4.6e-46	4
gi|141246016|gb|ECQ63344.1|	hypothetical protein GOS_	170.4	5.1e-46	5
gi|136610577|gb|EBP27348.1|	hypothetical protein GOS_	170.2	5.8e-46	5
gi|134890458|gb|EBE10710.1|	hypothetical protein GOS_	169.4	1e-45	7
gi|140194377|gb|ECK16507.1|	hypothetical protein GOS_	169.1	1.2e-45	4
gi|135918334|gb|EBK70108.1|	hypothetical protein GOS_	169	1.3e-45	4
gi|139442358|gb|ECF12809.1|	hypothetical protein GOS_	169	1.3e-45	4
gi|141355608|gb|ECR25063.1|	hypothetical protein GOS_	169.1	1.3e-45	4
gi|141246017|gb|ECQ63345.1|	hypothetical protein GOS_	168.9	1.4e-45	4
gi|139981940|gb|ECI80297.1|	hypothetical protein GOS_	168.4	2e-45	5
gi|138385171|gb|EBZ30411.1|	hypothetical protein GOS_	168.2	2.4e-45	5
gi|136856434|gb|EBQ86495.1|	hypothetical protein GOS_	167.9	2.9e-45	4
gi|140568656|gb|ECM24372.1|	hypothetical protein GOS_	167.8	3e-45	5
gi|139743931|gb|ECH16908.1|	hypothetical protein GOS_	167.7	3.4e-45	5
gi|136762223|gb|EBQ23595.1|	hypothetical protein GOS_	167.1	5e-45	5
gi|136091454|gb|EBL85334.1|	hypothetical protein GOS_	167	5.4e-45	5
gi|141859293|gb|ECT74882.1|	hypothetical protein GOS_	166.7	6.4e-45	4
gi|138250888|gb|EBY57152.1|	hypothetical protein GOS_	166.2	9.2e-45	4
gi|144117844|gb|EDI99272.1|	hypothetical protein GOS_	166.1	9.6e-45	4
gi|142987824|gb|EDC00328.1|	hypothetical protein GOS_	166.1	1e-44	6
gi|141328400|gb|ECR07679.1|	hypothetical protein GOS_	165.9	1.1e-44	5
gi|142213472|gb|ECW44309.1|	hypothetical protein GOS_	165.7	1.3e-44	6
gi|135173642|gb|EBF96478.1|	hypothetical protein GOS_	165.3	1.7e-44	6
gi|134647197|gb|EBC59121.1|	hypothetical protein GOS_	164.6	2.8e-44	4
gi|135852014|gb|EBK24933.1|	hypothetical protein GOS_	164.4	3.1e-44	3
gi|141422344|gb|ECR71743.1|	hypothetical protein GOS_	164.4	3.1e-44	3
gi|134635188|gb|EBC51992.1|	hypothetical protein GOS_	164.3	3.4e-44	4
gi|138743973|gb|ECB70953.1|	hypothetical protein GOS_	164.3	3.4e-44	5
gi|136181859|gb|EBM43265.1|	hypothetical protein GOS_	164.1	4e-44	4
gi|134720310|gb|EBD01836.1|	hypothetical protein GOS_	163.9	4.5e-44	3
gi|142818333|gb|EDA81165.1|	hypothetical protein GOS_	163.9	4.5e-44	5
gi|142075581|gb|ECV38709.1|	hypothetical protein GOS_	163.8	5e-44	4
gi|134395255|gb|EBB10740.1|	hypothetical protein GOS_	163.6	5.7e-44	6
gi|138846067|gb|ECC13510.1|	hypothetical protein GOS_	163.1	8.2e-44	4
gi|135167838|gb|EBF92777.1|	hypothetical protein GOS_	162	1.7e-43	5
gi|141331277|gb|ECR09556.1|	hypothetical protein GOS_	162	1.8e-43	3
gi|135985340|gb|EBL15401.1|	hypothetical protein GOS_	161.9	1.9e-43	4
gi|143606597|gb|EDF83397.1|	hypothetical protein GOS_	161.8	2e-43	4
gi|138177379|gb|EBY21962.1|	hypothetical protein GOS_	161.5	2.4e-43	4
gi|138732728|gb|ECB63086.1|	hypothetical protein GOS_	161.5	2.4e-43	4
gi|137832003|gb|EBW25326.1|	hypothetical protein GOS_	161.4	2.6e-43	4
gi|135122806|gb|EBF63788.1|	hypothetical protein GOS_	160.9	3.6e-43	4
gi|136473226|gb|EBO39090.1|	hypothetical protein GOS_	160.2	6.1e-43	4
gi|137684870|gb|EBV44419.1|	hypothetical protein GOS_	160.1	6.3e-43	5
gi|140836230|gb|ECN84862.1|	hypothetical protein GOS_	160.1	6.3e-43	5
gi|143148887|gb|EDD17193.1|	hypothetical protein GOS_	159.8	8.1e-43	4
gi|140741359|gb|ECN20121.1|	hypothetical protein GOS_	159.7	8.7e-43	5
gi|141307811|gb|ECQ96383.1|	hypothetical protein GOS_	159.6	9.1e-43	4
gi|141445105|gb|ECR87787.1|	hypothetical protein GOS_	159.4	1.1e-42	4
gi|144150073|gb|EDJ22869.1|	hypothetical protein GOS_	158.7	1.7e-42	8
gi|135829083|gb|EBK10524.1|	hypothetical protein GOS_	158.6	1.8e-42	4
gi|136195499|gb|EBM52299.1|	hypothetical protein GOS_	158.4	2e-42	5
gi|141415542|gb|ECR66865.1|	hypothetical protein GOS_	158.4	2.1e-42	6
gi|136296765|gb|EBN21033.1|	hypothetical protein GOS_	157.9	3e-42	4
gi|141555435|gb|ECS34325.1|	hypothetical protein GOS_	157.8	3.2e-42	5
gi|139111101|gb|ECD48907.1|	hypothetical protein GOS_	157.5	3.8e-42	5
gi|138885190|gb|ECC29627.1|	hypothetical protein GOS_	157.1	5.2e-42	5
gi|139389233|gb|ECE78165.1|	hypothetical protein GOS_	156.8	6.3e-42	4
gi|143972788|gb|EDH95725.1|	hypothetical protein GOS_	156.8	6.4e-42	5
gi|136441438|gb|EBO18528.1|	hypothetical protein GOS_	156.6	7.1e-42	5
gi|141779411|gb|ECT24836.1|	hypothetical protein GOS_	156.1	9.9e-42	6
gi|139560506|gb|ECF91125.1|	hypothetical protein GOS_	155.9	1.2e-41	5
gi|134841142|gb|EBD78137.1|	hypothetical protein GOS_	155.7	1.4e-41	8
gi|134336823|gb|EBA73016.1|	hypothetical protein GOS_	155	2.1e-41	5
gi|139538236|gb|ECF75456.1|	hypothetical protein GOS_	155	2.1e-41	5
gi|141436567|gb|ECR81687.1|	hypothetical protein GOS_	154.8	2.6e-41	4
gi|140466851|gb|ECL91754.1|	hypothetical protein GOS_	154.6	2.9e-41	3
gi|143562068|gb|EDF64694.1|	hypothetical protein GOS_	153.9	4.8e-41	4
gi|140985216|gb|ECO85178.1|	hypothetical protein GOS_	153.7	5.3e-41	4
gi|140124665|gb|ECJ70683.1|	hypothetical protein GOS_	153.4	6.7e-41	4
gi|136020855|gb|EBL37757.1|	hypothetical protein GOS_	153.4	6.8e-41	4
gi|141828008|gb|ECT52812.1|	hypothetical protein GOS_	153.3	7.3e-41	6
gi|138256771|gb|EBY61386.1|	hypothetical protein GOS_	153.2	7.8e-41	5
gi|136563376|gb|EBO96998.1|	hypothetical protein GOS_	153.2	7.8e-41	6
gi|139612527|gb|ECG26990.1|	hypothetical protein GOS_	152.9	9.5e-41	4
gi|143840511|gb|EDH00793.1|	hypothetical protein GOS_	152.7	1.1e-40	3
gi|140949194|gb|ECO60134.1|	hypothetical protein GOS_	151.9	1.8e-40	4
gi|134684910|gb|EBC81198.1|	hypothetical protein GOS_	151.8	2.1e-40	5
gi|138504667|gb|ECA06540.1|	hypothetical protein GOS_	151.4	2.7e-40	4
gi|136134555|gb|EBM14376.1|	hypothetical protein GOS_	151.1	3.3e-40	9
gi|136025046|gb|EBL40552.1|	hypothetical protein GOS_	150.9	3.6e-40	4
gi|140941939|gb|ECO55071.1|	hypothetical protein GOS_	150.8	4.1e-40	4
gi|140763921|gb|ECN34640.1|	hypothetical protein GOS_	150.6	4.6e-40	5
gi|140121049|gb|ECJ68302.1|	hypothetical protein GOS_	149.9	7.4e-40	4
gi|137489101|gb|EBU37515.1|	hypothetical protein GOS_	149.8	8e-40	4
gi|141138729|gb|ECP89498.1|	hypothetical protein GOS_	149.6	9.1e-40	4
gi|135243193|gb|EBG38467.1|	hypothetical protein GOS_	149.6	9.4e-40	4
gi|136330383|gb|EBN43702.1|	hypothetical protein GOS_	149.5	9.7e-40	5
gi|144039027|gb|EDI42342.1|	hypothetical protein GOS_	149.1	1.3e-39	5
gi|139999477|gb|ECI92270.1|	hypothetical protein GOS_	148.8	1.6e-39	4
gi|134850626|gb|EBD84236.1|	hypothetical protein GOS_	148.8	1.7e-39	5
gi|140254328|gb|ECK57953.1|	hypothetical protein GOS_	148.4	2.2e-39	4
gi|138662924|gb|ECB13992.1|	hypothetical protein GOS_	148.4	2.2e-39	5
gi|136851217|gb|EBQ82988.1|	hypothetical protein GOS_	148.1	2.7e-39	4
gi|141383338|gb|ECR44583.1|	hypothetical protein GOS_	148	2.8e-39	7
gi|138784824|gb|ECB84985.1|	hypothetical protein GOS_	147.8	3.2e-39	5
gi|138415773|gb|EBZ51747.1|	hypothetical protein GOS_	147.6	3.8e-39	4
gi|136674945|gb|EBP66355.1|	hypothetical protein GOS_	147.5	3.9e-39	4
gi|141868533|gb|ECT81519.1|	hypothetical protein GOS_	147.5	3.9e-39	4
gi|136506636|gb|EBO60742.1|	hypothetical protein GOS_	146.9	5.9e-39	3
gi|138988510|gb|ECC70379.1|	hypothetical protein GOS_	146.9	6e-39	5
gi|140451710|gb|ECL84910.1|	hypothetical protein GOS_	146.7	6.9e-39	5
gi|140105118|gb|ECJ56958.1|	hypothetical protein GOS_	146.6	7.3e-39	4
gi|136212895|gb|EBM63971.1|	hypothetical protein GOS_	146.5	8e-39	7
gi|141824114|gb|ECT50111.1|	hypothetical protein GOS_	146.4	8.6e-39	4
gi|135313245|gb|EBG79847.1|	hypothetical protein GOS_	146.2	9.8e-39	5
gi|136691587|gb|EBP77235.1|	hypothetical protein GOS_	146	1.1e-38	3
gi|134908050|gb|EBE22376.1|	hypothetical protein GOS_	146.1	1.1e-38	4
gi|140249953|gb|ECK54964.1|	hypothetical protein GOS_	145.4	1.7e-38	5
gi|138485727|gb|EBZ96168.1|	hypothetical protein GOS_	144.9	2.4e-38	5
gi|140352862|gb|ECL18951.1|	hypothetical protein GOS_	144.7	2.7e-38	5
gi|138743807|gb|ECB70839.1|	hypothetical protein GOS_	144.4	3.4e-38	4
gi|138885191|gb|ECC29628.1|	hypothetical protein GOS_	144.2	3.8e-38	4
gi|136827036|gb|EBQ66853.1|	hypothetical protein GOS_	144	4.5e-38	5
gi|138340332|gb|EBZ06866.1|	hypothetical protein GOS_	143.5	6.1e-38	3
gi|136207120|gb|EBM60092.1|	hypothetical protein GOS_	142.7	1.1e-37	6
gi|134835780|gb|EBD74681.1|	hypothetical protein GOS_	142.6	1.2e-37	5
gi|140269761|gb|ECK68415.1|	hypothetical protein GOS_	141.8	2e-37	4
gi|140155343|gb|ECJ89256.1|	hypothetical protein GOS_	141.7	2.1e-37	3
gi|140147286|gb|ECJ83741.1|	hypothetical protein GOS_	140.4	5.4e-37	5
gi|141697049|gb|ECS85957.1|	hypothetical protein GOS_	140.3	5.8e-37	5
gi|136569576|gb|EBP00954.1|	hypothetical protein GOS_	140.3	6e-37	7
gi|135666785|gb|EBJ09458.1|	hypothetical protein GOS_	140.2	6.2e-37	4
gi|136182101|gb|EBM43424.1|	hypothetical protein GOS_	140.1	6.8e-37	4
gi|139410922|gb|ECE92630.1|	hypothetical protein GOS_	140	7.1e-37	4
gi|139201630|gb|ECE10528.1|	hypothetical protein GOS_	139.9	7.4e-37	4
gi|141024901|gb|ECP11572.1|	hypothetical protein GOS_	139.9	7.4e-37	4
gi|136724304|gb|EBP98667.1|	hypothetical protein GOS_	139.9	7.7e-37	4
gi|136473295|gb|EBO39135.1|	hypothetical protein GOS_	139.9	7.9e-37	5
gi|140873707|gb|ECO08955.1|	hypothetical protein GOS_	139.4	1.1e-36	4
gi|135290224|gb|EBG66125.1|	hypothetical protein GOS_	138	2.9e-36	4
gi|136802048|gb|EBQ50242.1|	hypothetical protein GOS_	137.8	3.3e-36	4
gi|138328180|gb|EBY99801.1|	hypothetical protein GOS_	137.7	3.4e-36	3
gi|139201134|gb|ECE10233.1|	hypothetical protein GOS_	137.8	3.4e-36	6
gi|143972981|gb|EDH95857.1|	hypothetical protein GOS_	137.6	3.8e-36	3
gi|142577948|gb|ECZ08323.1|	hypothetical protein GOS_	137.2	4.9e-36	3
gi|138273099|gb|EBY72659.1|	hypothetical protein GOS_	137.2	5.1e-36	3
gi|140694794|gb|ECM87553.1|	hypothetical protein GOS_	137.1	5.2e-36	3
gi|135816777|gb|EBK02762.1|	hypothetical protein GOS_	137.1	5.3e-36	4
gi|135311975|gb|EBG78983.1|	hypothetical protein GOS_	137.1	5.3e-36	4
gi|138685717|gb|ECB30121.1|	hypothetical protein GOS_	136.9	6.2e-36	6
gi|143115406|gb|EDC92617.1|	hypothetical protein GOS_	136.4	8.7e-36	3
gi|143235530|gb|EDD79535.1|	hypothetical protein GOS_	135.8	1.3e-35	4
gi|136501235|gb|EBO57231.1|	hypothetical protein GOS_	135.2	2e-35	4
gi|134424884|gb|EBB27268.1|	hypothetical protein GOS_	135	2.3e-35	4
gi|134937484|gb|EBE41950.1|	hypothetical protein GOS_	134.9	2.5e-35	3
gi|142184223|gb|ECW21998.1|	hypothetical protein GOS_	134.8	2.6e-35	3
gi|135875799|gb|EBK40443.1|	hypothetical protein GOS_	134.6	3e-35	5
gi|140041846|gb|ECJ19271.1|	hypothetical protein GOS_	134.6	3e-35	5
gi|140784342|gb|ECN48526.1|	hypothetical protein GOS_	134.4	3.4e-35	6
gi|142634733|gb|ECZ48122.1|	hypothetical protein GOS_	134.3	3.7e-35	4
gi|138706419|gb|ECB44800.1|	hypothetical protein GOS_	134.2	4e-35	4
gi|140126758|gb|ECJ72045.1|	hypothetical protein GOS_	132.9	9.7e-35	3
gi|141194716|gb|ECQ27495.1|	hypothetical protein GOS_	132.8	1e-34	4
gi|139143355|gb|ECD69905.1|	hypothetical protein GOS_	132.8	1.1e-34	4
gi|143035017|gb|EDC33828.1|	hypothetical protein GOS_	132.5	1.3e-34	5
gi|136371280|gb|EBN71556.1|	hypothetical protein GOS_	132.4	1.4e-34	3
gi|138656836|gb|ECB09815.1|	hypothetical protein GOS_	132.4	1.4e-34	4
gi|140948249|gb|ECO59450.1|	hypothetical protein GOS_	132	1.8e-34	4
gi|140680610|gb|ECM77716.1|	hypothetical protein GOS_	132	1.9e-34	4
gi|139109291|gb|ECD47698.1|	hypothetical protein GOS_	131.8	2.1e-34	5
gi|142870998|gb|EDB17082.1|	hypothetical protein GOS_	131.8	2.2e-34	5
gi|143223872|gb|EDD71207.1|	hypothetical protein GOS_	131.6	2.4e-34	7
gi|140093037|gb|ECJ48632.1|	hypothetical protein GOS_	131.5	2.7e-34	4
gi|139640451|gb|ECG44857.1|	hypothetical protein GOS_	131	3.7e-34	3
gi|139612525|gb|ECG26988.1|	hypothetical protein GOS_	130.3	5.9e-34	4
gi|137491232|gb|EBU38594.1|	hypothetical protein GOS_	129.6	9.7e-34	3
gi|142193089|gb|ECW28736.1|	hypothetical protein GOS_	129.6	9.7e-34	3
gi|137198974|gb|EBS75494.1|	hypothetical protein GOS_	129.4	1.1e-33	5
gi|138048705|gb|EBX46230.1|	hypothetical protein GOS_	129.2	1.3e-33	3
gi|142454178|gb|ECY19485.1|	hypothetical protein GOS_	129.1	1.4e-33	4
gi|135088350|gb|EBF41732.1|	hypothetical protein GOS_	129	1.5e-33	4
gi|135036661|gb|EBF08747.1|	hypothetical protein GOS_	129	1.5e-33	4
gi|138553863|gb|ECA39720.1|	hypothetical protein GOS_	129	1.5e-33	4
gi|139538237|gb|ECF75457.1|	hypothetical protein GOS_	129	1.5e-33	4
gi|135875798|gb|EBK40442.1|	hypothetical protein GOS_	128.9	1.6e-33	4
gi|137640825|gb|EBV20255.1|	hypothetical protein GOS_	128.9	1.6e-33	4
gi|136738714|gb|EBQ08098.1|	hypothetical protein GOS_	128.7	1.8e-33	3
gi|141171998|gb|ECQ13001.1|	hypothetical protein GOS_	128.2	2.5e-33	4
gi|135917848|gb|EBK69775.1|	hypothetical protein GOS_	128.2	2.5e-33	5
gi|143202043|gb|EDD55309.1|	hypothetical protein GOS_	128.2	2.6e-33	4
gi|135665315|gb|EBJ08540.1|	hypothetical protein GOS_	128	3e-33	4
gi|135133570|gb|EBF70732.1|	hypothetical protein GOS_	127.8	3.4e-33	4
gi|137137177|gb|EBS41094.1|	hypothetical protein GOS_	127.6	4e-33	4
gi|138174461|gb|EBY19878.1|	hypothetical protein GOS_	127.5	4.1e-33	3
gi|136473294|gb|EBO39134.1|	hypothetical protein GOS_	127.5	4.2e-33	5
gi|135434817|gb|EBH61562.1|	hypothetical protein GOS_	127.4	4.5e-33	5
gi|140707123|gb|ECM96254.1|	hypothetical protein GOS_	127.1	5.6e-33	3
gi|138700721|gb|ECB40815.1|	hypothetical protein GOS_	127	5.8e-33	3
gi|136034344|gb|EBL46771.1|	hypothetical protein GOS_	126.4	8.8e-33	4
gi|136183773|gb|EBM44533.1|	hypothetical protein GOS_	126.1	1.1e-32	6
gi|139353945|gb|ECE60282.1|	hypothetical protein GOS_	125.8	1.3e-32	3
gi|139869830|gb|ECI03663.1|	hypothetical protein GOS_	125.9	1.3e-32	4
gi|136787916|gb|EBQ40832.1|	hypothetical protein GOS_	125.6	1.5e-32	5
gi|144188959|gb|EDJ51739.1|	hypothetical protein GOS_	125.6	1.5e-32	5
gi|136001911|gb|EBL25323.1|	hypothetical protein GOS_	125.5	1.6e-32	4
gi|140144730|gb|ECJ82347.1|	hypothetical protein GOS_	125.5	1.7e-32	5
gi|136392516|gb|EBN86223.1|	hypothetical protein GOS_	125	2.4e-32	3
gi|141996742|gb|ECU71011.1|	hypothetical protein GOS_	124.9	2.5e-32	3
gi|139561121|gb|ECF91558.1|	hypothetical protein GOS_	124.9	2.6e-32	4
gi|144070773|gb|EDI65755.1|	hypothetical protein GOS_	124.8	2.6e-32	4
gi|135172495|gb|EBF95742.1|	hypothetical protein GOS_	124.5	3.4e-32	3
gi|140875832|gb|ECO10369.1|	hypothetical protein GOS_	124.1	4.2e-32	3
gi|139826004|gb|ECH73109.1|	hypothetical protein GOS_	124.2	4.2e-32	4
gi|140598286|gb|ECM33960.1|	hypothetical protein GOS_	124.1	4.2e-32	5
gi|137621960|gb|EBV10411.1|	hypothetical protein GOS_	123.7	5.8e-32	4
gi|139967022|gb|ECI69739.1|	hypothetical protein GOS_	123	9.2e-32	3
gi|136442772|gb|EBO19401.1|	hypothetical protein GOS_	122.7	1.1e-31	3
gi|143964459|gb|EDH89962.1|	hypothetical protein GOS_	122.6	1.2e-31	3
gi|137521744|gb|EBU54251.1|	hypothetical protein GOS_	122.6	1.2e-31	4
gi|138114749|gb|EBX82499.1|	hypothetical protein GOS_	122.4	1.4e-31	5
gi|136909533|gb|EBR16169.1|	hypothetical protein GOS_	122.3	1.5e-31	3
gi|141142022|gb|ECP91810.1|	hypothetical protein GOS_	122.1	1.7e-31	4
gi|139713974|gb|ECG96402.1|	hypothetical protein GOS_	121.9	2e-31	3
gi|140055448|gb|ECJ26883.1|	hypothetical protein GOS_	121.9	2.1e-31	3
gi|136648389|gb|EBP49844.1|	hypothetical protein GOS_	121.7	2.3e-31	3
gi|141251170|gb|ECQ66962.1|	hypothetical protein GOS_	121.7	2.3e-31	3
gi|137605312|gb|EBV00854.1|	hypothetical protein GOS_	121.7	2.3e-31	5
gi|136683846|gb|EBP72165.1|	hypothetical protein GOS_	121.5	2.6e-31	4
gi|142470238|gb|ECY31373.1|	hypothetical protein GOS_	121.5	2.6e-31	4
gi|139616873|gb|ECG29581.1|	hypothetical protein GOS_	121.4	2.8e-31	4
gi|143106970|gb|EDC86409.1|	hypothetical protein GOS_	121.2	3.3e-31	4
gi|141114053|gb|ECP72329.1|	hypothetical protein GOS_	120.8	4.3e-31	4
gi|135780036|gb|EBJ79581.1|	hypothetical protein GOS_	120.1	7e-31	4
gi|140098885|gb|ECJ52714.1|	hypothetical protein GOS_	119.2	1.3e-30	3
gi|138208584|gb|EBY42167.1|	hypothetical protein GOS_	119	1.5e-30	4
gi|138949433|gb|ECC55005.1|	hypothetical protein GOS_	118.5	2.2e-30	5
gi|135474884|gb|EBH88364.1|	hypothetical protein GOS_	118	3.1e-30	3
gi|134497230|gb|EBB69717.1|	hypothetical protein GOS_	117.5	4.2e-30	3
gi|142454354|gb|ECY19617.1|	hypothetical protein GOS_	117.2	5.1e-30	3
gi|136025045|gb|EBL40551.1|	hypothetical protein GOS_	117	6.1e-30	4
gi|134684514|gb|EBC80958.1|	hypothetical protein GOS_	116.8	7e-30	3
gi|141817225|gb|ECT45320.1|	hypothetical protein GOS_	116.1	1.1e-29	7
gi|134696261|gb|EBC87812.1|	hypothetical protein GOS_	116	1.2e-29	3
gi|135479017|gb|EBH90988.1|	hypothetical protein GOS_	115.8	1.4e-29	3
gi|141236342|gb|ECQ56682.1|	hypothetical protein GOS_	115.5	1.7e-29	4
gi|141589198|gb|ECS48640.1|	hypothetical protein GOS_	115.3	1.9e-29	4
gi|140989583|gb|ECO88335.1|	hypothetical protein GOS_	115.3	2e-29	3
gi|136800483|gb|EBQ49209.1|	hypothetical protein GOS_	114.9	2.6e-29	3
gi|139201133|gb|ECE10232.1|	hypothetical protein GOS_	114.9	2.6e-29	5
gi|135076417|gb|EBF34110.1|	hypothetical protein GOS_	114.7	3e-29	4
gi|140122820|gb|ECJ69480.1|	hypothetical protein GOS_	114.3	4e-29	4
gi|140055449|gb|ECJ26884.1|	hypothetical protein GOS_	114	4.9e-29	3
gi|139628892|gb|ECG36885.1|	hypothetical protein GOS_	113.8	5.6e-29	3
gi|139632674|gb|ECG39501.1|	hypothetical protein GOS_	113.8	5.6e-29	3
gi|139863631|gb|ECH99362.1|	hypothetical protein GOS_	113.1	8.9e-29	6
gi|140323684|gb|ECK98658.1|	hypothetical protein GOS_	112.9	1e-28	3
gi|139124318|gb|ECD58051.1|	hypothetical protein GOS_	112.7	1.2e-28	2
gi|141020814|gb|ECP09773.1|	hypothetical protein GOS_	112.7	1.2e-28	3
gi|136735998|gb|EBQ06326.1|	hypothetical protein GOS_	112.6	1.3e-28	3
gi|138577880|gb|ECA56638.1|	hypothetical protein GOS_	112.6	1.3e-28	4
gi|137581464|gb|EBU87564.1|	hypothetical protein GOS_	112.3	1.5e-28	3
gi|139947223|gb|ECI56368.1|	hypothetical protein GOS_	112	1.9e-28	3
gi|139244505|gb|ECE34900.1|	hypothetical protein GOS_	111.4	3e-28	4
gi|136735964|gb|EBQ06306.1|	hypothetical protein GOS_	111.3	3.2e-28	3
gi|140481963|gb|ECL96720.1|	hypothetical protein GOS_	111.1	3.6e-28	4
gi|142230594|gb|ECW57064.1|	hypothetical protein GOS_	111	3.8e-28	3
gi|135295707|gb|EBG69295.1|	hypothetical protein GOS_	110.5	5.6e-28	3
gi|138524692|gb|ECA19078.1|	hypothetical protein GOS_	110	7.5e-28	3
gi|136908218|gb|EBR15658.1|	hypothetical protein GOS_	109.3	1.2e-27	4
gi|140707088|gb|ECM96239.1|	hypothetical protein GOS_	108.5	2.2e-27	5
gi|138189708|gb|EBY30523.1|	hypothetical protein GOS_	108.4	2.3e-27	3
gi|143444839|gb|EDE99497.1|	hypothetical protein GOS_	108.4	2.3e-27	3
gi|142965483|gb|EDB84633.1|	hypothetical protein GOS_	108.3	2.5e-27	3
gi|137510217|gb|EBU48297.1|	hypothetical protein GOS_	108.3	2.5e-27	4
gi|141337224|gb|ECR13635.1|	hypothetical protein GOS_	108	3e-27	5
gi|141075304|gb|ECP45190.1|	hypothetical protein GOS_	108	3.1e-27	3
gi|140224801|gb|ECK37346.1|	hypothetical protein GOS_	107.9	3.2e-27	3
gi|138177479|gb|EBY22033.1|	hypothetical protein GOS_	107.7	3.8e-27	3
gi|138655678|gb|ECB09019.1|	hypothetical protein GOS_	107.6	4e-27	3
gi|136500999|gb|EBO57079.1|	hypothetical protein GOS_	107.2	5.5e-27	3
gi|138002164|gb|EBX21613.1|	hypothetical protein GOS_	107.1	5.9e-27	3
gi|138262333|gb|EBY65182.1|	hypothetical protein GOS_	107	6.2e-27	3
gi|135975940|gb|EBL09016.1|	hypothetical protein GOS_	106.9	6.6e-27	4
gi|138466334|gb|EBZ87058.1|	hypothetical protein GOS_	106.8	7e-27	3
gi|135780037|gb|EBJ79582.1|	hypothetical protein GOS_	106.8	7.1e-27	2
gi|143270905|gb|EDE04400.1|	hypothetical protein GOS_	106.7	7.6e-27	5
gi|135665316|gb|EBJ08541.1|	hypothetical protein GOS_	106.7	7.7e-27	5
gi|142317716|gb|ECX21462.1|	hypothetical protein GOS_	106.4	9.4e-27	3
gi|137918044|gb|EBW74578.1|	hypothetical protein GOS_	106.1	1.1e-26	3
gi|135458298|gb|EBH77232.1|	hypothetical protein GOS_	106.2	1.1e-26	5
gi|139243367|gb|ECE34615.1|	hypothetical protein GOS_	105.6	1.6e-26	6
gi|136410642|gb|EBN98643.1|	hypothetical protein GOS_	105.5	1.8e-26	3
gi|144165158|gb|EDJ34106.1|	hypothetical protein GOS_	105.3	1.9e-26	6
gi|135051982|gb|EBF18536.1|	hypothetical protein GOS_	105.2	2.1e-26	3
gi|143001006|gb|EDC09069.1|	hypothetical protein GOS_	105.1	2.3e-26	3
gi|138874344|gb|ECC24791.1|	hypothetical protein GOS_	105	2.5e-26	3
gi|140753744|gb|ECN28560.1|	hypothetical protein GOS_	104.9	2.6e-26	3
gi|134568911|gb|EBC12332.1|	hypothetical protein GOS_	104.4	3.7e-26	4
gi|138628691|gb|ECA91763.1|	hypothetical protein GOS_	104.2	4.2e-26	3
gi|139607152|gb|ECG23173.1|	hypothetical protein GOS_	104.2	4.4e-26	3
gi|137999580|gb|EBX20286.1|	hypothetical protein GOS_	103.3	8.1e-26	2
gi|141597030|gb|ECS51568.1|	hypothetical protein GOS_	103	9.7e-26	3
gi|141917241|gb|ECU15310.1|	hypothetical protein GOS_	102.7	1.2e-25	3
gi|140020010|gb|ECJ05039.1|	hypothetical protein GOS_	102.8	1.2e-25	4
gi|138715047|gb|ECB50647.1|	hypothetical protein GOS_	102.1	1.8e-25	3
gi|140020011|gb|ECJ05040.1|	hypothetical protein GOS_	101.9	2.1e-25	3
gi|136530765|gb|EBO76179.1|	hypothetical protein GOS_	101.7	2.4e-25	3
gi|144204647|gb|EDJ62886.1|	hypothetical protein GOS_	101.7	2.5e-25	4
gi|139465445|gb|ECF29052.1|	hypothetical protein GOS_	101.5	2.8e-25	3
gi|139679679|gb|ECG72522.1|	hypothetical protein GOS_	101.4	3e-25	3
gi|136595163|gb|EBP17260.1|	hypothetical protein GOS_	101	3.9e-25	4
gi|134557206|gb|EBC05212.1|	hypothetical protein GOS_	100.8	4.4e-25	3
gi|141640251|gb|ECS62755.1|	hypothetical protein GOS_	100.7	5e-25	3
gi|140875831|gb|ECO10368.1|	hypothetical protein GOS_	100	7.9e-25	3
gi|138743476|gb|ECB70615.1|	hypothetical protein GOS_	99.9	8.5e-25	4
gi|139882088|gb|ECI10783.1|	hypothetical protein GOS_	99.9	8.7e-25	4
gi|141013342|gb|ECP04845.1|	hypothetical protein GOS_	99.1	1.4e-24	3
gi|137125591|gb|EBS34614.1|	hypothetical protein GOS_	98.6	2.1e-24	3
gi|143943621|gb|EDH75344.1|	hypothetical protein GOS_	98.2	2.7e-24	4
gi|139606555|gb|ECG22751.1|	hypothetical protein GOS_	97.8	3.6e-24	3
gi|140811690|gb|ECN67829.1|	hypothetical protein GOS_	97.7	3.9e-24	3
gi|136805089|gb|EBQ52252.1|	hypothetical protein GOS_	97.6	4.3e-24	2
gi|141285524|gb|ECQ88047.1|	hypothetical protein GOS_	97.4	4.8e-24	2
gi|141876218|gb|ECT86576.1|	hypothetical protein GOS_	96.6	8.2e-24	3
gi|139690032|gb|ECG79772.1|	hypothetical protein GOS_	96.5	8.7e-24	5
gi|139931218|gb|ECI45123.1|	hypothetical protein GOS_	96.3	1.1e-23	3
gi|136380512|gb|EBN77910.1|	hypothetical protein GOS_	96	1.3e-23	2
gi|141418005|gb|ECR68640.1|	hypothetical protein GOS_	95.5	1.7e-23	4
gi|140132033|gb|ECJ75672.1|	hypothetical protein GOS_	95.5	1.8e-23	3
gi|141893156|gb|ECT98499.1|	hypothetical protein GOS_	95.3	2.1e-23	3
gi|135696748|gb|EBJ27903.1|	hypothetical protein GOS_	95.2	2.2e-23	2
gi|140936206|gb|ECO51096.1|	hypothetical protein GOS_	95.2	2.2e-23	2
gi|141853874|gb|ECT71070.1|	hypothetical protein GOS_	95.2	2.2e-23	4
gi|136701184|gb|EBP83500.1|	hypothetical protein GOS_	95.1	2.3e-23	3
gi|139999476|gb|ECI92269.1|	hypothetical protein GOS_	95	2.6e-23	3
gi|136820486|gb|EBQ62486.1|	hypothetical protein GOS_	94.7	3.2e-23	5
gi|139488858|gb|ECF42224.1|	hypothetical protein GOS_	94.6	3.3e-23	2
gi|140379324|gb|ECL37195.1|	hypothetical protein GOS_	94.2	4.3e-23	3
gi|141122514|gb|ECP78214.1|	hypothetical protein GOS_	94.2	4.4e-23	2
gi|141012504|gb|ECP04266.1|	hypothetical protein GOS_	94.2	4.5e-23	2
gi|139994387|gb|ECI88815.1|	hypothetical protein GOS_	94.1	4.7e-23	3
gi|141522215|gb|ECS14262.1|	hypothetical protein GOS_	94.1	4.8e-23	3
gi|142230596|gb|ECW57066.1|	hypothetical protein GOS_	93.5	7.3e-23	2
gi|140825849|gb|ECN77849.1|	hypothetical protein GOS_	93.3	8.2e-23	3
gi|140407565|gb|ECL56701.1|	hypothetical protein GOS_	92.9	1.1e-22	3
gi|139180302|gb|ECD95729.1|	hypothetical protein GOS_	92.8	1.2e-22	3
gi|144146145|gb|EDJ19999.1|	hypothetical protein GOS_	92.6	1.3e-22	3
gi|137630305|gb|EBV14970.1|	hypothetical protein GOS_	92.3	1.6e-22	3
gi|144048123|gb|EDI49017.1|	hypothetical protein GOS_	92.2	1.8e-22	3
gi|136842324|gb|EBQ77032.1|	hypothetical protein GOS_	91.9	2.1e-22	3
gi|138949435|gb|ECC55007.1|	hypothetical protein GOS_	91.5	2.9e-22	4
gi|142209612|gb|ECW41331.1|	hypothetical protein GOS_	91	4.1e-22	3
gi|141824115|gb|ECT50112.1|	hypothetical protein GOS_	90.8	4.7e-22	2
gi|137162320|gb|EBS55153.1|	hypothetical protein GOS_	90.3	6.6e-22	3
gi|139226050|gb|ECE27753.1|	hypothetical protein GOS_	90.3	6.8e-22	3
gi|141683328|gb|ECS79679.1|	hypothetical protein GOS_	90.1	7.7e-22	3
gi|139109592|gb|ECD47897.1|	hypothetical protein GOS_	89.7	1e-21	5
gi|136270191|gb|EBN02959.1|	hypothetical protein GOS_	89.4	1.2e-21	3
gi|140430057|gb|ECL69616.1|	hypothetical protein GOS_	89.4	1.2e-21	3
gi|142339069|gb|ECX37201.1|	hypothetical protein GOS_	89.2	1.4e-21	3
gi|139702318|gb|ECG88162.1|	hypothetical protein GOS_	88.8	1.9e-21	4
gi|139145085|gb|ECD71094.1|	hypothetical protein GOS_	88.6	2.1e-21	3
gi|135000739|gb|EBE84527.1|	hypothetical protein GOS_	88.5	2.2e-21	2
gi|138012264|gb|EBX26943.1|	hypothetical protein GOS_	88.6	2.2e-21	2
gi|141632836|gb|ECS60769.1|	hypothetical protein GOS_	88.1	2.9e-21	3
gi|140874994|gb|ECO09817.1|	hypothetical protein GOS_	88.1	3e-21	3
gi|141033564|gb|ECP17528.1|	hypothetical protein GOS_	87.8	3.8e-21	3
gi|141320112|gb|ECR02439.1|	hypothetical protein GOS_	87.5	4.6e-21	3
gi|135147791|gb|EBF79837.1|	hypothetical protein GOS_	87.4	5e-21	3
gi|141377364|gb|ECR40288.1|	hypothetical protein GOS_	87.4	5e-21	3
gi|139947222|gb|ECI56367.1|	hypothetical protein GOS_	87.3	5.2e-21	2
gi|138712881|gb|ECB49102.1|	hypothetical protein GOS_	86.8	7.2e-21	4
gi|136014255|gb|EBL33243.1|	hypothetical protein GOS_	86.4	9.5e-21	3
gi|143974655|gb|EDH96998.1|	hypothetical protein GOS_	86.2	1.1e-20	3
gi|136530756|gb|EBO76173.1|	hypothetical protein GOS_	86.1	1.2e-20	4
gi|138514232|gb|ECA12006.1|	hypothetical protein GOS_	86	1.3e-20	3
gi|140192700|gb|ECK15415.1|	hypothetical protein GOS_	85.9	1.3e-20	3
gi|139665751|gb|ECG62759.1|	hypothetical protein GOS_	85.9	1.3e-20	3
gi|140112095|gb|ECJ61951.1|	hypothetical protein GOS_	85.9	1.3e-20	3
gi|140753745|gb|ECN28561.1|	hypothetical protein GOS_	85.8	1.4e-20	3
gi|142287172|gb|ECW98747.1|	hypothetical protein GOS_	85.5	1.8e-20	3
gi|135252188|gb|EBG43760.1|	hypothetical protein GOS_	85.3	2.1e-20	3
gi|140775328|gb|ECN42246.1|	hypothetical protein GOS_	84.8	2.9e-20	3
gi|138626920|gb|ECA90468.1|	hypothetical protein GOS_	84.7	3.2e-20	2
gi|134695693|gb|EBC87466.1|	hypothetical protein GOS_	84.4	3.9e-20	3
gi|144005910|gb|EDI19199.1|	hypothetical protein GOS_	84.4	3.9e-20	3
gi|141177963|gb|ECQ16965.1|	hypothetical protein GOS_	84.3	4.2e-20	3
gi|138504322|gb|ECA06360.1|	hypothetical protein GOS_	84.1	4.8e-20	5
gi|141945430|gb|ECU35085.1|	hypothetical protein GOS_	84	5e-20	2
gi|136320004|gb|EBN36742.1|	hypothetical protein GOS_	83.9	5.4e-20	4
gi|140430060|gb|ECL69619.1|	hypothetical protein GOS_	83.4	8e-20	3
gi|137762416|gb|EBV85974.1|	hypothetical protein GOS_	83.3	8.6e-20	6
gi|135099011|gb|EBF48553.1|	hypothetical protein GOS_	83.1	9.5e-20	3
gi|139929148|gb|ECI43699.1|	hypothetical protein GOS_	83.1	9.6e-20	3
gi|140481350|gb|ECL96536.1|	hypothetical protein GOS_	82.9	1.1e-19	2
gi|141777706|gb|ECT23930.1|	hypothetical protein GOS_	82.9	1.1e-19	2
gi|135472147|gb|EBH86528.1|	hypothetical protein GOS_	83	1.1e-19	3
gi|137459432|gb|EBU22075.1|	hypothetical protein GOS_	82.6	1.4e-19	3
gi|139763603|gb|ECH29387.1|	hypothetical protein GOS_	82.2	1.8e-19	2
gi|136060243|gb|EBL64107.1|	hypothetical protein GOS_	81.8	2.4e-19	3
gi|139001514|gb|ECC73968.1|	hypothetical protein GOS_	81.8	2.4e-19	3
gi|140201564|gb|ECK21588.1|	hypothetical protein GOS_	81.8	2.4e-19	4
gi|135127425|gb|EBF66773.1|	hypothetical protein GOS_	81.7	2.6e-19	2
gi|136066383|gb|EBL68306.1|	hypothetical protein GOS_	81.6	2.7e-19	2
gi|140097005|gb|ECJ51433.1|	hypothetical protein GOS_	81.6	2.7e-19	2
gi|143247341|gb|EDD87487.1|	hypothetical protein GOS_	81.6	2.7e-19	3
gi|141140910|gb|ECP91005.1|	hypothetical protein GOS_	81	4.1e-19	5
gi|140261986|gb|ECK62956.1|	hypothetical protein GOS_	80.5	6e-19	5
gi|143009544|gb|EDC15344.1|	hypothetical protein GOS_	80.4	6.1e-19	3
gi|138214540|gb|EBY46270.1|	hypothetical protein GOS_	80.4	6.4e-19	9
gi|139702319|gb|ECG88163.1|	hypothetical protein GOS_	80.3	6.7e-19	4
gi|138123980|gb|EBX87688.1|	hypothetical protein GOS_	80	8.1e-19	5
gi|141568813|gb|ECS41349.1|	hypothetical protein GOS_	79.7	1e-18	2
gi|134377539|gb|EBB00149.1|	hypothetical protein GOS_	79.7	1e-18	4
gi|139216155|gb|ECE20672.1|	hypothetical protein GOS_	79.4	1.3e-18	2
gi|140285978|gb|ECK75017.1|	hypothetical protein GOS_	79.2	1.4e-18	2
gi|135026357|gb|EBF01840.1|	hypothetical protein GOS_	79.1	1.5e-18	4
gi|136298411|gb|EBN22159.1|	hypothetical protein GOS_	79.1	1.6e-18	3
gi|140272499|gb|ECK69734.1|	hypothetical protein GOS_	78.9	1.8e-18	2
gi|141245773|gb|ECQ63173.1|	hypothetical protein GOS_	78.7	2e-18	2
gi|140915646|gb|ECO36515.1|	hypothetical protein GOS_	78.7	2.1e-18	2
gi|140819701|gb|ECN73419.1|	hypothetical protein GOS_	78.7	2.1e-18	3
gi|141714455|gb|ECS89736.1|	hypothetical protein GOS_	78.1	3e-18	3
gi|139943442|gb|ECI53908.1|	hypothetical protein GOS_	78.1	3.1e-18	3
gi|144181539|gb|EDJ46182.1|	hypothetical protein GOS_	77.7	4e-18	7
gi|142489813|gb|ECY45745.1|	hypothetical protein GOS_	77.6	4.3e-18	2
gi|136771072|gb|EBQ29648.1|	hypothetical protein GOS_	77.4	4.9e-18	2
gi|141991179|gb|ECU67185.1|	hypothetical protein GOS_	77.4	5.1e-18	2
gi|136356068|gb|EBN61177.1|	hypothetical protein GOS_	77.3	5.4e-18	2
gi|140745111|gb|ECN22617.1|	hypothetical protein GOS_	77.3	5.5e-18	2
gi|134953725|gb|EBE52765.1|	hypothetical protein GOS_	77.3	5.5e-18	3
gi|138609632|gb|ECA78608.1|	hypothetical protein GOS_	77.1	6.2e-18	2
gi|139109088|gb|ECD47567.1|	hypothetical protein GOS_	77	6.7e-18	3
gi|140967864|gb|ECO73135.1|	hypothetical protein GOS_	77	6.8e-18	3
gi|140676352|gb|ECM74699.1|	hypothetical protein GOS_	76.8	7.5e-18	2
gi|143229842|gb|EDD75484.1|	hypothetical protein GOS_	76.7	8.1e-18	3
gi|138342405|gb|EBZ08241.1|	hypothetical protein GOS_	76.4	1e-17	3
gi|136815686|gb|EBQ59286.1|	hypothetical protein GOS_	76.2	1.1e-17	3
gi|139746177|gb|ECH17846.1|	hypothetical protein GOS_	76.3	1.1e-17	3
gi|140040631|gb|ECJ18636.1|	hypothetical protein GOS_	76	1.3e-17	2
gi|139849806|gb|ECH89908.1|	hypothetical protein GOS_	76	1.3e-17	3
gi|139790632|gb|ECH48537.1|	hypothetical protein GOS_	75.9	1.4e-17	2
gi|140874997|gb|ECO09820.1|	hypothetical protein GOS_	75.7	1.7e-17	3
gi|136212054|gb|EBM63403.1|	hypothetical protein GOS_	75.6	1.8e-17	2
gi|138460149|gb|EBZ82621.1|	hypothetical protein GOS_	75.6	1.8e-17	3
gi|136765623|gb|EBQ25968.1|	hypothetical protein GOS_	75.5	1.9e-17	2
gi|134522221|gb|EBB84330.1|	hypothetical protein GOS_	75.1	2.4e-17	3
gi|140701724|gb|ECM92545.1|	hypothetical protein GOS_	75.1	2.5e-17	3
gi|140697311|gb|ECM89378.1|	hypothetical protein GOS_	74.5	3.8e-17	2
gi|142940075|gb|EDB66697.1|	hypothetical protein GOS_	74.4	3.9e-17	3
gi|137718368|gb|EBV62785.1|	hypothetical protein GOS_	74.3	4.4e-17	2
gi|139833979|gb|ECH78585.1|	hypothetical protein GOS_	74.2	4.5e-17	2
gi|138514288|gb|ECA12045.1|	hypothetical protein GOS_	74.2	4.7e-17	3
gi|136410701|gb|EBN98680.1|	hypothetical protein GOS_	74.2	4.7e-17	5
gi|141355610|gb|ECR25065.1|	hypothetical protein GOS_	74.1	5e-17	2
gi|139434605|gb|ECF09100.1|	hypothetical protein GOS_	73.9	5.6e-17	2
gi|138990432|gb|ECC70906.1|	hypothetical protein GOS_	73.8	6.1e-17	2
gi|142720544|gb|EDA09236.1|	hypothetical protein GOS_	73.5	7.4e-17	6
gi|137992539|gb|EBX16516.1|	hypothetical protein GOS_	72.9	1.1e-16	2
gi|136591929|gb|EBP15197.1|	hypothetical protein GOS_	72.4	1.6e-16	3
gi|139129361|gb|ECD60327.1|	hypothetical protein GOS_	72.3	1.8e-16	2
gi|138431886|gb|EBZ63064.1|	hypothetical protein GOS_	71.9	2.2e-16	3
gi|141551294|gb|ECS31358.1|	hypothetical protein GOS_	71.5	2.9e-16	6
gi|143728418|gb|EDG48131.1|	hypothetical protein GOS_	71.1	4e-16	2
gi|141212054|gb|ECQ39433.1|	hypothetical protein GOS_	71.1	4.1e-16	2
gi|143245099|gb|EDD85936.1|	hypothetical protein GOS_	70.9	4.5e-16	3
gi|141114054|gb|ECP72330.1|	hypothetical protein GOS_	70.6	5.7e-16	3
gi|138630144|gb|ECA92815.1|	hypothetical protein GOS_	70.4	6.4e-16	4
gi|134586030|gb|EBC22643.1|	hypothetical protein GOS_	70.1	7.8e-16	2
gi|135340185|gb|EBG97966.1|	hypothetical protein GOS_	70	8.7e-16	3
gi|144184114|gb|EDJ48103.1|	hypothetical protein GOS_	69.9	9.2e-16	2
gi|141309657|gb|ECQ97132.1|	hypothetical protein GOS_	69.4	1.3e-15	2
gi|138259812|gb|EBY63524.1|	hypothetical protein GOS_	69.3	1.4e-15	2
gi|137860083|gb|EBW41479.1|	hypothetical protein GOS_	69.3	1.4e-15	3
gi|138488862|gb|EBZ97472.1|	hypothetical protein GOS_	69.2	1.5e-15	2
gi|137160626|gb|EBS54195.1|	hypothetical protein GOS_	68.9	1.9e-15	4
gi|141987201|gb|ECU64373.1|	hypothetical protein GOS_	68.6	2.2e-15	2
gi|140662428|gb|ECM64681.1|	hypothetical protein GOS_	68.6	2.2e-15	3
gi|134872367|gb|EBD98698.1|	hypothetical protein GOS_	68.4	2.5e-15	2
gi|138959887|gb|ECC59404.1|	hypothetical protein GOS_	68.2	2.9e-15	2
gi|136001932|gb|EBL25334.1|	hypothetical protein GOS_	67.8	3.9e-15	3
gi|136001933|gb|EBL25335.1|	hypothetical protein GOS_	67.8	4e-15	3
gi|144090556|gb|EDI79834.1|	hypothetical protein GOS_	67	6.7e-15	2
gi|139003672|gb|ECC74830.1|	hypothetical protein GOS_	66.5	9.4e-15	2
gi|140880912|gb|ECO13756.1|	hypothetical protein GOS_	66.4	1e-14	3
gi|141923334|gb|ECU19610.1|	hypothetical protein GOS_	66	1.3e-14	2
gi|143992073|gb|EDI09080.1|	hypothetical protein GOS_	65.7	1.7e-14	6
gi|140741358|gb|ECN20120.1|	hypothetical protein GOS_	65.5	1.9e-14	2
gi|141137148|gb|ECP88565.1|	hypothetical protein GOS_	65.4	2.1e-14	3
gi|135040261|gb|EBF11039.1|	hypothetical protein GOS_	65.3	2.2e-14	3
gi|136602209|gb|EBP21760.1|	hypothetical protein GOS_	65.2	2.3e-14	2
gi|141422345|gb|ECR71744.1|	hypothetical protein GOS_	65.2	2.3e-14	2
gi|140001960|gb|ECI93529.1|	hypothetical protein GOS_	64.9	2.8e-14	2
gi|143859518|gb|EDH14503.1|	hypothetical protein GOS_	65	2.8e-14	2
gi|140402751|gb|ECL53400.1|	hypothetical protein GOS_	64.9	2.9e-14	3
gi|139179329|gb|ECD95041.1|	hypothetical protein GOS_	64.7	3.3e-14	3
gi|135973819|gb|EBL07593.1|	hypothetical protein GOS_	64.6	3.6e-14	2
gi|139871751|gb|ECI04755.1|	hypothetical protein GOS_	64.4	4.1e-14	2
gi|139841979|gb|ECH84329.1|	hypothetical protein GOS_	64.4	4.2e-14	2
gi|141017474|gb|ECP07801.1|	hypothetical protein GOS_	64.3	4.3e-14	2
gi|137440042|gb|EBU11215.1|	hypothetical protein GOS_	64.2	4.6e-14	3
gi|144201227|gb|EDJ60630.1|	hypothetical protein GOS_	64.2	4.9e-14	2
gi|140430058|gb|ECL69617.1|	hypothetical protein GOS_	64	5.4e-14	2
gi|140065654|gb|ECJ31987.1|	hypothetical protein GOS_	63.9	5.9e-14	2
gi|136066382|gb|EBL68305.1|	hypothetical protein GOS_	63.7	6.7e-14	2
gi|144194693|gb|EDJ55965.1|	hypothetical protein GOS_	63.6	7.1e-14	3
gi|140856097|gb|ECN96393.1|	hypothetical protein GOS_	63.5	7.5e-14	3
gi|139532704|gb|ECF71671.1|	hypothetical protein GOS_	63.5	7.8e-14	2
gi|140456873|gb|ECL88390.1|	hypothetical protein GOS_	63.3	9e-14	2
gi|142191056|gb|ECW27191.1|	hypothetical protein GOS_	62.8	1.2e-13	2
gi|139170563|gb|ECD89074.1|	hypothetical protein GOS_	62.7	1.3e-13	3
gi|135459549|gb|EBH78075.1|	hypothetical protein GOS_	62.5	1.5e-13	2
gi|141956704|gb|ECU43230.1|	hypothetical protein GOS_	62.3	1.8e-13	4
gi|141988104|gb|ECU65031.1|	hypothetical protein GOS_	62.2	1.9e-13	2
gi|141870672|gb|ECT83073.1|	hypothetical protein GOS_	62	2.2e-13	3
gi|143165338|gb|EDD28822.1|	hypothetical protein GOS_	61.8	2.5e-13	3
gi|135219956|gb|EBG24823.1|	hypothetical protein GOS_	61.8	2.6e-13	2
gi|134841981|gb|EBD78678.1|	hypothetical protein GOS_	61.7	2.7e-13	2
gi|135069653|gb|EBF29789.1|	hypothetical protein GOS_	61.4	3.4e-13	5
gi|141440716|gb|ECR84670.1|	hypothetical protein GOS_	61.2	3.7e-13	3
gi|141551295|gb|ECS31359.1|	hypothetical protein GOS_	60.9	4.7e-13	5
gi|139862953|gb|ECH98886.1|	hypothetical protein GOS_	60.4	6.6e-13	2
gi|141355609|gb|ECR25064.1|	hypothetical protein GOS_	60.4	6.8e-13	2
gi|136298921|gb|EBN22516.1|	hypothetical protein GOS_	60.3	7.2e-13	3
gi|135666786|gb|EBJ09459.1|	hypothetical protein GOS_	60	8.6e-13	2
gi|136411230|gb|EBN99027.1|	hypothetical protein GOS_	59.5	1.2e-12	2
gi|135727886|gb|EBJ47197.1|	hypothetical protein GOS_	59.5	1.2e-12	2
gi|141693240|gb|ECS84182.1|	hypothetical protein GOS_	59.5	1.2e-12	2
gi|143721156|gb|EDG44360.1|	hypothetical protein GOS_	59.4	1.3e-12	2
gi|141479450|gb|ECS02682.1|	hypothetical protein GOS_	58.9	1.8e-12	3
gi|134662596|gb|EBC68102.1|	hypothetical protein GOS_	58.8	1.9e-12	2
gi|138554477|gb|ECA40133.1|	hypothetical protein GOS_	58.7	2.1e-12	2
gi|139795701|gb|ECH51934.1|	hypothetical protein GOS_	58.7	2.1e-12	3
gi|135179599|gb|EBG00312.1|	hypothetical protein GOS_	58.5	2.4e-12	3
gi|136505806|gb|EBO60198.1|	hypothetical protein GOS_	58.4	2.6e-12	3
gi|140174086|gb|ECK02179.1|	hypothetical protein GOS_	58.4	2.7e-12	3
gi|136207119|gb|EBM60091.1|	hypothetical protein GOS_	58	3.5e-12	3
gi|134975585|gb|EBE67459.1|	hypothetical protein GOS_	57.5	5e-12	2
gi|142290411|gb|ECX01124.1|	hypothetical protein GOS_	57.4	5.2e-12	2
gi|141415528|gb|ECR66855.1|	hypothetical protein GOS_	57.3	5.8e-12	2
gi|137599163|gb|EBU97404.1|	hypothetical protein GOS_	56.9	7.4e-12	3
gi|139872083|gb|ECI04924.1|	hypothetical protein GOS_	56.7	8.3e-12	2
gi|137512967|gb|EBU49691.1|	hypothetical protein GOS_	55.6	1.8e-11	2
gi|142139226|gb|ECV87749.1|	hypothetical protein GOS_	55.6	1.8e-11	2
gi|140740624|gb|ECN19592.1|	hypothetical protein GOS_	55.2	2.4e-11	2
gi|137156930|gb|EBS52131.1|	hypothetical protein GOS_	55.2	2.5e-11	3
gi|143958051|gb|EDH85475.1|	hypothetical protein GOS_	55	2.7e-11	2
gi|135392541|gb|EBH33144.1|	hypothetical protein GOS_	54.7	3.3e-11	2
gi|141122515|gb|ECP78215.1|	hypothetical protein GOS_	54.6	3.7e-11	2
gi|142225846|gb|ECW53574.1|	hypothetical protein GOS_	54.4	4.3e-11	3
gi|138554925|gb|ECA40435.1|	hypothetical protein GOS_	54.1	5.2e-11	3
gi|135665372|gb|EBJ08576.1|	hypothetical protein GOS_	53.9	5.7e-11	1
gi|139638597|gb|ECG43587.1|	hypothetical protein GOS_	53.8	6.6e-11	2
gi|134836986|gb|EBD75445.1|	hypothetical protein GOS_	53.7	6.8e-11	2
gi|140131485|gb|ECJ75291.1|	hypothetical protein GOS_	53.7	6.9e-11	2
gi|140707089|gb|ECM96240.1|	hypothetical protein GOS_	53.5	8.1e-11	3
gi|142007007|gb|ECU77909.1|	hypothetical protein GOS_	52.9	1.2e-10	1
gi|139572863|gb|ECF99480.1|	hypothetical protein GOS_	52.8	1.2e-10	2
gi|140933564|gb|ECO49178.1|	hypothetical protein GOS_	52.2	1.9e-10	2
gi|139401822|gb|ECE86379.1|	hypothetical protein GOS_	52.1	2e-10	2
gi|134724808|gb|EBD04402.1|	hypothetical protein GOS_	51.9	2.3e-10	3
gi|139488857|gb|ECF42223.1|	hypothetical protein GOS_	51.7	2.8e-10	2
gi|140994522|gb|ECO91873.1|	hypothetical protein GOS_	51.5	3.1e-10	3
gi|136687507|gb|EBP74569.1|	hypothetical protein GOS_	51.5	3.1e-10	4
gi|138614595|gb|ECA82091.1|	hypothetical protein GOS_	51.5	3.2e-10	2
gi|140223697|gb|ECK36552.1|	hypothetical protein GOS_	51.5	3.2e-10	3
gi|140205234|gb|ECK24219.1|	hypothetical protein GOS_	51.4	3.3e-10	2
gi|139126625|gb|ECD59253.1|	hypothetical protein GOS_	51.2	3.8e-10	1
gi|144121443|gb|EDJ01875.1|	hypothetical protein GOS_	51.1	4e-10	2
gi|136091857|gb|EBL85603.1|	hypothetical protein GOS_	50.6	5.7e-10	1
gi|139288284|gb|ECE45937.1|	hypothetical protein GOS_	50.5	6.2e-10	2
gi|144039634|gb|EDI42756.1|	hypothetical protein GOS_	50.5	6.2e-10	2
gi|135380665|gb|EBH25136.1|	hypothetical protein GOS_	50.3	7e-10	2
gi|141024360|gb|ECP11200.1|	hypothetical protein GOS_	50.1	8.4e-10	2
gi|139142026|gb|ECD68984.1|	hypothetical protein GOS_	49.6	1.2e-09	2
gi|135706060|gb|EBJ33683.1|	hypothetical protein GOS_	48.6	2.3e-09	1
gi|141136598|gb|ECP88255.1|	hypothetical protein GOS_	48.6	2.4e-09	7
gi|134892676|gb|EBE12187.1|	hypothetical protein GOS_	47.5	5.1e-09	2
gi|143409962|gb|EDE80294.1|	hypothetical protein GOS_	47.5	5.1e-09	2
gi|144190387|gb|EDJ52775.1|	hypothetical protein GOS_	47.3	5.9e-09	2
gi|136641155|gb|EBP45570.1|	hypothetical protein GOS_	47.1	6.8e-09	4
gi|141477891|gb|ECS02476.1|	hypothetical protein GOS_	47	7e-09	2
gi|139462634|gb|ECF27167.1|	hypothetical protein GOS_	47	7.2e-09	3
gi|141817224|gb|ECT45319.1|	hypothetical protein GOS_	46.8	7.9e-09	4
gi|138415447|gb|EBZ51531.1|	hypothetical protein GOS_	46.8	8.1e-09	3
gi|139123982|gb|ECD57862.1|	hypothetical protein GOS_	46.7	8.9e-09	2
gi|134802952|gb|EBD53848.1|	hypothetical protein GOS_	46	1.4e-08	2
gi|135807617|gb|EBJ97024.1|	hypothetical protein GOS_	46	1.4e-08	4
gi|136745415|gb|EBQ12500.1|	hypothetical protein GOS_	45.8	1.7e-08	4
gi|139972137|gb|ECI73371.1|	hypothetical protein GOS_	45.6	1.9e-08	2
gi|137260063|gb|EBT10045.1|	hypothetical protein GOS_	45.4	2.1e-08	2
gi|140707087|gb|ECM96238.1|	hypothetical protein GOS_	45.4	2.1e-08	2
gi|141409771|gb|ECR63205.1|	hypothetical protein GOS_	45	2.8e-08	2
gi|144123761|gb|EDJ03599.1|	hypothetical protein GOS_	44.7	3.5e-08	5
gi|140206409|gb|ECK25067.1|	hypothetical protein GOS_	44.5	4e-08	4
gi|140841322|gb|ECN88329.1|	hypothetical protein GOS_	44	5.9e-08	1
gi|144165160|gb|EDJ34108.1|	hypothetical protein GOS_	43.7	7e-08	4
gi|140600635|gb|ECM34632.1|	hypothetical protein GOS_	43.1	1.1e-07	3
gi|138959781|gb|ECC59359.1|	hypothetical protein GOS_	42.8	1.3e-07	2
gi|138704983|gb|ECB43880.1|	hypothetical protein GOS_	42.4	1.8e-07	1
gi|141023175|gb|ECP10754.1|	hypothetical protein GOS_	40.7	5.5e-07	1
gi|135700967|gb|EBJ30520.1|	hypothetical protein GOS_	40.5	6.3e-07	1
gi|136753677|gb|EBQ17933.1|	hypothetical protein GOS_	40.5	6.3e-07	2
gi|143263079|gb|EDD98773.1|	hypothetical protein GOS_	40.5	6.6e-07	1
gi|135807806|gb|EBJ97140.1|	hypothetical protein GOS_	40.4	6.7e-07	2
gi|136066070|gb|EBL68090.1|	hypothetical protein GOS_	39.8	1e-06	2
gi|139170846|gb|ECD89274.1|	hypothetical protein GOS_	39.7	1.1e-06	1
gi|137623576|gb|EBV11338.1|	hypothetical protein GOS_	39.6	1.2e-06	2
gi|137337715|gb|EBT53405.1|	hypothetical protein GOS_	39.4	1.3e-06	2
gi|142190662|gb|ECW26889.1|	hypothetical protein GOS_	39.5	1.3e-06	7
gi|140127154|gb|ECJ72306.1|	hypothetical protein GOS_	39.2	1.6e-06	1
gi|136027809|gb|EBL42395.1|	hypothetical protein GOS_	39.2	1.6e-06	2
gi|135693782|gb|EBJ26072.1|	hypothetical protein GOS_	39.2	1.6e-06	2
gi|141308933|gb|ECQ96907.1|	hypothetical protein GOS_	38.6	2.3e-06	2
gi|139816691|gb|ECH66891.1|	hypothetical protein GOS_	38.5	2.5e-06	1
gi|139133916|gb|ECD63421.1|	hypothetical protein GOS_	38.4	2.7e-06	2
gi|143518946|gb|EDF42771.1|	hypothetical protein GOS_	38	3.7e-06	2
gi|138415446|gb|EBZ51530.1|	hypothetical protein GOS_	37.5	5e-06	2
gi|135044332|gb|EBF13649.1|	hypothetical protein GOS_	37.3	6.1e-06	2
gi|138135357|gb|EBX93994.1|	hypothetical protein GOS_	37.2	6.5e-06	2
gi|135410905|gb|EBH45495.1|	hypothetical protein GOS_	37	7.5e-06	4
gi|139454948|gb|ECF21722.1|	hypothetical protein GOS_	35.4	2.2e-05	1
gi|140277096|gb|ECK70864.1|	hypothetical protein GOS_	35.3	2.3e-05	2
gi|136701185|gb|EBP83501.1|	hypothetical protein GOS_	35.3	2.4e-05	3
gi|140429963|gb|ECL69548.1|	hypothetical protein GOS_	34.8	3.3e-05	1
gi|141003516|gb|ECO98142.1|	hypothetical protein GOS_	34.5	4.1e-05	2
gi|142468469|gb|ECY30022.1|	hypothetical protein GOS_	34.2	4.9e-05	3
gi|136102804|gb|EBL93065.1|	hypothetical protein GOS_	34.2	5.2e-05	1
gi|136092544|gb|EBL86060.1|	hypothetical protein GOS_	34.1	5.3e-05	6
gi|139109087|gb|ECD47566.1|	hypothetical protein GOS_	34.1	5.4e-05	2
gi|137724532|gb|EBV66272.1|	hypothetical protein GOS_	33.5	8e-05	1
gi|135635633|gb|EBI90140.1|	hypothetical protein GOS_	33.5	8.3e-05	2
gi|142741948|gb|EDA24708.1|	hypothetical protein GOS_	33.2	9.9e-05	2
gi|135147020|gb|EBF79340.1|	hypothetical protein GOS_	32.3	0.00018	2
gi|138957803|gb|ECC58602.1|	hypothetical protein GOS_	32.4	0.00018	2
gi|136781734|gb|EBQ36710.1|	hypothetical protein GOS_	32.1	0.00022	3
gi|139852263|gb|ECH91648.1|	hypothetical protein GOS_	31.5	0.00033	2
gi|138727795|gb|ECB59556.1|	hypothetical protein GOS_	31.5	0.00034	5
gi|139592540|gb|ECG13158.1|	hypothetical protein GOS_	31.4	0.00035	4
gi|144049284|gb|EDI49888.1|	hypothetical protein GOS_	30.9	0.0005	1
gi|134831272|gb|EBD71798.1|	hypothetical protein GOS_	30.3	0.00077	1
gi|136184232|gb|EBM44844.1|	hypothetical protein GOS_	30.3	0.00077	5
gi|137525894|gb|EBU56511.1|	hypothetical protein GOS_	29.9	0.001	1
gi|136890715|gb|EBR07729.1|	hypothetical protein GOS_	29.8	0.0011	1
gi|140994191|gb|ECO91636.1|	hypothetical protein GOS_	29.3	0.0015	1
gi|141211362|gb|ECQ38950.1|	hypothetical protein GOS_	28.6	0.0025	1
gi|135989235|gb|EBL17925.1|	hypothetical protein GOS_	28.1	0.0035	2
gi|135481716|gb|EBH92706.1|	hypothetical protein GOS_	28	0.0038	3
gi|140309749|gb|ECK88627.1|	hypothetical protein GOS_	27.8	0.0041	1
gi|135035865|gb|EBF08244.1|	hypothetical protein GOS_	27.7	0.0047	1
gi|135162270|gb|EBF89172.1|	hypothetical protein GOS_	27.7	0.0047	1
gi|142210693|gb|ECW42163.1|	hypothetical protein GOS_	27.7	0.0047	1
gi|139243368|gb|ECE34616.1|	hypothetical protein GOS_	27.5	0.0053	1
gi|139483760|gb|ECF39558.1|	hypothetical protein GOS_	27.5	0.0054	1
gi|141873811|gb|ECT85176.1|	hypothetical protein GOS_	27.3	0.0062	2
gi|139196751|gb|ECE07473.1|	hypothetical protein GOS_	26.9	0.0082	1
gi|138526745|gb|ECA20501.1|	hypothetical protein GOS_	26.5	0.011	1
gi|140542665|gb|ECM16433.1|	hypothetical protein GOS_	26.4	0.011	2
gi|141183440|gb|ECQ20778.1|	hypothetical protein GOS_	26.4	0.012	1
gi|136664232|gb|EBP59413.1|	hypothetical protein GOS_	26.3	0.012	4
gi|138985456|gb|ECC69361.1|	hypothetical protein GOS_	26.2	0.013	1
gi|140307760|gb|ECK87267.1|	hypothetical protein GOS_	26	0.015	1
gi|138384932|gb|EBZ30250.1|	hypothetical protein GOS_	25.1	0.028	2
gi|134311675|gb|EBA56275.1|	hypothetical protein GOS_	24.7	0.036	2
gi|138949434|gb|ECC55006.1|	hypothetical protein GOS_	24.6	0.039	2
gi|141954032|gb|ECU41302.1|	hypothetical protein GOS_	24.6	0.041	1
gi|139009484|gb|ECC77925.1|	hypothetical protein GOS_	23.3	0.099	1
gi|138485726|gb|EBZ96167.1|	hypothetical protein GOS_	22.6	0.13	2
gi|138011978|gb|EBX26809.1|	hypothetical protein GOS_	22.4	0.14	1
gi|140407566|gb|ECL56702.1|	hypothetical protein GOS_	22	0.16	1
gi|136229010|gb|EBM74914.1|	hypothetical protein GOS_	22.1	0.16	2
gi|138070885|gb|EBX57832.1|	hypothetical protein GOS_	22	0.16	3
gi|136649668|gb|EBP50614.1|	hypothetical protein GOS_	21.7	0.18	2
gi|135047360|gb|EBF15596.1|	hypothetical protein GOS_	21	0.23	2
gi|134311464|gb|EBA56129.1|	hypothetical protein GOS_	21	0.23	3
gi|136621176|gb|EBP33762.1|	hypothetical protein GOS_	19.3	0.42	1
gi|141825031|gb|ECT50749.1|	hypothetical protein GOS_	18.7	0.53	1
gi|139281558|gb|ECE43976.1|	hypothetical protein GOS_	18.5	0.56	2
gi|136492864|gb|EBO51789.1|	hypothetical protein GOS_	18.5	0.58	2
gi|136797992|gb|EBQ47551.1|	hypothetical protein GOS_	17.9	0.69	2
gi|142961839|gb|EDB82149.1|	hypothetical protein GOS_	17.7	0.75	1
gi|136823658|gb|EBQ64598.1|	hypothetical protein GOS_	17.5	0.81	1
gi|140001788|gb|ECI93456.1|	hypothetical protein GOS_	17.2	0.9	2
gi|138909258|gb|ECC38149.1|	hypothetical protein GOS_	16.9	1	1

## Sheet: Sheet2
Additional File 2 (Sheet 2)
HMM motif-containing ORFs in the non-redundant environmental protein sequence database (parsed by domain)
Notes
[1] Default sort on column A (ORF accession)/column C(domain start); this provides a view of the domain order in individual ORFs
[2] spaces and lower case letters in the domain sequences represent gaps and additional residues, repectively
ORF accession	HMM domain order in ORF	Start	End	Domain bit score	Domain E-value	Domain sequence
gi|134307939|gb|EBA53811.1|	1/6	99	121	0.5	340	--TVSSTSFYRMFRACTNFDGAIGS
gi|134307939|gb|EBA53811.1|	2/6	122	146	40.3	7.5e-07	WDISSVTNLDSCFYECSIFNQPLNN
gi|134307939|gb|EBA53811.1|	3/6	147	171	44.5	4e-08	WNVSDVTDMQFMFSYCKSFDQDLNS
gi|134307939|gb|EBA53811.1|	4/6	172	196	39.6	1.2e-06	WDTSNAERMDFMFYDCTQFNGDIYS
gi|134307939|gb|EBA53811.1|	5/6	197	221	39.7	1.2e-06	WDTTNVENMSFMFYNCDLFDQSLAG
gi|134307939|gb|EBA53811.1|	6/6	222	242	8.5	20	WNISNVTNFTNFMQNATG----LST
gi|134311464|gb|EBA56129.1|	1/3	191	215	10.9	8.4	WDTSLLTELTNLFAGCCDIPQGISN
gi|134311464|gb|EBA56129.1|	2/3	216	252	5.5	57	WDVSNVIKLDNFFNmgggpntvppagFPIGFNQDISN
gi|134311464|gb|EBA56129.1|	3/3	253	277	4.6	80	WNTSQVTTIQNFLKGQTSTTCDFDN
gi|134311675|gb|EBA56275.1|	1/2	89	110	12	5.6	WDITNVTNMQAAFRNSEF---NFGS
gi|134311675|gb|EBA56275.1|	2/2	270	290	12.7	4.5	WNTRNVTSFSFLFASSSG----VST
gi|134336823|gb|EBA73016.1|	1/5	137	159	7.9	25	--TSGITNMEAWFKGKGDFNSDISH
gi|134336823|gb|EBA73016.1|	2/5	160	184	42	2.2e-07	WDVSNVTNFHQTFFNASSFNVDIGN
gi|134336823|gb|EBA73016.1|	3/5	185	209	36	1.4e-05	WDVSSAQTMASMFDRANSFNRDISG
gi|134336823|gb|EBA73016.1|	4/5	210	233	44.2	4.9e-08	WDVSNVTDMDRMFAK-TSFNHDIGN
gi|134336823|gb|EBA73016.1|	5/5	234	258	24.9	0.033	WDVSSVKEMMGMFFTNGVFDHDISQ
gi|134336824|gb|EBA73017.1|	1/10	1	16	4.1	95	---------NSLFYAAISFNQDISS
gi|134336824|gb|EBA73017.1|	2/10	17	41	43.5	8e-08	WDVSNVYDMAFMFEKAHAFDQPIGS
gi|134336824|gb|EBA73017.1|	3/10	42	66	50.3	7e-10	WDVSNVTKMQGMFQDARMFNQPIGN
gi|134336824|gb|EBA73017.1|	4/10	67	90	34.7	3.6e-05	WDVSKVRSMSMMFKR-TTFNQPIGD
gi|134336824|gb|EBA73017.1|	5/10	91	115	40.5	6.6e-07	WNTGSVTTMYQMFFENKVFNQPIGS
gi|134336824|gb|EBA73017.1|	6/10	116	154	26.6	0.0099	WDVSNVTNMQQMFQGVqvrldeytddglvgSQFNQDIGS
gi|134336824|gb|EBA73017.1|	7/10	155	179	46.2	1.3e-08	WDVSSVTTMKEMFREAHMFDQDISG
gi|134336824|gb|EBA73017.1|	8/10	180	204	28.6	0.0024	WDVSSVTTFMSMFHKAFNFNHSIDT
gi|134336824|gb|EBA73017.1|	9/10	205	229	34.1	5.5e-05	WNVSNTTDFRYMFSFSIDFNQSLSS
gi|134336824|gb|EBA73017.1|	10/10	230	254	24.7	0.038	WDVSNATMMTAMFDHTWNYSQDLSM
gi|134339697|gb|EBA74983.1|	1/12	94	115	1.5	240	--ISGVTDIGQWFYQ-KDFNKDIGH
gi|134339697|gb|EBA74983.1|	2/12	116	139	35.8	1.7e-05	WDVSSVTRMYALFSY-SSFNQDIGN
gi|134339697|gb|EBA74983.1|	3/12	140	164	50	8.8e-10	WDVSSVTNMNSLFYAAISFNQDISS
gi|134339697|gb|EBA74983.1|	4/12	165	189	43.5	8e-08	WDVSNVYDMAFMFEKAHAFDQPIGS
gi|134339697|gb|EBA74983.1|	5/12	190	214	50.3	7e-10	WDVSNVTKMQGMFQDARMFNQPIGN
gi|134339697|gb|EBA74983.1|	6/12	215	238	34.7	3.6e-05	WDVSKVRSMSMMFKR-TTFNQPIGD
gi|134339697|gb|EBA74983.1|	7/12	239	263	40.5	6.6e-07	WNTGSVTTMYQMFFENKVFNQPIGS
gi|134339697|gb|EBA74983.1|	8/12	264	302	26.6	0.0099	WDVSNVTNMQQMFQGVqvrldeytddglvgSQFNQDIGS
gi|134339697|gb|EBA74983.1|	9/12	303	327	46.2	1.3e-08	WDVSSVTTMKEMFREAHMFDQDISG
gi|134339697|gb|EBA74983.1|	10/12	328	352	27.5	0.0051	WDVSSVTTFMSMFDKAFNFNHSIDT
gi|134339697|gb|EBA74983.1|	11/12	353	377	34.1	5.5e-05	WNVSNTTDFRYMFSFSIDFNQSLSS
gi|134339697|gb|EBA74983.1|	12/12	378	402	24.7	0.038	WDVSNATMMTAMFDHTWNYSQDLSM
gi|134339818|gb|EBA75067.1|	1/7	166	188	39.5	1.2e-06	--TSSVTNMGEMFNGASSFNQDISS
gi|134339818|gb|EBA75067.1|	2/7	189	213	51.4	3.4e-10	WDTSSVTSMSFMFLNASSFNQDIGS
gi|134339818|gb|EBA75067.1|	3/7	214	238	50.4	6.5e-10	WDTSSVTNMNNMFRFASSFNQDIGS
gi|134339818|gb|EBA75067.1|	4/7	239	263	52.1	2.1e-10	WDVSSVTSMGEMFYFASSFNQDIGS
gi|134339818|gb|EBA75067.1|	5/7	264	288	49.5	1.3e-09	WDTSSVTNMVLMFRDASSFNQDISS
gi|134339818|gb|EBA75067.1|	6/7	289	308	24	0.058	WDVSSVTNMEFMFLNIT-----LST
gi|134339818|gb|EBA75067.1|	7/7	467	489	35.7	1.8e-05	--TSSVTDMSTMFLGASAFNQDIGS
gi|134354560|gb|EBA84662.1|	1/13	7	30	34.5	4e-05	WDVSSVTNMSWAFFN-TPFNQPIGT
gi|134354560|gb|EBA84662.1|	2/13	31	54	44.9	3e-08	WDVSNVTKMEGMFRD-TSFNQPIGT
gi|134354560|gb|EBA84662.1|	3/13	55	78	45.1	2.6e-08	WDVSNVTNMNQMFLG-GSFNQDISN
gi|134354560|gb|EBA84662.1|	4/13	79	102	37.8	4.1e-06	WNVSSVNNMIYMFSG-GSFNQDISN
gi|134354560|gb|EBA84662.1|	5/13	103	126	35.8	1.7e-05	WNVSSVNNMSFMFQD-TSFNHPIGN
gi|134354560|gb|EBA84662.1|	6/13	127	151	46.9	7.6e-09	WDVSNVTDMNRMFNNNNSFNQPIGN
gi|134354560|gb|EBA84662.1|	7/13	152	180	36.8	8.3e-06	WDVSSVTDMSYMFGGSWSarnpFNQPIGN
gi|134354560|gb|EBA84662.1|	8/13	181	204	43.1	1.1e-07	WDVSNVTNMDGMFFR-SFFNQPIGN
gi|134354560|gb|EBA84662.1|	9/13	205	228	42.1	2.1e-07	WDVSNVIDMSSMFNK-SNFNQPIGN
gi|134354560|gb|EBA84662.1|	10/13	229	257	30.9	0.00049	WDVSNVTNMNGMFLGdagiTNPFNQNING
gi|134354560|gb|EBA84662.1|	11/13	258	281	47.3	5.9e-09	WDVSNVTDMGGMFAGA-LFNQPIGN
gi|134354560|gb|EBA84662.1|	12/13	282	306	41.4	3.5e-07	WDVSSVTNMGTMFSTNEVFNQDISN
gi|134354560|gb|EBA84662.1|	13/13	307	323	15.4	1.7	WDVSSVTYMGYMFAA--------SG
gi|134357643|gb|EBA86626.1|	1/5	196	218	9.8	13	--TTKVTNMSGVFNSKTSFNTNINF
gi|134357643|gb|EBA86626.1|	2/5	219	243	57.2	6e-12	WDTSNVTDMNAMFYNATAFNQNISS
gi|134357643|gb|EBA86626.1|	3/5	244	268	48.1	3.4e-09	WDTSKVVNMHRLFYLATSFNQPIGN
gi|134357643|gb|EBA86626.1|	4/5	269	293	46.5	1e-08	WNTSSANNMSGMFEGASAFNQNIGN
gi|134357643|gb|EBA86626.1|	5/5	294	327	13.7	3.2	WNTSNLTQnnnlsggggLISTFKDALAFNQNLSG
gi|134377539|gb|EBB00149.1|	1/4	386	404	3.4	120	WDVSNVIS------LSLSYNTNFSN
gi|134377539|gb|EBB00149.1|	2/4	412	435	20	0.34	WNVSNVTNLSYLFRL-TTFKNPTNM
gi|134377539|gb|EBB00149.1|	3/4	466	490	20.3	0.3	FSTTTGFSMDRMFIGASSFNQNIST
gi|134377539|gb|EBB00149.1|	4/4	501	525	35.9	1.5e-05	WDVSKVTNMNQMFSGATIFNNGQLG
gi|134395255|gb|EBB10740.1|	1/6	1	18	14.5	2.4	-------TMESMFEGATDFNQNLNT
gi|134395255|gb|EBB10740.1|	2/6	24	45	2.3	180	---DELKNLKSMFKDAKAFNNGGKP
gi|134395255|gb|EBB10740.1|	3/6	56	76	12.1	5.6	----KITDMSFMFSGAEAFNANVKW
gi|134395255|gb|EBB10740.1|	4/6	79	101	30.2	0.00081	--TTNVTTMEGMFSYAKAFNKPLNT
gi|134395255|gb|EBB10740.1|	5/6	115	139	49.6	1.2e-09	WDVSNVKNMRQMFNNAKAFNQPLNI
gi|134395255|gb|EBB10740.1|	6/6	140	164	55	2.8e-11	WDTSNVTDMTNMFYNALKFNQDISV
gi|134413264|gb|EBB20482.1|	1/7	42	66	48.8	2e-09	WDISNVTDLGGMFNDAEDFNQDLNN
gi|134413264|gb|EBB20482.1|	2/7	67	91	33.3	9.2e-05	WDTSNVTSMRQVFSSARSFNNGDTS
gi|134413264|gb|EBB20482.1|	3/7	100	124	33.5	8.2e-05	WDVSSVTTTSEMFSNMSGFNQDLCS
gi|134413264|gb|EBB20482.1|	4/7	125	149	20.7	0.26	WDISHFTSLFRMFHSNRSFNQNLNC
gi|134413264|gb|EBB20482.1|	5/7	150	173	23.9	0.065	WDTSNVTNMAELFKG-SAFDNGGQP
gi|134413264|gb|EBB20482.1|	6/7	176	206	25.3	0.024	WDTSNVTRMDGMFDyigygtGSARFNQDISC
gi|134413264|gb|EBB20482.1|	7/7	207	231	48.5	2.6e-09	WDTSNVTNMKKMFYKNSRFNQDISN
gi|134424884|gb|EBB27268.1|	1/4	128	152	34.5	4.1e-05	WDTSLITNMSELFYYNQTFNDDISN
gi|134424884|gb|EBB27268.1|	2/4	153	177	36.2	1.3e-05	WDVSGVTTTEKMFIFAESFDQDLSE
gi|134424884|gb|EBB27268.1|	3/4	178	202	47.6	4.7e-09	WDVSNVVYMNEMFYYATDFNQDIGY
gi|134424884|gb|EBB27268.1|	4/4	203	220	16.7	1.1	WDVSSVTNMYSMFHSANS-------
gi|134441809|gb|EBB37077.1|	1/9	1	17	0.3	360	--------MSRIFLAAISFNGNIEN
gi|134441809|gb|EBB37077.1|	2/9	18	42	43.4	8.4e-08	WNTSNVIVMEETFGGASNFNQDIGA
gi|134441809|gb|EBB37077.1|	3/9	43	67	45.3	2.4e-08	WNTSKVTNMKRMFFNATNFNKSIPN
gi|134441809|gb|EBB37077.1|	4/9	68	92	50.3	7.1e-10	WDVSKVTNMDSMFDSASNFNQNISN
gi|134441809|gb|EBB37077.1|	5/9	180	206	2.2	180	--TSNVTAMDNLFNQSNQFfntfNQDISS
gi|134441809|gb|EBB37077.1|	6/9	207	231	54.3	4.5e-11	WDTSNVTTMEGMFYTARGFNQDLSK
gi|134441809|gb|EBB37077.1|	7/9	232	256	27.4	0.0058	WVTSKVTSMKNMFKEALIFNSFIGG
gi|134441809|gb|EBB37077.1|	8/9	257	281	45.3	2.3e-08	WDTAKVTDMSGMFSGAQAFNKNVGN
gi|134441809|gb|EBB37077.1|	9/9	282	302	31.1	0.00044	WKTSKVTDMNYMFDNASSFNQ----
gi|134446804|gb|EBB39870.1|	1/9	55	77	7.8	25	--TSLVENMTELIKDKDQFNQDISS
gi|134446804|gb|EBB39870.1|	2/9	78	102	45.3	2.4e-08	WDTSNVIYMQAMFSGASSFDQNIGF
gi|134446804|gb|EBB39870.1|	3/9	103	127	42.6	1.5e-07	WDTSNVIYMNLMFDGASIFNQNIGL
gi|134446804|gb|EBB39870.1|	4/9	128	152	53.5	8e-11	WDTSNVTEMNEMFRNAKIFNQDIGN
gi|134446804|gb|EBB39870.1|	5/9	153	177	40.8	5.1e-07	WITSNVENMFEMFNGSSSFNHDIGS
gi|134446804|gb|EBB39870.1|	6/9	178	202	47.7	4.2e-09	WQTANVENMSAMFSGASSFNHDIGN
gi|134446804|gb|EBB39870.1|	7/9	203	227	48.8	2e-09	WNTSKVKYMPFMFYNASSFNQNIGN
gi|134446804|gb|EBB39870.1|	8/9	228	252	36.3	1.2e-05	WDTTSLISMNDMFHKASSFNQSLNN
gi|134446804|gb|EBB39870.1|	9/9	253	277	39.8	1.1e-06	WDTSQVEDMSRIFQAAVSFNGNIEN
gi|134459928|gb|EBB47609.1|	1/12	32	57	23.5	0.086	WDVSLITDMSQLFYGTgWNFNDNIGN
gi|134459928|gb|EBB47609.1|	2/12	58	82	44	5.7e-08	WDVSSVTNMDKMFHNVNNFNQDLSS
gi|134459928|gb|EBB47609.1|	3/12	83	107	47	7.1e-09	WDVSSVTNMHGMFLGADDFNGDVSN
gi|134459928|gb|EBB47609.1|	4/12	108	132	41.9	2.5e-07	WDVSSVTDMSLMFQAANNFNGDISM
gi|134459928|gb|EBB47609.1|	5/12	133	157	44.6	3.8e-08	WDVSSVTNMNSMFCWAYSFNGDVSN
gi|134459928|gb|EBB47609.1|	6/12	158	182	44.9	3e-08	WDVSSVTDMYMMFFQIESFNQDLSS
gi|134459928|gb|EBB47609.1|	7/12	183	207	55.5	2e-11	WDVSSVTNMHGMFNDAESFNQDLSE
gi|134459928|gb|EBB47609.1|	8/12	208	232	52.8	1.3e-10	WDVSNVTDMGSMFKNAESFNGDITN
gi|134459928|gb|EBB47609.1|	9/12	233	257	32.1	0.00022	WDMSSVTDISFMLMSIEDFNQDLSS
gi|134459928|gb|EBB47609.1|	10/12	258	282	53.4	8.3e-11	WDVSSVTNMNGVFYKASSFNQDLSS
gi|134459928|gb|EBB47609.1|	11/12	283	307	44.1	5.5e-08	WDVSTVTNMNYMFQAASNFNGNIEN
gi|134459928|gb|EBB47609.1|	12/12	308	320	9.9	12	WDVSSVTNMNGMF------------
gi|134489509|gb|EBB65137.1|	1/6	1	25	49	1.7e-09	WNTARVTNMNSMFKQATSFNQDITK
gi|134489509|gb|EBB65137.1|	2/6	26	50	50.3	7e-10	WDTGEVTDMEYMFESATSFNQPLNT
gi|134489509|gb|EBB65137.1|	3/6	51	72	25.2	0.026	WDTSKVTGMHAMFQGT---NAPLLN
gi|134489509|gb|EBB65137.1|	4/6	76	99	19.9	0.35	WNTGEVRSTAYMFQG-TSFNGLIGG
gi|134489509|gb|EBB65137.1|	5/6	100	124	50.3	7.1e-10	WDVSNVEDFEYMFEGNPSFNQDISS
gi|134489509|gb|EBB65137.1|	6/6	125	149	15	2	WVVTSAVSMTRMFQGATAFLQDGIR
gi|134497230|gb|EBB69717.1|	1/3	125	146	18.8	0.51	---SSVANMVVMFSRASNFDQPIGS
gi|134497230|gb|EBB69717.1|	2/3	147	171	49.4	1.4e-09	WDMSNVTNMAVMFLGASNFNQPIGS
gi|134497230|gb|EBB69717.1|	3/3	172	196	49.4	1.4e-09	WDTSNVEYMANMFRDADSFDQDIST
gi|134507129|gb|EBB75334.1|	1/4	4	28	48.4	2.6e-09	WDVSNVTDMANLFRGAEVFNGNISS
gi|134507129|gb|EBB75334.1|	2/4	29	52	46.1	1.3e-08	WDTSKVTDMTGMF-GTTPFNQDISN
gi|134507129|gb|EBB75334.1|	3/4	53	77	46.9	7.7e-09	WNTSNVTSMSSMFNAANAFNQDIGN
gi|134507129|gb|EBB75334.1|	4/4	78	102	47.3	5.7e-09	WNTSNVTQMIDMFRYASAFNQDISG
gi|134508676|gb|EBB76261.1|	1/10	1	23	36	1.5e-05	--VSNVTNMNKMFYNANSFNQNISK
gi|134508676|gb|EBB76261.1|	2/10	24	48	49.3	1.5e-09	WDVSKVTDMKGMFAKATSFNKRLNK
gi|134508676|gb|EBB76261.1|	3/10	49	73	54.9	3e-11	WDVSNVTTMEGMFYNAESFNQRLNK
gi|134508676|gb|EBB76261.1|	4/10	74	98	48.1	3.2e-09	WDVSKVTSMQGMFCGAKSFNKKLNV
gi|134508676|gb|EBB76261.1|	5/10	99	123	46.8	8.3e-09	WNVSKVTDMGFMFGYTESFNKNISS
gi|134508676|gb|EBB76261.1|	6/10	124	148	46	1.4e-08	WDVSKVTNMNNMFRHAEAFNKRLNK
gi|134508676|gb|EBB76261.1|	7/10	149	173	54.4	4.2e-11	WDVSDVTNMRKMFYNAKSFNQDISS
gi|134508676|gb|EBB76261.1|	8/10	174	198	59.1	1.6e-12	WDVSKVTDMQGMFENAESFNQDISN
gi|134508676|gb|EBB76261.1|	9/10	199	223	41.1	4.3e-07	WEVGNVTIMGSMFCNAYAFNKPLSN
gi|134508676|gb|EBB76261.1|	10/10	224	250	16.5	1.2	WsdKVIQVTDMSKMFENAVSFNRDLDW
gi|134522221|gb|EBB84330.1|	1/3	230	254	48.9	1.9e-09	WDTSNVTDMSNAFYDRTSFNQDISS
gi|134522221|gb|EBB84330.1|	2/3	255	279	26	0.015	WDMSNVTSMENMFGRAISFMFPVTF
gi|134522221|gb|EBB84330.1|	3/3	280	300	0.2	380	WNINSttLTNLNYMFYGATQ------M
gi|134530237|gb|EBB89098.1|	1/4	11	35	52	2.3e-10	WDVSNVKNMRGLFSWARSFNQDISS
gi|134530237|gb|EBB89098.1|	2/4	36	60	58.7	2.2e-12	WDVSNVTNMREMFIGAESFNQDISS
gi|134530237|gb|EBB89098.1|	3/4	61	84	34.9	3.1e-05	WTVSNVTNMYEMFYS-TNFNQSIGR
gi|134530237|gb|EBB89098.1|	4/4	85	109	45.4	2.1e-08	WDVSNVSNMHGMFIDALFFNQDLSS
gi|134531753|gb|EBB89996.1|	1/7	2	15	5.4	59	-----------MFRGATVFNQNIGN
gi|134531753|gb|EBB89996.1|	2/7	16	40	47.7	4.2e-09	WDVSNVTNMAQMFRDAFNFNKPIGN
gi|134531753|gb|EBB89996.1|	3/7	41	72	31.8	0.00027	WNTSKVTNMAAMFYiglgnnnSSSAFNQDIGN
gi|134531753|gb|EBB89996.1|	4/7	73	97	46.2	1.3e-08	WDISNVIDISAMFNAASSFNQDIGN
gi|134531753|gb|EBB89996.1|	5/7	98	122	38.7	2.2e-06	WDTSSVVFMGQTFNRARNFNQDIGR
gi|134531753|gb|EBB89996.1|	6/7	123	147	39.4	1.4e-06	WNTSKVEYMNIMFTNALSFNQDIGQ
gi|134531753|gb|EBB89996.1|	7/7	148	172	53.4	8.3e-11	WDTSKVVNMDQMFRYATSFNQDLSG
gi|134538222|gb|EBB93861.1|	1/6	102	124	19.7	0.37	--TTKVTSMTAMFRDNTSFNSDISF
gi|134538222|gb|EBB93861.1|	2/6	125	149	40.1	8.4e-07	WDTSSVSSTYQMFDGADAFNQNIGS
gi|134538222|gb|EBB93861.1|	3/6	150	174	44.2	4.8e-08	WDVSSVTTMQFMFDSADAFNQNIGS
gi|134538222|gb|EBB93861.1|	4/6	175	199	52.3	1.8e-10	WDVSSVTNMQYMFYDAVAFNQNIGS
gi|134538222|gb|EBB93861.1|	5/6	200	224	47.3	5.9e-09	WNVSSVTNMGHMFRLTDAFNQDIGS
gi|134538222|gb|EBB93861.1|	6/6	225	249	48.1	3.3e-09	WNVSSVTNMQSMFNSASAFNQDLSG
gi|134547350|gb|EBB99293.1|	1/5	1	17	5.3	63	--------MEYMFSITDAFNQNIGG
gi|134547350|gb|EBB99293.1|	2/5	18	42	49	1.8e-09	WDTSNVTNMSFMFNRASVFNQNIGA
gi|134547350|gb|EBB99293.1|	3/5	43	62	33.9	6.3e-05	WNTSSVTDMEGMFEG-----QGIGN
gi|134547350|gb|EBB99293.1|	4/5	77	100	39.9	9.4e-07	WDTSSVIHMRKMFY-ASNFNQNIGN
gi|134547350|gb|EBB99293.1|	5/5	101	125	47.9	3.8e-09	WNTSSVTNMIQMFNYAQNFNQDLSG
gi|134549825|gb|EBC00773.1|	1/12	1	23	27.2	0.0066	--VSKVEDFEAMFFRASAFNQDLSW
gi|134549825|gb|EBC00773.1|	2/12	107	129	4	99	--TTLVTNMSSLFTDFTEIKQEIDS
gi|134549825|gb|EBC00773.1|	3/12	130	156	28.9	0.0021	WDVSNVTNMQAMFGGgaLNEFNQSISF
gi|134549825|gb|EBC00773.1|	4/12	157	180	35.5	2e-05	WNVSNVTNMAFMFAG-STFNKEIEN
gi|134549825|gb|EBC00773.1|	5/12	181	205	46.9	7.4e-09	WNTSNVNDMSFMFFAARSFNQDIGS
gi|134549825|gb|EBC00773.1|	6/12	206	230	59.4	1.3e-12	WDTSSVTNMRGMFGGAESFNQDIGN
gi|134549825|gb|EBC00773.1|	7/12	231	255	51.8	2.5e-10	WDTSNVTNMREMFRGAFIFNQNIGS
gi|134549825|gb|EBC00773.1|	8/12	256	280	43.8	6.5e-08	WNTSSVTSMKEMFLTAIEFNQPIGD
gi|134549825|gb|EBC00773.1|	9/12	281	305	45	2.8e-08	WDTSQVTDMSGMFRAAVSFNYPIGS
gi|134549825|gb|EBC00773.1|	10/12	306	330	54.5	4e-11	WDTSNVTSMKVMFSGASSFNQPIGN
gi|134549825|gb|EBC00773.1|	11/12	331	351	21.5	0.19	WDTSGVTNMSLMFNGCHT----EGK
gi|134549825|gb|EBC00773.1|	12/12	371	395	55.6	1.8e-11	WDTSNVTDMSGMFQFAKLFNQDIGS
gi|134550280|gb|EBC01044.1|	1/6	173	200	18.4	0.6	WDrvvTTLVTDMSDKFKEARTFNQNISS
gi|134550280|gb|EBC01044.1|	2/6	201	225	52.8	1.3e-10	WDTSNVTDMSGMFDDARAFDQNIGS
gi|134550280|gb|EBC01044.1|	3/6	226	250	45.7	1.8e-08	WDTSSVTDMNFMFSSALVFNQNIGS
gi|134550280|gb|EBC01044.1|	4/6	251	275	47.5	5e-09	WDTSNVTNMNNMFSVAYVFNQNIGS
gi|134550280|gb|EBC01044.1|	5/6	276	300	53.5	8e-11	WDTSNVTNMQQMFNGASDFNQDIGN
gi|134550280|gb|EBC01044.1|	6/6	301	325	53.3	8.8e-11	WNTSKVTTMRYMFERAVAFNQDIGN
gi|134550496|gb|EBC01169.1|	1/5	83	105	6.1	46	--TTFVNNMSELFKDNSSFNSDINF
gi|134550496|gb|EBC01169.1|	2/5	106	130	48.6	2.3e-09	WDTSSVTTMNSIFENATAFNQDIGN
gi|134550496|gb|EBC01169.1|	3/5	131	155	58.5	2.4e-12	WDTSSVTDMSSMFYEASSFNQDIGN
gi|134550496|gb|EBC01169.1|	4/5	156	180	54.9	3e-11	WNTSSVTDMVGMFYEASSFNQDIGS
gi|134550496|gb|EBC01169.1|	5/5	181	202	31.1	0.00042	WDTSKVTSMERMFWAADAFNQT---
gi|134552812|gb|EBC02524.1|	1/8	29	53	48.3	2.9e-09	WDTSSVTNMSYMFSNNSGFNQDIGS
gi|134552812|gb|EBC02524.1|	2/8	54	78	47.1	6.7e-09	WDTSSVTNMSYMFSSNSVFNQDIGS
gi|134552812|gb|EBC02524.1|	3/8	79	103	47.2	6.3e-09	WDTSSVTNMSYMFYSNSVFNHDIGS
gi|134552812|gb|EBC02524.1|	4/8	104	128	46.4	1.1e-08	WDTSSVTNMSYMFNNNLGFNQDIGN
gi|134552812|gb|EBC02524.1|	5/8	129	153	45.9	1.6e-08	WDTSSVTNMSNMFYSNLGFNQDIGN
gi|134552812|gb|EBC02524.1|	6/8	154	178	45	2.8e-08	WDTSSVTNMSYMFSNYSVFNHDIGS
gi|134552812|gb|EBC02524.1|	7/8	179	203	44.4	4.2e-08	WDTSSVTNMARMFSSNSVFNQDIGN
gi|134552812|gb|EBC02524.1|	8/8	204	228	47.3	5.8e-09	WNVSKVTNMDRMFQDNSEFNQDLSR
gi|134557206|gb|EBC05212.1|	1/3	239	261	20	0.33	--TTLVTDMTEKFRDATNFNQNISS
gi|134557206|gb|EBC05212.1|	2/3	262	286	42.1	2.1e-07	WDTSNVTTMYGMFNTANTFNQNIGS
gi|134557206|gb|EBC05212.1|	3/3	287	311	38.7	2.2e-06	WNTSSVSDTRLMFRNARAFNQDIGS
gi|134561807|gb|EBC08008.1|	1/6	1	18	6.2	45	------TTMSGMFIK-QLFNQDISS
gi|134561807|gb|EBC08008.1|	2/6	19	43	46.7	8.7e-09	WDVSNVTDMRLMFENAREFNQAIDN
gi|134561807|gb|EBC08008.1|	3/6	44	67	42.1	2.1e-07	WDVSSVTNMYGMFKY-SSFNQPLGD
gi|134561807|gb|EBC08008.1|	4/6	68	91	35.8	1.7e-05	WDVSNVTDMGDMFSF-SSFNQEIDT
gi|134561807|gb|EBC08008.1|	5/6	92	116	47.5	5.2e-09	WDVSNVTNMASMFNAAKSFNQLIGS
gi|134561807|gb|EBC08008.1|	6/6	117	141	35.3	2.4e-05	WEVDSVSNMDFMFRGASTFNQDLKA
gi|134565344|gb|EBC10144.1|	1/12	15	39	49.7	1.1e-09	WDVSNVTDMSGMFHSAARFNQPLND
gi|134565344|gb|EBC10144.1|	2/12	40	60	25.2	0.026	WDVSKVTLMKEMFRNARS----LFT
gi|134565344|gb|EBC10144.1|	3/12	67	91	48.1	3.4e-09	WDVSSVTDMSGMFRDATLFNAPIND
gi|134565344|gb|EBC10144.1|	4/12	92	116	46.7	9e-09	WDVSNVTTMEDMFNGAERFNQSLND
gi|134565344|gb|EBC10144.1|	5/12	117	141	37.6	4.8e-06	WDVSNVTDMQSIFRDARDFNGVIEN
gi|134565344|gb|EBC10144.1|	6/12	142	166	52.4	1.7e-10	WDVSNVTDMSAMFYNARAFNQSLND
gi|134565344|gb|EBC10144.1|	7/12	167	191	41.2	4.1e-07	WNVSNVTDMQSMFRDARDFNESLND
gi|134565344|gb|EBC10144.1|	8/12	192	216	55	2.9e-11	WNVSNVTDMSYMFYIANSFNQPIGN
gi|134565344|gb|EBC10144.1|	9/12	217	241	43.1	1.1e-07	WDVGNVTNMSNMFYIANRFNQPIGD
gi|134565344|gb|EBC10144.1|	10/12	242	266	44	5.9e-08	WNVSKVTNMVNMFANANDFNQPIDT
gi|134565344|gb|EBC10144.1|	11/12	267	291	38.8	2e-06	WDVSNVTNMETMFINTANFNQSLND
gi|134565344|gb|EBC10144.1|	12/12	292	312	20.5	0.28	WDVSNVENMKAMFASTAVF----NG
gi|134568911|gb|EBC12332.1|	1/4	33	57	25	0.03	WDVSNVTSMAGLFNTCNCFNPNYVN
gi|134568911|gb|EBC12332.1|	2/4	67	94	36	1.5e-05	WDVSSVTNMSGMFYHIYggaMFNQDISG
gi|134568911|gb|EBC12332.1|	3/4	95	119	42.4	1.7e-07	WDVSNVTNMYRMLMGSNQFNQDLSS
gi|134568911|gb|EBC12332.1|	4/4	120	133	1.1	280	WDVSKVTN-------CDQF----SD
gi|134581329|gb|EBC19816.1|	1/10	1	23	37.9	3.8e-06	--VSFVTNMKYMFCEAKSFNQPINN
gi|134581329|gb|EBC19816.1|	2/10	24	48	53.5	7.8e-11	WNVSNVTNMEGMFNSAHLFNQPINN
gi|134581329|gb|EBC19816.1|	3/10	49	73	59.4	1.3e-12	WNVSNVTDMTGMFYKAKSFNQPLNN
gi|134581329|gb|EBC19816.1|	4/10	74	98	55.1	2.6e-11	WNVSNVTNMSGMFDKAYSFNQPINT
gi|134581329|gb|EBC19816.1|	5/10	112	136	49.9	9.7e-10	WNVSNVINMRYMFCLAYSFNQAINN
gi|134581329|gb|EBC19816.1|	6/10	137	161	50.7	5.6e-10	WNVSNVTNMEHMFSNAESFNQPIAC
gi|134581329|gb|EBC19816.1|	7/10	162	186	51.7	2.7e-10	WNVSNVTDMNSMFEYAVVFNQDISN
gi|134581329|gb|EBC19816.1|	8/10	187	211	49	1.8e-09	WNVSNVTNMKSMFNRSYEFNQPLNN
gi|134581329|gb|EBC19816.1|	9/10	212	236	55.5	2e-11	WEVSNVTNMSSMFYDAHSFNQDIST
gi|134581329|gb|EBC19816.1|	10/10	250	274	50.5	6.2e-10	WDVSNVINMAGMFQWTKSFNQPLNN
gi|134582038|gb|EBC20241.1|	1/8	71	92	7.4	29	--TSNIDDLSDLFRQ-KDFNQEIGN
gi|134582038|gb|EBC20241.1|	2/8	93	116	36.5	1e-05	WDVSSVKNMHQLFRS-STFNQDISK
gi|134582038|gb|EBC20241.1|	3/8	117	140	34.6	3.8e-05	WDVSSVTKMSGMFSQ-SDFNQSISD
gi|134582038|gb|EBC20241.1|	4/8	141	164	28.8	0.0022	WNVNSVVDMSAMFTL-SKFDGDISS
gi|134582038|gb|EBC20241.1|	5/8	165	188	33.5	8.5e-05	WDVSNVTNLASTFFG-TQFNNDISD
gi|134582038|gb|EBC20241.1|	6/8	189	212	44.9	3.1e-08	WDVSSVTDMRGTFYN-SSFNQNISK
gi|134582038|gb|EBC20241.1|	7/8	213	236	32.9	0.00012	WDVSQVTAMSNIFNG-TPFNQDISG
gi|134582038|gb|EBC20241.1|	8/8	237	260	32.2	0.0002	WKVFNVTNMKSMFNN-SEFNQDISN
gi|134586030|gb|EBC22643.1|	1/2	87	109	24.8	0.035	--TSGITNMQGLFQNNSNFNQDISS
gi|134586030|gb|EBC22643.1|	2/2	110	134	45.3	2.3e-08	WDTSNVSNMQGLFQNASAFNQDIGY
gi|134607530|gb|EBC35336.1|	1/7	91	113	10.6	9.3	--TGNINDFSSLFKGKKTFNQDIGY
gi|134607530|gb|EBC35336.1|	2/7	114	138	48.2	3.1e-09	WDTSSATNMSEMFSNARRFNQDISN
gi|134607530|gb|EBC35336.1|	3/7	139	163	48	3.6e-09	WDVSNVTKMNRMFLNARYFNQDING
gi|134607530|gb|EBC35336.1|	4/7	164	188	34.9	3.1e-05	WDVSNVEQINLMFRNAHRFNQSLNS
gi|134607530|gb|EBC35336.1|	5/7	189	213	34.7	3.5e-05	WDVGNVTQMAHIFRSAKAFNGNISA
gi|134607530|gb|EBC35336.1|	6/7	214	238	47.9	3.7e-09	WNTSKVKNFIAVFDGAKSFNQDISN
gi|134607530|gb|EBC35336.1|	7/7	239	263	19.4	0.41	WDVSSGTRMNHFLRNNAVFNKDLSS
gi|134609864|gb|EBC36769.1|	1/7	94	116	9.5	14	--TGNINDFSKLFKGKKTFNQDIGY
gi|134609864|gb|EBC36769.1|	2/7	117	141	53.3	9e-11	WDTSNATNMSEMFSNARKFNQDISN
gi|134609864|gb|EBC36769.1|	3/7	142	166	41.6	3e-07	WDVSKVTMMNRMFLNARFFNQDIND
gi|134609864|gb|EBC36769.1|	4/7	167	191	30.7	0.00059	WNVSNVEQVNLMFRNAHRFNQSLNS
gi|134609864|gb|EBC36769.1|	5/7	192	216	35.7	1.8e-05	WDVGKVTQMAHIFRGAKAFNGNISA
gi|134609864|gb|EBC36769.1|	6/7	217	241	49	1.8e-09	WDTSKVKNFIAVFDGAKSFNQDISN
gi|134609864|gb|EBC36769.1|	7/7	242	266	20.5	0.28	WDVSSGTRMNHFLRNNDVFNKDLSS
gi|134620751|gb|EBC43417.1|	1/8	104	121	1.3	250	WNLVNITDARNAFRN-------INF
gi|134620751|gb|EBC43417.1|	2/8	134	158	54.6	3.6e-11	WDVSNITNMEGMFKDCSGFNQDISN
gi|134620751|gb|EBC43417.1|	3/8	159	183	45.7	1.8e-08	WNVSNVTTMKNMFSGATSFNQYIND
gi|134620751|gb|EBC43417.1|	4/8	184	208	43.9	6.2e-08	WSVNNVTTMEGMFSGATSFNQNIND
gi|134620751|gb|EBC43417.1|	5/8	209	233	39.9	1e-06	WSVNNVTTMKNMFSGATSFNQNIND
gi|134620751|gb|EBC43417.1|	6/8	234	258	43.1	1e-07	WSVNNVTTMEGMFAGATSFDQSLNK
gi|134620751|gb|EBC43417.1|	7/8	259	284	26.8	0.0085	WVLSeKLIDASGMFMGASSFNQDISN
gi|134620751|gb|EBC43417.1|	8/8	290	307	9.3	15	---SKVTNMPNMFQDASNFNQ----
gi|134635188|gb|EBC51992.1|	1/4	216	240	49.5	1.2e-09	WDVSNVTDMSFMFYNISNFNGDLSN
gi|134635188|gb|EBC51992.1|	2/4	241	265	38.9	1.9e-06	WDVSNVTDMSYMLSYTDNFVGDLSS
gi|134635188|gb|EBC51992.1|	3/4	266	290	34.5	4.1e-05	WDVSGVANMNRMFTYSDNFNRNLSG
gi|134635188|gb|EBC51992.1|	4/4	291	315	41.3	3.6e-07	WDVSSVTDMSYMLSNTDNFNGNLSG
gi|134643056|gb|EBC56692.1|	1/13	9	33	36.9	7.9e-06	WNVSSVTDASGMFEGSKAFQQNIAG
gi|134643056|gb|EBC56692.1|	2/13	87	106	1.6	230	WNMSTIKSTKEMFKN-----SDFTG
gi|134643056|gb|EBC56692.1|	3/13	113	139	10.1	11	WFISanSLENASGMFEGCTKFNRYINS
gi|134643056|gb|EBC56692.1|	4/13	140	164	28.1	0.0034	WKISGVTDLSNMFKDTVLFNQGIGL
gi|134643056|gb|EBC56692.1|	5/13	165	189	37.1	6.6e-06	WDVSSVTDASGMFEGSKAFQQNIAG
gi|134643056|gb|EBC56692.1|	6/13	243	262	3	140	WNFSTVKSTKEMFKN-----SDFTG
gi|134643056|gb|EBC56692.1|	7/13	270	295	10.6	9.3	FAGSNVlENASGMFEGCTKFNRYISS
gi|134643056|gb|EBC56692.1|	8/13	296	320	30.2	0.0008	WKISGVTDLSNMFKDTVLFNQGIGG
gi|134643056|gb|EBC56692.1|	9/13	321	345	36.9	7.9e-06	WNVSSVTDASGMFEGSKAFQQNIAG
gi|134643056|gb|EBC56692.1|	10/13	399	418	3	140	WNFSTVKSTKEMFKN-----SDFTG
gi|134643056|gb|EBC56692.1|	11/13	428	451	11.6	6.6	-NTNVLENASGMFEGTTKFNQWIPD
gi|134643056|gb|EBC56692.1|	12/13	452	475	27.5	0.0054	WDVTKVKFASKMFKD-SVFNQPIGS
gi|134643056|gb|EBC56692.1|	13/13	476	500	12	5.8	WALDSAENLDEMFSGNSVFNKWIGT
gi|134644448|gb|EBC57501.1|	1/18	3	26	27.2	0.0063	-NTSNVRRIGWMFKNALKFNQPLNF
gi|134644448|gb|EBC57501.1|	2/18	27	50	20.8	0.25	-NTSSLLDIKQAFFNAKNFNQNINN
gi|134644448|gb|EBC57501.1|	3/18	51	75	36.6	9.3e-06	WDVSSVSNFELVFKNAEDFNQPLNN
gi|134644448|gb|EBC57501.1|	4/18	76	99	36.6	9.6e-06	WDTANATSMKQMFQS-SSFNQDISS
gi|134644448|gb|EBC57501.1|	5/18	100	123	32.8	0.00013	WDVSKVANMQETFRS-TPFNQDISS
gi|134644448|gb|EBC57501.1|	6/18	124	148	41	4.5e-07	WNVSSLKNASSMFRFATAFNQDIGS
gi|134644448|gb|EBC57501.1|	7/18	149	173	38.1	3.4e-06	WNTSSLENTIYMFGNADAFNQDIDG
gi|134644448|gb|EBC57501.1|	8/18	174	198	42.1	2.1e-07	WDVSKVLRFGGMFQNAINFNQDLNS
gi|134644448|gb|EBC57501.1|	9/18	199	223	34.1	5.3e-05	WVTSSATTMNIMFDGATSFNGNISN
gi|134644448|gb|EBC57501.1|	10/18	224	248	44.5	4.1e-08	WDLSNVTTTEGMFKNAQSFDQDISG
gi|134644448|gb|EBC57501.1|	11/18	249	273	27.7	0.0046	WNIIIVNNIKEMFKNADTFNQDIGG
gi|134644448|gb|EBC57501.1|	12/18	274	298	37	7.2e-06	WDISNVNSLLSVFNGADNFNQDLSS
gi|134644448|gb|EBC57501.1|	13/18	299	322	27.1	0.007	WNTTGVIDMNSTFKD-SGFNHDISN
gi|134644448|gb|EBC57501.1|	14/18	323	347	48.3	2.9e-09	WNTSSVTTFRRMFEGASNFNQNLNS
gi|134644448|gb|EBC57501.1|	15/18	348	372	40.9	4.8e-07	WDTGSAINMEGMFYKASDFNGDISD
gi|134644448|gb|EBC57501.1|	16/18	373	397	44.1	5.1e-08	WNVSQVTNMKYLFLQASLFNQDIGG
gi|134644448|gb|EBC57501.1|	17/18	398	422	41.1	4.2e-07	WDISSVDSMDRMFEDATVFNQDIGP
gi|134644448|gb|EBC57501.1|	18/18	426	449	16.3	1.3	-NISNGARMQKMFLRASAFDHDISE
gi|134647197|gb|EBC59121.1|	1/4	131	154	45.4	2.1e-08	WDTSSVTNMSRMFAN-SNFNQDISS
gi|134647197|gb|EBC59121.1|	2/4	155	179	47.3	5.8e-09	WDVSSVTNLDRTFNGAQSFNQDLSS
gi|134647197|gb|EBC59121.1|	3/4	180	204	27.8	0.0044	WNTSSVKIMKQTFIKARSFVSNIST
gi|134647197|gb|EBC59121.1|	4/4	205	229	44.1	5.2e-08	WNTSSVTDMRETFREADAFNTDLSG
gi|134648962|gb|EBC60190.1|	1/6	16	40	49.3	1.4e-09	WDVSNVSDMSGMFDRAQAFNQDIGA
gi|134648962|gb|EBC60190.1|	2/6	41	65	42.9	1.2e-07	WNVSSVAIMRYMFNGATAFNGDIGA
gi|134648962|gb|EBC60190.1|	3/6	66	90	46.8	8.4e-09	WNVSKVTNMDGMFYNTTLFDQNLGA
gi|134648962|gb|EBC60190.1|	4/6	91	112	30.2	0.00078	WNVSNVTTMSYMFYNAAAM---LHK
gi|134648962|gb|EBC60190.1|	5/6	169	193	44.7	3.5e-08	WDVSQVTYMGNAFNGATSFNADISK
gi|134648962|gb|EBC60190.1|	6/6	194	218	53.1	1e-10	WDVSNVTDMSYMFSDATAFDQNIET
gi|134648963|gb|EBC60191.1|	1/8	6	30	53.2	9.3e-11	WNVSNVTDMNGMFSGAAKFNGDISA
gi|134648963|gb|EBC60191.1|	2/8	31	55	46.1	1.3e-08	WDVSSVTHMISMFYNATTFNQNIGT
gi|134648963|gb|EBC60191.1|	3/8	68	92	54.9	3e-11	WNVSNVTDMAYMFSGALAFNGDISK
gi|134648963|gb|EBC60191.1|	4/8	93	117	47.8	4.1e-09	WDVSKVTNMTEMFYNAQVFDQNIGA
gi|134648963|gb|EBC60191.1|	5/8	118	142	45.9	1.6e-08	WNVSNVTTMSNMFNGAQVFDQNIGT
gi|134648963|gb|EBC60191.1|	6/8	143	167	46.8	7.9e-09	WDVSSVTNMSSMFKNAAAFNGDIGA
gi|134648963|gb|EBC60191.1|	7/8	168	192	45.4	2.2e-08	WNVSSVTNMSSMFNSAQVFNQDIGA
gi|134648963|gb|EBC60191.1|	8/8	193	214	31.7	0.0003	WNVSKVTDMGAMFSRTTAFDQN---
gi|134651187|gb|EBC61502.1|	1/9	4	28	48.5	2.5e-09	WDVRNVTNISSMFRGATAFDQDIGS
gi|134651187|gb|EBC61502.1|	2/9	29	53	47.3	5.7e-09	WDVSSVTNMAVMFGGATAFDQDIGS
gi|134651187|gb|EBC61502.1|	3/9	54	78	40.7	5.6e-07	WDVSSVTNISYMFQSAAAFNKNIGL
gi|134651187|gb|EBC61502.1|	4/9	79	103	48.5	2.6e-09	WDVSSVTNISYMFQSATAFDQDIGS
gi|134651187|gb|EBC61502.1|	5/9	104	128	47.4	5.5e-09	WDVSSVTNMANMFLGATAFDQDIGL
gi|134651187|gb|EBC61502.1|	6/9	129	153	46.4	1.1e-08	WDVSSVTNIDGMFYTATAFNQDIRM
gi|134651187|gb|EBC61502.1|	7/9	154	175	16.8	1	WDVGNVTAFGQMFAGATLM---IAN
gi|134651187|gb|EBC61502.1|	8/9	232	255	17.5	0.81	-DVSQFTSMYQAFKDNSAFNQDIGS
gi|134651187|gb|EBC61502.1|	9/9	256	280	51.2	3.9e-10	WDVSSVTDMGYMFRSATAFDQDIGS
gi|134655083|gb|EBC63750.1|	1/7	36	60	28.1	0.0035	WDTSEVTDMSLLFKDKLTFNDDISD
gi|134655083|gb|EBC63750.1|	2/7	61	85	47.7	4.3e-09	WDTSEVTIMRNMFDTAKAFNQDISD
gi|134655083|gb|EBC63750.1|	3/7	86	110	36.6	9.6e-06	WDTSEVTDMKYMFIRAENYNNNGNP
gi|134655083|gb|EBC63750.1|	4/7	118	142	42	2.2e-07	WNTENVTTMTGMFETTNAFNQDIGN
gi|134655083|gb|EBC63750.1|	5/7	143	167	51.9	2.3e-10	WDTSNVEHMTVMFYEAKAFNQDIGN
gi|134655083|gb|EBC63750.1|	6/7	168	192	47.2	6.2e-09	WDTSNVTTMRDMFRDAIKFNQEIRT
gi|134655083|gb|EBC63750.1|	7/7	193	215	12.9	4.2	WNVNSVTdNFRDMFLNATDF---ITK
gi|134661286|gb|EBC67354.1|	1/8	1	19	17.3	0.86	------TDMRNMFIDASVFNGDISN
gi|134661286|gb|EBC67354.1|	2/8	20	44	57.2	6.2e-12	WDVSSVTDMSTMFYGASSFNQDISS
gi|134661286|gb|EBC67354.1|	3/8	45	69	36.1	1.4e-05	WDVSNVANMTYMMTDASVFNGDISN
gi|134661286|gb|EBC67354.1|	4/8	70	94	50.6	5.8e-10	WDVSSVTNMRNMFRGAISFNKDIGG
gi|134661286|gb|EBC67354.1|	5/8	95	119	51.3	3.6e-10	WDVSSVTDMYGMFQNADAFNQDIGG
gi|134661286|gb|EBC67354.1|	6/8	120	144	43.4	8.6e-08	WDVSNVSSMGQMFTYADVFNQDIGG
gi|134661286|gb|EBC67354.1|	7/8	145	169	33.1	0.00011	WDVSSVTELRSMFHGAGSFLQNLTG
gi|134661286|gb|EBC67354.1|	8/8	290	314	49.6	1.2e-09	WDVSNVTNMLAMFQNADAFNQDIGG
gi|134662596|gb|EBC68102.1|	1/2	121	145	45.5	2e-08	WDVSNVTKMSNMFANALSFNRDIGR
gi|134662596|gb|EBC68102.1|	2/2	146	161	13.3	3.5	WDVSNVLTMDSMFYGA---------
gi|134672061|gb|EBC73562.1|	1/10	75	99	33.5	8.4e-05	WDVSRVTNMARAFNGFSLFNADISR
gi|134672061|gb|EBC73562.1|	2/10	100	124	50.4	6.7e-10	WNTASVTNMERMFSGAKKFDQDITS
gi|134672061|gb|EBC73562.1|	3/10	125	149	33.3	9.5e-05	WDVSGVGSMVAMFYGAATFNKDITG
gi|134672061|gb|EBC73562.1|	4/10	262	286	26.8	0.0084	WDVSKVTFMGGLFMDRHNFNAEIQG
gi|134672061|gb|EBC73562.1|	5/10	287	311	44.4	4.4e-08	WDVSAVTSMDRMFLNAYNFNRDIGK
gi|134672061|gb|EBC73562.1|	6/10	313	337	40.3	7.2e-07	WNVGNVRDMNQMFRHAVNFDQKLSN
gi|134672061|gb|EBC73562.1|	7/10	338	362	16.5	1.1	WDVRNLINAQMMFMHAEKFTNGMSG
gi|134672061|gb|EBC73562.1|	8/10	459	483	15.7	1.5	WNTSLVTDMSNTFRNKEQSNWMISA
gi|134672061|gb|EBC73562.1|	9/10	484	508	37.4	5.4e-06	WDTRRVTSMSEMFKSAKVFSFDISS
gi|134672061|gb|EBC73562.1|	10/10	509	532	35.7	1.9e-05	WNISQVTDMTRMFDGAAKFNQNIG-
gi|134673358|gb|EBC74354.1|	1/6	72	99	17.9	0.71	WDtvvTSLVTDTSDLFKNETTFNQDISS
gi|134673358|gb|EBC74354.1|	2/6	100	124	53.3	9e-11	WDTSNVTDMTEMFNVATSFNQDIGN
gi|134673358|gb|EBC74354.1|	3/6	125	149	33.4	8.7e-05	WDVSNVTSMTWMFGTANSFNNGGSN
gi|134673358|gb|EBC74354.1|	4/6	154	182	28.2	0.0033	WDVSNVTTMYGMFGsesgGYAVFNQDIGD
gi|134673358|gb|EBC74354.1|	5/6	183	207	40	8.8e-07	WDVGNVTNFRKMFRKNSQFNQDISD
gi|134673358|gb|EBC74354.1|	6/6	208	232	5.8	52	WNMISATNVMQMFDRATGFNNGGVS
gi|134674476|gb|EBC75007.1|	1/6	130	154	35.6	1.9e-05	WDTSSVFFMKGTFDSALNFNQDITN
gi|134674476|gb|EBC75007.1|	2/6	155	179	47.5	5e-09	WDTSSVYTMESMFSNADSFNQDISG
gi|134674476|gb|EBC75007.1|	3/6	180	204	45	2.8e-08	WDTSSVTSMEMMFADADTFNQDIGG
gi|134674476|gb|EBC75007.1|	4/6	205	229	45	2.8e-08	WDTSSVTSMEMMFADADTFNQDIGG
gi|134674476|gb|EBC75007.1|	5/6	230	254	45	2.8e-08	WDTSSVTSMEMMFADADTFNQDIGG
gi|134674476|gb|EBC75007.1|	6/6	255	279	47.5	4.9e-09	WDTSSVTSMEMMFADAEAFDQDLSG
gi|134684514|gb|EBC80958.1|	1/3	174	196	13.9	2.9	--TTLVTDMKELFKDNASFNTNISS
gi|134684514|gb|EBC80958.1|	2/3	197	221	53.2	9.3e-11	WDVSNVTTMEGMFEGAAYFNKDISK
gi|134684514|gb|EBC80958.1|	3/3	222	246	49.7	1.1e-09	WDTNKVTNMDKMFKSATNFNQDLSK
gi|134684909|gb|EBC81197.1|	1/8	17	36	22.6	0.13	-----VTSMENMFYQASSFDQDVSK
gi|134684909|gb|EBC81197.1|	2/8	37	61	42.1	2.1e-07	WDVSKVANMRGMFNQASAFNQNLWN
gi|134684909|gb|EBC81197.1|	3/8	62	86	38	3.5e-06	WDTSQVTSMFGMFAQAVAFEKNIKK
gi|134684909|gb|EBC81197.1|	4/8	87	108	19.2	0.44	WEASKVTDTEHMFSDATAF---LKR
gi|134684909|gb|EBC81197.1|	5/8	168	200	6.4	41	WDTSLVTDMSGsddyfgfgkksSFSR---FNGDISK
gi|134684909|gb|EBC81197.1|	6/8	201	225	34.2	5.1e-05	WNTSQVTSMRAMFYKGFDFNQDVGS
gi|134684909|gb|EBC81197.1|	7/8	226	250	43.6	7.7e-08	WDVSQVTDMYQMFHSASAFNKNIAN
gi|134684909|gb|EBC81197.1|	8/8	251	275	47.4	5.4e-09	WDVSGVTNMANMFYSASAFNRDISS
gi|134684910|gb|EBC81198.1|	1/5	43	63	5.2	64	WNTSLVTDMSG--WGTTH--QGFGT
gi|134684910|gb|EBC81198.1|	2/5	80	104	46.3	1.1e-08	WDTSQVTSMANMFRGCISFNRNIGN
gi|134684910|gb|EBC81198.1|	3/5	105	129	47.2	6.4e-09	WDTSQVTDMRLMFYYSYAFNQNIGN
gi|134684910|gb|EBC81198.1|	4/5	130	154	42	2.2e-07	WDTSKVTSLDRMFYLAKVFDQPIGT
gi|134684910|gb|EBC81198.1|	5/5	155	172	11	8	WDTSQVTNMYQIFRHAYT-------
gi|134687898|gb|EBC82928.1|	1/5	165	187	14.4	2.4	--TTLVTDMGSLFYQNSSFNSDISF
gi|134687898|gb|EBC82928.1|	2/5	188	212	37.7	4.5e-06	WDTSNVTDMTLIFRAANTFNQNIGG
gi|134687898|gb|EBC82928.1|	3/5	213	237	44	5.8e-08	WNTSSVTNMNEMFRNAWAFNKDIGS
gi|134687898|gb|EBC82928.1|	4/5	238	262	41.7	2.8e-07	WDTSNVSSMGNMFASAFAFNQNIGN
gi|134687898|gb|EBC82928.1|	5/5	263	287	41.3	3.7e-07	WDTSNVTDMSKQFKAAEVFNQDLTG
gi|134689718|gb|EBC83985.1|	1/12	28	50	24.5	0.041	--TSLVTDMFRLFYYAFSFNQDIGS
gi|134689718|gb|EBC83985.1|	2/12	51	75	51.8	2.5e-10	WDVSNVTNMRWMFIGTSSFNQDIGS
gi|134689718|gb|EBC83985.1|	3/12	76	100	55.2	2.4e-11	WDVSNVTNMNYMFSNASSFNQDIGR
gi|134689718|gb|EBC83985.1|	4/12	101	125	45.9	1.5e-08	WDVSNVTNMGNMLNAASSFNQDIGN
gi|134689718|gb|EBC83985.1|	5/12	126	150	52.2	2e-10	WNVSSVADMHSMFYEASSFNQDIGN
gi|134689718|gb|EBC83985.1|	6/12	151	175	53	1.1e-10	WDVSSVADMHSMFYEASSFNQDIGN
gi|134689718|gb|EBC83985.1|	7/12	176	200	57.8	4.1e-12	WDVSNVTNMNSMFYEASSFNQDIGS
gi|134689718|gb|EBC83985.1|	8/12	201	225	45.8	1.7e-08	WDVSKVRRMYGMFQGASAFNQDIGR
gi|134689718|gb|EBC83985.1|	9/12	226	250	50.9	4.9e-10	WDVSNVTDMNGLFHRANSFNQDIGS
gi|134689718|gb|EBC83985.1|	10/12	251	275	52.7	1.4e-10	WDVSNVTNMNWMFNEASSFNQDIGS
gi|134689718|gb|EBC83985.1|	11/12	276	300	50.9	4.7e-10	WDLSNVTDMNGMFINASSFNQDIGS
gi|134689718|gb|EBC83985.1|	12/12	301	313	6	49	WDVSNVSDMNGLF------------
gi|134690042|gb|EBC84169.1|	1/7	11	34	43.3	9.5e-08	WDVSNVTNMVGMFAE-SIFNQDIGN
gi|134690042|gb|EBC84169.1|	2/7	35	58	49.3	1.4e-09	WDVSNVTDMTGMFQGA-SFNQDIGS
gi|134690042|gb|EBC84169.1|	3/7	59	83	51.3	3.6e-10	WDVSKVTDMTGMFQLSSSFNQDIGN
gi|134690042|gb|EBC84169.1|	4/7	84	108	55.7	1.7e-11	WDVSNVTDMRYMFRSASTFNQDIGN
gi|134690042|gb|EBC84169.1|	5/7	109	133	53.5	7.7e-11	WDVSNVTYMYYMFNSATSFNQDIGN
gi|134690042|gb|EBC84169.1|	6/7	134	158	52.1	2.1e-10	WDVSNVTEMFFMFYEAPSFNQDIGN
gi|134690042|gb|EBC84169.1|	7/7	159	183	47.4	5.5e-09	WDVSNVTAMGRMFSGAASFNQDLTQ
gi|134695693|gb|EBC87466.1|	1/3	358	385	20.4	0.29	WDrvvTTLVTNMGGLFTNDSSFNQDIGS
gi|134695693|gb|EBC87466.1|	2/3	386	410	51.1	4.3e-10	WDTSNVTNMQSLFQGATAFNKDIGN
gi|134695693|gb|EBC87466.1|	3/3	411	428	13	4.1	WDTFRVTNMNRMFWLA-------SN
gi|134696261|gb|EBC87812.1|	1/3	348	372	27.2	0.0067	WNVSAVTNMFNAFLNRHTFNEDLSD
gi|134696261|gb|EBC87812.1|	2/3	373	397	47.1	6.7e-09	WDTSSVTSMGWMFAYNYAFNQDISN
gi|134696261|gb|EBC87812.1|	3/3	398	422	41.7	2.7e-07	WDISSLVNMGHMFRGASAFNQNLGD
gi|134711350|gb|EBC96760.1|	1/8	1	17	4.9	71	--------MSYIFHIASAFNQNIGS
gi|134711350|gb|EBC96760.1|	2/8	18	42	51	4.5e-10	WDTSNVTTMKYMFAAADAFNQNIGS
gi|134711350|gb|EBC96760.1|	3/8	43	67	47.4	5.4e-09	WDTSEVTDMNAMFYHSDAFNQNIGS
gi|134711350|gb|EBC96760.1|	4/8	68	92	49.2	1.6e-09	WDTSKVTDMEYMFSITDAFNQNIGS
gi|134711350|gb|EBC96760.1|	5/8	93	117	49	1.8e-09	WDTSNVTNMSFMFNRASVFNQNIGA
gi|134711350|gb|EBC96760.1|	6/8	118	137	29	0.0019	WNTSSVTDMEGMFEG-----TGIGN
gi|134711350|gb|EBC96760.1|	7/8	152	175	39.9	9.4e-07	WDTSSVIHMRKMFY-ASNFNQNIGN
gi|134711350|gb|EBC96760.1|	8/8	176	200	47.9	3.8e-09	WNTSSVTNMIQMFNYAQNFNQDLSG
gi|134720310|gb|EBD01836.1|	1/3	123	147	54.4	4.1e-11	WDVSNVTNMKNMFEYAHSFNGDISK
gi|134720310|gb|EBD01836.1|	2/3	148	172	56	1.4e-11	WDVSNVTDMSKMFKYAESFNGDLSK
gi|134720310|gb|EBD01836.1|	3/3	173	197	53.5	7.7e-11	WDVSNVKDMSSMFYNAKNYNGDLSK
gi|134721301|gb|EBD02398.1|	1/10	3	27	50.4	6.7e-10	WDTSKVTDMTDMFAAADAFNQNLSN
gi|134721301|gb|EBD02398.1|	2/10	28	52	56.1	1.3e-11	WDTSNVTDMTSMFADAEAFNQNLSS
gi|134721301|gb|EBD02398.1|	3/10	53	77	48.6	2.3e-09	WDTSKVTDMSFMFTAAASFNGDISN
gi|134721301|gb|EBD02398.1|	4/10	78	102	47.8	4e-09	WDTSKATDMSFMFQDAEAFDGDISN
gi|134721301|gb|EBD02398.1|	5/10	103	127	52.7	1.4e-10	WDTSKVTDMSFMFEDAEAFDGDISN
gi|134721301|gb|EBD02398.1|	6/10	128	152	50	9.2e-10	WDTSEVTDMSHMFKGALSFNSNIST
gi|134721301|gb|EBD02398.1|	7/10	153	183	17.5	0.81	WDTSKVNSMSFMFGfelidvDFAVFNQNLSL
gi|134721301|gb|EBD02398.1|	8/10	184	208	43.7	7.1e-08	WNTSKVTDMSFMFICAGSFNGDISN
gi|134721301|gb|EBD02398.1|	9/10	209	233	49.5	1.2e-09	WDTSKVTDMNYMFGAAMSFNGDLSN
gi|134721301|gb|EBD02398.1|	10/10	234	258	41.3	3.8e-07	WDTSKVNNMSFMLSSAEVFNQNLSS
gi|134724808|gb|EBD04402.1|	1/3	259	283	15.9	1.4	WDTSGITDMSGLFLGKTGQSLPISG
gi|134724808|gb|EBD04402.1|	2/3	284	307	35.7	1.8e-05	WNVSNVTDMSGMFRNSDM-NEDISG
gi|134724808|gb|EBD04402.1|	3/3	308	319	0.4	360	WNVSNVTNMSGM-------------
gi|134725080|gb|EBD04562.1|	1/9	19	43	45.8	1.6e-08	WNISKVKNLNAVFDGAKSFNQPLNN
gi|134725080|gb|EBD04562.1|	2/9	44	68	52.2	1.9e-10	WDTSNVISMQNMFCDCENFNQPLDK
gi|134725080|gb|EBD04562.1|	3/9	69	92	9.6	13	WDISNVKNAAYIFKN-TNYDFKLNW
gi|134725080|gb|EBD04562.1|	4/9	138	162	43.2	1e-07	WDVSNVKDMSHLFENLSEFNEDISK
gi|134725080|gb|EBD04562.1|	5/9	163	187	53.6	7.5e-11	WDVSNVEYMNYMFYGCSNFNQNIND
gi|134725080|gb|EBD04562.1|	6/9	188	212	33.3	9.7e-05	WNMSNIHGAWHMFKNCIKFNQPLNK
gi|134725080|gb|EBD04562.1|	7/9	213	237	29.8	0.0011	WRLSSAYNLDSMFFNCENFNQNINS
gi|134725080|gb|EBD04562.1|	8/9	238	262	35.5	2e-05	WTMSNVEHAEQMFFNCKNFDQPLNN
gi|134725080|gb|EBD04562.1|	9/9	263	283	16.1	1.3	WKLSKIKVMAGMFSNCHN----LIK
gi|134730163|gb|EBD07486.1|	1/4	17	41	56.2	1.2e-11	WNTSSVTSMRYMFYDASAFNQDIGS
gi|134730163|gb|EBD07486.1|	2/4	42	66	57	7.2e-12	WNTSSVTSMRYMFSGATNFNQDIGS
gi|134730163|gb|EBD07486.1|	3/4	67	91	55.4	2.1e-11	WNTSSVTSMRYMFYGATNFNQDIRA
gi|134730163|gb|EBD07486.1|	4/4	92	112	12	5.8	WDTTSVTNYTGMFEDATA----MAS
gi|134754262|gb|EBD21250.1|	1/10	1	20	16.5	1.1	-----VANMREMFRGAYAFNQPLGQ
gi|134754262|gb|EBD21250.1|	2/10	21	45	41.4	3.4e-07	WNVGNVTNMQGMFCRARTFNQPLEQ
gi|134754262|gb|EBD21250.1|	3/10	46	70	39.8	1e-06	WNVGNVTNMQEMFSSAFAFNQPLEQ
gi|134754262|gb|EBD21250.1|	4/10	71	95	37.7	4.6e-06	WNVGNVTNMQEMFNGAYTFSQPLEQ
gi|134754262|gb|EBD21250.1|	5/10	96	120	43	1.2e-07	WNVGNVTNMQDMFRNAHAFNQPLEQ
gi|134754262|gb|EBD21250.1|	6/10	121	145	42.6	1.5e-07	WNVGNVTIMQGMFQNASAFNQPLEQ
gi|134754262|gb|EBD21250.1|	7/10	146	170	42.3	1.8e-07	WNVGNVTTMQGMFCRASAFNQPLEQ
gi|134754262|gb|EBD21250.1|	8/10	171	195	39.8	1.1e-06	WNVGNVTNMADMFSHARAFNQPLEQ
gi|134754262|gb|EBD21250.1|	9/10	196	222	28.4	0.0027	WNVGNVTNMHNMFedSGASRFNQSLEQ
gi|134754262|gb|EBD21250.1|	10/10	223	240	15.4	1.7	WNVGNVTNMQDMFEY-------IFM
gi|134754533|gb|EBD21375.1|	1/17	1	25	56.1	1.3e-11	WNTSSVTDMEAMFYYASSFNQPIDS
gi|134754533|gb|EBD21375.1|	2/17	26	50	53.7	6.7e-11	WNVSSVTDMSGMFHSASSFNQPIDS
gi|134754533|gb|EBD21375.1|	3/17	51	75	52.4	1.7e-10	WDTSSVTGMSWMFEGASSFNQPLDS
gi|134754533|gb|EBD21375.1|	4/17	76	100	39.4	1.3e-06	WDTSSVTGMRVMFAGASSFNESLDG
gi|134754533|gb|EBD21375.1|	5/17	101	125	54.6	3.6e-11	WDVSSVTDMHAMFAGASSFNQPLDS
gi|134754533|gb|EBD21375.1|	6/17	126	150	49.3	1.4e-09	WDTSSVTDMSLMFVEASSFNQPLDS
gi|134754533|gb|EBD21375.1|	7/17	151	175	55.2	2.4e-11	WDTSSVTDMSEMFAYASSFNQPLDS
gi|134754533|gb|EBD21375.1|	8/17	176	200	55.6	1.9e-11	WDTSSVTDMHAMFAGASSFNQPLDS
gi|134754533|gb|EBD21375.1|	9/17	201	225	48.7	2.2e-09	WDTSSVTGMRVMFAGASSFNQPLDS
gi|134754533|gb|EBD21375.1|	10/17	226	250	39	1.8e-06	WDTSSVTGMHAIFADASSFNQLLDS
gi|134754533|gb|EBD21375.1|	11/17	251	275	54.5	3.9e-11	WNVSSVTDMSWMFYYASSFNQPLDS
gi|134754533|gb|EBD21375.1|	12/17	276	300	53.7	6.7e-11	WNVSSVTDMSGMFHSASSFNQPIDS
gi|134754533|gb|EBD21375.1|	13/17	301	325	41.4	3.6e-07	WDTSSVTGMRVMFAGAPSFNQSLDG
gi|134754533|gb|EBD21375.1|	14/17	326	350	42.9	1.2e-07	WDVSSVTDMHAIFADASSFNQLLDS
gi|134754533|gb|EBD21375.1|	15/17	351	375	54.6	3.6e-11	WNVSSVTDMSWMFYYASSFNQPIDS
gi|134754533|gb|EBD21375.1|	16/17	376	400	53.7	6.7e-11	WNVSSVTDMSGMFHSASSFNQPIDS
gi|134754533|gb|EBD21375.1|	17/17	401	425	52.6	1.4e-10	WDTSSVTGMSWMFEGASSFNQPIDS
gi|134755927|gb|EBD21995.1|	1/11	4	28	49.1	1.7e-09	WNVSNVTNMLSMFNEASLFNQDISE
gi|134755927|gb|EBD21995.1|	2/11	29	53	58.1	3.3e-12	WNVSNVTDMSAMFSGASSFNQDISE
gi|134755927|gb|EBD21995.1|	3/11	54	78	38.7	2.3e-06	WNVSNVTNICSMFWNVSLFNQDILQ
gi|134755927|gb|EBD21995.1|	4/11	79	103	18	0.69	WNVSNVTNMLKIFDYITSLKIKLSW
gi|134755927|gb|EBD21995.1|	5/11	143	167	10.1	11	WDISVVISMKELLKDKKEFNDDILQ
gi|134755927|gb|EBD21995.1|	6/11	168	192	52	2.2e-10	WNVSNVTNMNSMFREAASFNQDISQ
gi|134755927|gb|EBD21995.1|	7/11	193	217	59	1.7e-12	WNVSNVTDMSYMFYEASSFNQDISQ
gi|134755927|gb|EBD21995.1|	8/11	218	242	50.6	5.9e-10	WNVSNVTSISGMFSEASSFNQDISQ
gi|134755927|gb|EBD21995.1|	9/11	243	263	26.5	0.011	WNVSNVTGMTYMFDATTS----LNT
gi|134755927|gb|EBD21995.1|	10/11	307	331	24	0.059	WDTSAVTSMKELLKDKKEFNDDISQ
gi|134755927|gb|EBD21995.1|	11/11	332	356	53.2	9.9e-11	WNVSNVTSMIGMFEGASSFNQDISQ
gi|134757387|gb|EBD22676.1|	1/8	15	39	16	1.4	WDVSQVADAHGLFMGRSSFLQAITG
gi|134757387|gb|EBD22676.1|	2/8	159	183	31	0.00047	WDVSLVTSMRELFYGKSQFNADISR
gi|134757387|gb|EBD22676.1|	3/8	184	208	47.2	6.1e-09	WDTSRVTDMYRMFRDARAFNQDIGA
gi|134757387|gb|EBD22676.1|	4/8	209	233	47.8	4e-09	WDTSSVTTMQEMFYNADAFDQPLSR
gi|134757387|gb|EBD22676.1|	5/8	234	258	47.6	4.7e-09	WDVSSVTNMRQMFYDADAFNEDIGA
gi|134757387|gb|EBD22676.1|	6/8	259	283	50.4	6.7e-10	WDTSSVTTMYHMFYSADSFNQPLSR
gi|134757387|gb|EBD22676.1|	7/8	284	308	47.6	4.8e-09	WDVSSVTNMRQMFYDADAFNKDILG
gi|134757387|gb|EBD22676.1|	8/8	457	481	16	1.4	WDVSQVADAHGLFMGRSSFLQAITG
gi|134768997|gb|EBD30440.1|	1/5	1	22	12.6	4.6	---SLVTNMDQLFKDGFQFNQDISS
gi|134768997|gb|EBD30440.1|	2/5	23	47	45.9	1.5e-08	WDVSSVLNMTAMFLNATSFDQNLSN
gi|134768997|gb|EBD30440.1|	3/5	48	71	40.2	8.1e-07	WNVSNVTNMSSMFNN-TPFNQDISS
gi|134768997|gb|EBD30440.1|	4/5	72	96	51.9	2.3e-10	WDVSNVTNMNSMFRDASFFNQDLST
gi|134768997|gb|EBD30440.1|	5/5	97	117	20.7	0.26	WNVSNVTNMNNIFNGENA----LSD
gi|134774504|gb|EBD34257.1|	1/5	101	123	17.7	0.77	--TSHVSDMSFLFNNKELFNQNIGS
gi|134774504|gb|EBD34257.1|	2/5	124	148	48.3	2.8e-09	WDTSNVTNMDNLFSQAESFNQNLQN
gi|134774504|gb|EBD34257.1|	3/5	149	172	30.3	0.00073	WDTSKVQSMVEMFSN-TPFNYDISN
gi|134774504|gb|EBD34257.1|	4/5	173	197	46	1.5e-08	WDTTNVLSMRGMFYSAYAFNQDIGS
gi|134774504|gb|EBD34257.1|	5/5	198	221	35.7	1.8e-05	WDTSNVTDMSFMFTF-TIFNQNLNS
gi|134781287|gb|EBD38942.1|	1/6	158	178	3.1	130	WNrvvTSLVTDMSRLF-------QDENN
gi|134781287|gb|EBD38942.1|	2/6	192	216	47.5	5.2e-09	WDVSNVTRMDYMFNLATAFDQNIGS
gi|134781287|gb|EBD38942.1|	3/6	217	241	54.5	3.8e-11	WDVSNVTNMGYMFYSASSFDQNIGS
gi|134781287|gb|EBD38942.1|	4/6	242	266	32.9	0.00012	WDVSNVTRMTYMFANAGDFNNFGSN
gi|134781287|gb|EBD38942.1|	5/6	271	295	41.6	3e-07	WDVSNVTRMDWMFVNAYDFDQNIGS
gi|134781287|gb|EBD38942.1|	6/6	296	320	40.8	5.1e-07	WDVSNVTNMYNMFNGAREFNNGGNN
gi|134791471|gb|EBD46038.1|	1/12	113	137	31.7	0.00029	WDTSLVKNFVSCFAECTSFNNSLSG
gi|134791471|gb|EBD46038.1|	2/12	138	162	31.1	0.00044	WKTDSATSFKSMFQGASSFNQPVFS
gi|134791471|gb|EBD46038.1|	3/12	171	191	11.7	6.4	---SELINMESMFAGAINFNNP-SV
gi|134791471|gb|EBD46038.1|	4/12	194	218	40.9	4.8e-07	WNTSKVQDMGLMFFSAVDFDQDLSN
gi|134791471|gb|EBD46038.1|	5/12	219	243	38.6	2.4e-06	WNTSSTELTYYMFRNASSFNQDISS
gi|134791471|gb|EBD46038.1|	6/12	244	268	38.3	2.9e-06	WDVSSVTDMSEMFHDATSFNNGDTG
gi|134791471|gb|EBD46038.1|	7/12	284	305	23.2	0.1	WDLNNI---NKIFEGATSFNQDISD
gi|134791471|gb|EBD46038.1|	8/12	306	330	21.2	0.22	WDTSSVTNVNGAFSDATIFNNGQQA
gi|134791471|gb|EBD46038.1|	9/12	333	357	39.7	1.1e-06	WDVGNVADFGKMFQDATQFNQDITT
gi|134791471|gb|EBD46038.1|	10/12	358	382	49.5	1.2e-09	WDTSSATSMENMFSGASSFNQDLDN
gi|134791471|gb|EBD46038.1|	11/12	396	420	47.2	6.2e-09	WDTSSVQDMSSMFENATSFNQSLAS
gi|134791471|gb|EBD46038.1|	12/12	421	443	1.8	210	WDVSSVQSggADNMLEGTTS----LSV
gi|134791999|gb|EBD46412.1|	1/8	17	41	30.8	0.00052	WNTTSVTNLTETFRGCGSFNGNVNN
gi|134791999|gb|EBD46412.1|	2/8	42	66	41.9	2.4e-07	WNVSNVTTASKTFLDCTSFNKPLSN
gi|134791999|gb|EBD46412.1|	3/8	67	91	36	1.5e-05	WNTQNLVSASQMFQGATSFNQSLAN
gi|134791999|gb|EBD46412.1|	4/8	92	116	30.9	0.00051	WNVSKLKNIGYMFFGATNFSSQIFS
gi|134791999|gb|EBD46412.1|	5/8	145	169	30.7	0.00059	WDVSLVTDFKTLFKDNTTFNQNIGN
gi|134791999|gb|EBD46412.1|	6/8	170	194	39.1	1.7e-06	WDTGSALNLSYMFDGATSFNQDIGD
gi|134791999|gb|EBD46412.1|	7/8	195	219	49.6	1.2e-09	WDTQHVEDFENMFYGATSFNQDINT
gi|134791999|gb|EBD46412.1|	8/8	233	258	20	0.33	WTINSVsVDMDGMLNGASSFDQDISD
gi|134795492|gb|EBD48867.1|	1/16	1	13	0.5	340	------------FRDATSFNQNINS
gi|134795492|gb|EBD48867.1|	2/16	14	38	44.3	4.6e-08	WDTSNVTYMLRMFMNASAFNGNIGS
gi|134795492|gb|EBD48867.1|	3/16	39	63	52.4	1.6e-10	WDTSSVTNMDAMFRQASAFNQDIGS
gi|134795492|gb|EBD48867.1|	4/16	64	88	47.4	5.4e-09	WDVSSVTDMSSMFAYTNAFNQDINS
gi|134795492|gb|EBD48867.1|	5/16	89	113	46.3	1.2e-08	WNTSSVTRMQAMFRSASAFNQNIGS
gi|134795492|gb|EBD48867.1|	6/16	114	138	48.7	2.2e-09	WDTSSVTTMFGMFEGATLFNQNIGA
gi|134795492|gb|EBD48867.1|	7/16	139	163	37.9	4e-06	WDTSSVTEMEDMFRSARAFNNGGSN
gi|134795492|gb|EBD48867.1|	8/16	168	192	52.7	1.4e-10	WDTSKVTTMAEMFYQATVFNQDIGS
gi|134795492|gb|EBD48867.1|	9/16	193	223	23.3	0.098	WDTSNVTTIYGMFTGgpfaqfRTIFNQDIGS
gi|134795492|gb|EBD48867.1|	10/16	224	248	42.7	1.4e-07	WDVSSVTNMTSVFYQNLAFNQDLSG
gi|134795492|gb|EBD48867.1|	11/16	435	457	4	97	--TTLVTNMNERFANNNSFNTDIGF
gi|134795492|gb|EBD48867.1|	12/16	458	482	49.6	1.2e-09	WDTSNVTTMQGMFSSASSFNQNIGA
gi|134795492|gb|EBD48867.1|	13/16	483	507	38.8	2e-06	WDTSSVTTMKSMFALASAFNNGGSN
gi|134795492|gb|EBD48867.1|	14/16	512	536	47.7	4.4e-09	WDTSSVTDMSYIFHVASAFNQNIGS
gi|134795492|gb|EBD48867.1|	15/16	537	561	49.9	9.4e-10	WDTSNVTTMKYMFAAADAFNQNIGG
gi|134795492|gb|EBD48867.1|	16/16	562	582	27.1	0.0069	WDTSEVTDMNAMFYHTDAFNQ----
gi|134802952|gb|EBD53848.1|	1/2	280	302	7.2	31	--ISQVTDMDDLFLNDSTFNSNINF
gi|134802952|gb|EBD53848.1|	2/2	303	327	38.8	2.1e-06	WDTSSVTTMQNTFKGSIIFDQPLDN
gi|134811266|gb|EBD59075.1|	1/6	8	32	54.5	3.9e-11	WNVSKVRSMAYMFSGAKSFNQPLGN
gi|134811266|gb|EBD59075.1|	2/6	33	57	39.2	1.6e-06	WDVRNLIRIGYMFSGAISFNQPIGN
gi|134811266|gb|EBD59075.1|	3/6	58	82	54.6	3.6e-11	WDVSNVRNMSHMFSGAISFNQDLNG
gi|134811266|gb|EBD59075.1|	4/6	83	105	14.5	2.3	W--GKLSGFNGMFYGATSFNSPIGK
gi|134811266|gb|EBD59075.1|	5/6	116	138	23.2	0.11	--ITSSTSMENMFREATSFNQDISS
gi|134811266|gb|EBD59075.1|	6/6	139	163	38.8	2.1e-06	WDVSNVTQMKGLFQDATSFNQRFKK
gi|134814124|gb|EBD60888.1|	1/8	12	29	27.7	0.0046	WDTSKVTDMSEMFLD-------LEN
gi|134814124|gb|EBD60888.1|	2/8	37	61	40	9.3e-07	WDVSSVTDMESMFKNCRLINQAIGS
gi|134814124|gb|EBD60888.1|	3/8	62	86	45.6	1.9e-08	WNVSSVTNMRLMFNGTDYFNQDIGS
gi|134814124|gb|EBD60888.1|	4/8	87	111	50.1	8.2e-10	WNTSSVTDMQGMFYYALEFNQNIGG
gi|134814124|gb|EBD60888.1|	5/8	112	136	47	7.3e-09	WNVSNVTVMSSMFGSARKFNQDLNS
gi|134814124|gb|EBD60888.1|	6/8	137	161	45.3	2.4e-08	WDVSKVTNMDGMFNTASVFNGNISS
gi|134814124|gb|EBD60888.1|	7/8	162	186	40.7	5.5e-07	WDTSSVLSMSSTFESASRFNQDIGN
gi|134814124|gb|EBD60888.1|	8/8	187	211	43.7	7.1e-08	WNVSNVTNMSRMFTSATDFVQDISG
gi|134814717|gb|EBD61268.1|	1/6	1	25	43.7	6.9e-08	WDTSKVTNMESMFNGAEAFNNAGSG
gi|134814717|gb|EBD61268.1|	2/6	30	54	50.2	7.8e-10	WDTSKVTKMESMFSGADAFNQNIGA
gi|134814717|gb|EBD61268.1|	3/6	55	79	51.9	2.4e-10	WDTSKVTNMNSMFSGARVFNKPLNN
gi|134814717|gb|EBD61268.1|	4/6	80	104	40.9	5e-07	WDISSVTTMNQMFYGTPRFNQNIGA
gi|134814717|gb|EBD61268.1|	5/6	105	129	45.8	1.7e-08	WNTSKVTIMYGVFKSATAFNQNIGN
gi|134814717|gb|EBD61268.1|	6/6	130	154	54.7	3.3e-11	WNTSSVTDMTEMFYYASAFNQDLSG
gi|134823360|gb|EBD66750.1|	1/5	220	243	17.7	0.76	YVVSLVTDMNRLFRK-TGFNGDISN
gi|134823360|gb|EBD66750.1|	2/5	244	268	43	1.1e-07	WDVSNVINMKDIFEDASNFNSDISS
gi|134823360|gb|EBD66750.1|	3/5	269	293	44.4	4.2e-08	WDVSNVLDMEDMFDDASNFNSDISS
gi|134823360|gb|EBD66750.1|	4/5	294	318	58.3	2.9e-12	WDVSNVTDMGGMFWGAANFNQDISS
gi|134823360|gb|EBD66750.1|	5/5	319	341	35.6	1.9e-05	WNVSKVTDMSGMFFG-SAFNQDIS-
gi|134831272|gb|EBD71798.1|	1/1	18	42	30.3	0.00077	WDVTSINNMNNMFASASLFDQDLNC
gi|134835780|gb|EBD74681.1|	1/5	13	37	31.3	0.00039	WDVSNVNEMQGLFFYTRNINVDISM
gi|134835780|gb|EBD74681.1|	2/5	38	62	25.7	0.019	WDVSNVKNMRAMFKNSFFANPDVSL
gi|134835780|gb|EBD74681.1|	3/5	63	86	30.7	0.00057	WDVSNVLDMKEMFYGTDI-DQNLKF
gi|134835780|gb|EBD74681.1|	4/5	87	111	46.1	1.3e-08	WNVRKVINMERMFYDAKYFNQDLSI
gi|134835780|gb|EBD74681.1|	5/5	112	134	8.8	17	WDVGNVEKCSGFFTGADS--WELTK
gi|134836986|gb|EBD75445.1|	1/2	4	30	23.2	0.11	WNLSSVTSLKETFGGAggTRFNQSLSN
gi|134836986|gb|EBD75445.1|	2/2	31	55	30.5	0.00064	WDTSNVTNMRQFVYYNVYFNQDISH
gi|134838280|gb|EBD76290.1|	1/13	4	28	50.5	6.3e-10	WNVSNVTNMESCFVDATSFNQPIGS
gi|134838280|gb|EBD76290.1|	2/13	29	53	52.3	1.9e-10	WDVSKVTNMNSMFLNATSFDQDLGS
gi|134838280|gb|EBD76290.1|	3/13	54	77	35.5	2.1e-05	WDVSNVIGMRQMFQQ-TPFNQDITN
gi|134838280|gb|EBD76290.1|	4/13	78	102	47.1	6.5e-09	WDVSNVVNMMLMFYDATSFNQPIGS
gi|134838280|gb|EBD76290.1|	5/13	103	127	55.1	2.6e-11	WDVSNVTNMSYMFGYANSFNQDIGN
gi|134838280|gb|EBD76290.1|	6/13	128	152	50.4	6.5e-10	WNVSNVTSMRDMFRDTENFNQDIGS
gi|134838280|gb|EBD76290.1|	7/13	153	177	47.9	3.8e-09	WDVSKVTNMMGMFSYANSFNQDIGN
gi|134838280|gb|EBD76290.1|	8/13	178	202	47.7	4.4e-09	WNVSNVTKMASMFGHASAFNQDIGS
gi|134838280|gb|EBD76290.1|	9/13	203	227	56	1.4e-11	WDTSNVTNMGGMFSSASSFNQDIGS
gi|134838280|gb|EBD76290.1|	10/13	228	252	54.9	3.1e-11	WDTSNVTNMGDMFFRASSFNQDIGN
gi|134838280|gb|EBD76290.1|	11/13	253	277	51.2	3.9e-10	WNVSNVTLMASMFAYATSFNQDIGS
gi|134838280|gb|EBD76290.1|	12/13	278	302	49	1.8e-09	WDTSNVTAMNSMFYLAYLFNQPIGS
gi|134838280|gb|EBD76290.1|	13/13	303	326	33.6	7.8e-05	WDVSNVTDTGYMFVEALSFNKDIS-
gi|134841142|gb|EBD78137.1|	1/8	15	37	9.9	12	-NSGNIENMSQLFRNCTNFNQP-VN
gi|134841142|gb|EBD78137.1|	2/8	38	62	18.6	0.55	FDTSGANSFYLMFQGCGSFNQTINL
gi|134841142|gb|EBD78137.1|	3/8	64	86	10.8	8.7	--TTNVVNMGAMFQNCSSLDSSITF
gi|134841142|gb|EBD78137.1|	4/8	88	111	28.5	0.0025	-DTSNVTDMMNMFNGCTVFNKPLTF
gi|134841142|gb|EBD78137.1|	5/8	112	135	9.7	13	-DTSSADNFSGMFQNCQNFDSAITF
gi|134841142|gb|EBD78137.1|	6/8	137	160	27	0.0075	-DTSNVTIFVNMFSGCLVFNQPINF
gi|134841142|gb|EBD78137.1|	7/8	161	184	20.3	0.3	-DTSSATAFQAMFYNCKLFNQTINF
gi|134841142|gb|EBD78137.1|	8/8	210	233	30.8	0.00055	-NTSSVTDMTRMFDGTTAFDQNVSG
gi|134841776|gb|EBD78545.1|	1/7	4	28	57.5	5e-12	WDTSNVTDMKEMFYNCENFNQNISS
gi|134841776|gb|EBD78545.1|	2/7	29	53	51	4.6e-10	WDTSSVTDMQYMFYETRLFNQNIGS
gi|134841776|gb|EBD78545.1|	3/7	54	78	38.7	2.2e-06	WNTSSVTNMHRMFRAAAAFNNGGSN
gi|134841776|gb|EBD78545.1|	4/7	83	107	53.2	9.8e-11	WDTSSVTNMSYMFGGAAVFNQNIGS
gi|134841776|gb|EBD78545.1|	5/7	108	131	39.9	9.9e-07	WDTSSVTSMIQMFFG-TPFNQDISN
gi|134841776|gb|EBD78545.1|	6/7	132	156	49.5	1.3e-09	WNTSKVTTMKEMFDAASAFNQDIGN
gi|134841776|gb|EBD78545.1|	7/7	157	181	54.5	4e-11	WNTSNVTDMREMFKLASAFNQDLSG
gi|134841981|gb|EBD78678.1|	1/2	89	111	20.3	0.3	--TSGITNMRILFNNNSSFNQDISS
gi|134841981|gb|EBD78678.1|	2/2	112	136	41.4	3.4e-07	WDVSDVSNMESIFQGASSFNQDIGY
gi|134846569|gb|EBD81624.1|	1/9	127	149	15.9	1.4	--TTLVTNMSGLFDGNTSFNTDIGF
gi|134846569|gb|EBD81624.1|	2/9	150	174	50.2	7.5e-10	WDTSNVTTMYEMFDGAYAFNQNIGA
gi|134846569|gb|EBD81624.1|	3/9	175	199	40	9e-07	WDTSKVTNMNSMFLTATAFNNGGSN
gi|134846569|gb|EBD81624.1|	4/9	204	228	52.6	1.5e-10	WDTSSVTTMSQMFYGASTFNQNIGS
gi|134846569|gb|EBD81624.1|	5/9	229	253	35.5	2.1e-05	WDTSSNTNLIRMFRGALAFNQNIGN
gi|134846569|gb|EBD81624.1|	6/9	254	278	43.6	7.6e-08	WNTSNVTTMSSVFQSAIVFNQNIGS
gi|134846569|gb|EBD81624.1|	7/9	279	303	42.9	1.3e-07	WDTSKVTNMSNMFNGAEAFNNAGSG
gi|134846569|gb|EBD81624.1|	8/9	308	332	43.6	7.7e-08	WDTSKATTMAGMFSGTDAFNQNIGA
gi|134846569|gb|EBD81624.1|	9/9	333	357	51.9	2.4e-10	WDTSKVTNMNSMFSGARVFNKPLNN
gi|134850626|gb|EBD84236.1|	1/5	233	257	34.8	3.4e-05	WDMSNVKTMYFTFWNLINFNQDLSH
gi|134850626|gb|EBD84236.1|	2/5	258	282	22.4	0.14	WDVSKVTSMEGVFFHSYNPKVNLAK
gi|134850626|gb|EBD84236.1|	3/5	283	307	32.8	0.00013	WNVSNVKNMKRLFRGAYLANPDVSN
gi|134850626|gb|EBD84236.1|	4/5	308	331	36.5	1e-05	WDVSNVENMQEMFYETKI-DRDISM
gi|134850626|gb|EBD84236.1|	5/5	332	350	22.2	0.15	WDVRKVTNMEKMFYNANNF------
gi|134855255|gb|EBD87188.1|	1/7	17	41	48.6	2.3e-09	WNVASVTTMEKMFKDATSFNQPIGN
gi|134855255|gb|EBD87188.1|	2/7	42	66	36.4	1.1e-05	WNTSSVSTTQDMFVSASSFNQPIGN
gi|134855255|gb|EBD87188.1|	3/7	67	91	52.8	1.2e-10	WDVSKVTNMSGMFTSATSFNQNIGS
gi|134855255|gb|EBD87188.1|	4/7	92	116	39.1	1.6e-06	WTTSAVTTMNGMFNGARSFNGAIGN
gi|134855255|gb|EBD87188.1|	5/7	117	141	47	7e-09	WDTSNVRNMQSMFSTALVFNQPIGN
gi|134855255|gb|EBD87188.1|	6/7	142	166	42.4	1.8e-07	WNTSKVNNMVGMFNNTGAFNQPIGN
gi|134855255|gb|EBD87188.1|	7/7	167	191	42	2.3e-07	WDVSSVTSMVSMFNNAILFEQDLSN
gi|134872367|gb|EBD98698.1|	1/2	1	23	23.4	0.089	--TSKVNSMTGMFRESVQFNSDISK
gi|134872367|gb|EBD98698.1|	2/2	24	48	45	2.9e-08	WDTSNVISMAFMFKDALVFNQNLSD
gi|134873087|gb|EBD99178.1|	1/5	92	116	42.8	1.3e-07	WDTSNVTEMKEVFSGWPEFNQDISN
gi|134873087|gb|EBD99178.1|	2/5	117	151	27.5	0.0052	WDTSKVESMHGMFktskkvgnyySGLSSFNKDISK
gi|134873087|gb|EBD99178.1|	3/5	152	176	56.6	9.2e-12	WDVSNVVDMSEMFLGATSFNQNISN
gi|134873087|gb|EBD99178.1|	4/5	177	201	49.6	1.1e-09	WDVGRVENMDFMFSGATSFNQDIGS
gi|134873087|gb|EBD99178.1|	5/5	202	222	16.3	1.3	WDVSNVSSMYGMFSDVVA----IGI
gi|134874583|gb|EBE00153.1|	1/6	70	97	13.2	3.7	WDrvcTSLVTQTSYLFINRLNFNQDISS
gi|134874583|gb|EBE00153.1|	2/6	98	122	47.8	4.1e-09	WDTSNVILMQHMFSNANSFNQDIGN
gi|134874583|gb|EBE00153.1|	3/6	123	151	36.7	8.9e-06	WDTSSVTNMQGMFSNsrgiTYNFNQDINS
gi|134874583|gb|EBE00153.1|	4/6	152	180	29	0.0018	WDTSNVTNMLGMFLtrsgSIHRFNQPLNN
gi|134874583|gb|EBE00153.1|	5/6	181	211	24.1	0.057	WDVSNVTNISWMFgtnsgtNGLGDFNQDLSA
gi|134874583|gb|EBE00153.1|	6/6	212	229	24.7	0.036	WDVSNVTNMSAMFKG-------HKK
gi|134890458|gb|EBE10710.1|	1/7	175	199	45.3	2.4e-08	WDVSNVTDMSSLFFGCPDFNQPIGA
gi|134890458|gb|EBE10710.1|	2/7	200	224	46.3	1.1e-08	WNVSKVVSMSQMFQDATSFNADLSG
gi|134890458|gb|EBE10710.1|	3/7	225	249	11.3	7.4	WTLTNVIHAFAMFQNATSFEGNGVS
gi|134890458|gb|EBE10710.1|	4/7	251	275	23.4	0.092	WTFPKVIVTTSMFNGATSFNGDVSN
gi|134890458|gb|EBE10710.1|	5/7	276	300	26.2	0.013	WTFPKVTHMLYMFQNATRFNGDVSN
gi|134890458|gb|EBE10710.1|	6/7	301	325	16.3	1.2	WTFPEATDMDSMFKGATSFEGNGVS
gi|134890458|gb|EBE10710.1|	7/7	327	343	0.7	320	WTFPKVNDMASMFHGAT--------
gi|134892676|gb|EBE12187.1|	1/2	225	248	28.3	0.0031	WDVSNVTTMEFLFRN-KNMNYDISS
gi|134892676|gb|EBE12187.1|	2/2	249	264	19.2	0.44	WDVSNVTNMSEMFYN---------S
gi|134893604|gb|EBE12817.1|	1/10	42	66	38	3.5e-06	WNVSNVTDMSELFQDLYDFNEPIDK
gi|134893604|gb|EBE12817.1|	2/10	67	91	45.4	2.1e-08	WDMRQVTTMRHMFGQASSFNQDIGN
gi|134893604|gb|EBE12817.1|	3/10	92	116	49.3	1.4e-09	WNTSNVTNMDYMFSMAQSFNQNIGN
gi|134893604|gb|EBE12817.1|	4/10	117	141	39.7	1.1e-06	WDTSKVKTMRCMFLKAYVFNQYIGN
gi|134893604|gb|EBE12817.1|	5/10	142	166	46.2	1.3e-08	WTTNNVTTMAYMFYYASSFDQDIGN
gi|134893604|gb|EBE12817.1|	6/10	167	191	45.3	2.3e-08	WDTSNVTDMAYMFCEASQFDQYIGD
gi|134893604|gb|EBE12817.1|	7/10	192	216	32.9	0.00013	WNTGKVTNMECMFASALEFDESLEN
gi|134893604|gb|EBE12817.1|	8/10	217	241	47	7e-09	WDTSNVTNMDSMFFEAVCFDQNIGN
gi|134893604|gb|EBE12817.1|	9/10	242	266	42.6	1.5e-07	WNTGKVINMKNMFYYADSFNQCINN
gi|134893604|gb|EBE12817.1|	10/10	267	291	17.8	0.72	WDVTNVINMKHMFTNACLFEMENAK
gi|134895808|gb|EBE14281.1|	1/14	111	132	0.2	380	--TSLITDMSGVFTGRGK-NFNISA
gi|134895808|gb|EBE14281.1|	2/14	133	152	20.2	0.31	WDTSNVNNMSLMFSN-----CNLGV
gi|134895808|gb|EBE14281.1|	3/14	159	182	29.6	0.0013	WDVSKVVNMSSMFEG-SNFNGYIYA
gi|134895808|gb|EBE14281.1|	4/14	183	207	44.5	4e-08	WDTSSVTDMSLMFNSATSFNQSIAN
gi|134895808|gb|EBE14281.1|	5/14	208	232	44.3	4.7e-08	WDTSSVTDMSFMFNQATRFNQSIAN
gi|134895808|gb|EBE14281.1|	6/14	233	257	44.7	3.5e-08	WDTSNATNMSQMFNSANAFNQPIAN
gi|134895808|gb|EBE14281.1|	7/14	258	282	50.7	5.4e-10	WDTSSVTDMFRMFYNANQFNQDLSS
gi|134895808|gb|EBE14281.1|	8/14	283	307	37.4	5.5e-06	WDTSNVINMALMFDSAVSFNGKLNG
gi|134895808|gb|EBE14281.1|	9/14	308	332	20.1	0.32	WSFGPDVNLEKMFYNATSFNQNLSS
gi|134895808|gb|EBE14281.1|	10/14	333	357	45.3	2.2e-08	WDVSNVINMSFMFGGAASFNGELNG
gi|134895808|gb|EBE14281.1|	11/14	358	382	20.1	0.32	WSFGPDVNLEKMFYNATSFNQNLSS
gi|134895808|gb|EBE14281.1|	12/14	383	407	45.3	2.2e-08	WDVSNVINMSFMFGGAASFNGELNG
gi|134895808|gb|EBE14281.1|	13/14	408	432	21.4	0.21	WSFGPDVNLEKMFYNATSFNQDLSS
gi|134895808|gb|EBE14281.1|	14/14	433	454	33.1	0.00011	WDTSNVTDMSSMFNNAWAFNQD---
gi|134901939|gb|EBE18343.1|	1/6	9	33	43.8	6.7e-08	WDVSNVLNMSRMFVNADAFNSDISS
gi|134901939|gb|EBE18343.1|	2/6	34	58	60.6	5.8e-13	WDTSNVTDMSNMFYGADSFNQDIGN
gi|134901939|gb|EBE18343.1|	3/6	59	82	36	1.5e-05	WNVGNVINMSSMFRV-SSFNQDIGS
gi|134901939|gb|EBE18343.1|	4/6	83	107	45.9	1.5e-08	WDVSNVQNMNYMFSNAVFFNQNISG
gi|134901939|gb|EBE18343.1|	5/6	108	132	38.6	2.3e-06	WDVSSVNSMSWMFNNAYVFNQNLGL
gi|134901939|gb|EBE18343.1|	6/6	133	152	11.3	7.3	WDVTNVVNMVNMFSQ-----SGLSF
gi|134908050|gb|EBE22376.1|	1/4	72	96	36.3	1.2e-05	WDVSRVSDMTYLFKDMKYFNDDISK
gi|134908050|gb|EBE22376.1|	2/4	97	121	50.6	5.8e-10	WNVSNVTNMEGLFFGAKSFNQPLNI
gi|134908050|gb|EBE22376.1|	3/4	122	146	40.9	4.8e-07	WNVSNVTNVKWLFAYTTSFNQPLNN
gi|134908050|gb|EBE22376.1|	4/4	151	169	18.2	0.63	-NVSNVTDMFGMFAGAKSF-----N
gi|134912903|gb|EBE25586.1|	1/11	45	69	46.7	8.5e-09	WDTSNVTNMEDMFQANIEFNQDISS
gi|134912903|gb|EBE25586.1|	2/11	70	94	49.4	1.4e-09	WDTSSVTNMHGMFESNSAFNQDISS
gi|134912903|gb|EBE25586.1|	3/11	95	119	44.6	3.8e-08	WDTSSVTSMESMFSSNSVFNQDISS
gi|134912903|gb|EBE25586.1|	4/11	120	144	42.7	1.4e-07	WDTSNVISMFAMFYDNSAFNKDIGN
gi|134912903|gb|EBE25586.1|	5/11	145	169	45.9	1.5e-08	WDTSSVTNMESMFSSNSVFNQDISS
gi|134912903|gb|EBE25586.1|	6/11	170	194	42.7	1.4e-07	WDTSNVISMFAMFYDNSAFNKDIGN
gi|134912903|gb|EBE25586.1|	7/11	195	219	44.7	3.5e-08	WDTSSVTNMARMFGSNSVFNQDISS
gi|134912903|gb|EBE25586.1|	8/11	220	244	42.7	1.4e-07	WDTSNVISMFAMFYDNSAFNKDIGN
gi|134912903|gb|EBE25586.1|	9/11	245	269	44.7	3.5e-08	WDTSSVTNMARMFGSNSVFNQDISS
gi|134912903|gb|EBE25586.1|	10/11	270	294	48	3.5e-09	WDTRSVTNMGYMFEGNPAFNQDIGN
gi|134912903|gb|EBE25586.1|	11/11	295	319	49.2	1.5e-09	WNVSNVTNMRQMFQNSTMFNQDLSS
gi|134925554|gb|EBE34006.1|	1/17	9	33	57.6	4.7e-12	WDTSKVTDMSAMFNGAISFNQDIGN
gi|134925554|gb|EBE34006.1|	2/17	34	58	39.7	1.1e-06	WDTSSVGNMSNMFENATVFDKDIGD
gi|134925554|gb|EBE34006.1|	3/17	59	83	48.8	2e-09	WKTSNVTGMRSTFQRATSFNQDIGN
gi|134925554|gb|EBE34006.1|	4/17	84	108	41.2	4e-07	WDTSKVNDMVTMFNDAISFNQDISQ
gi|134925554|gb|EBE34006.1|	5/17	109	133	48	3.6e-09	WETGNVTNMGGMFAGAKSFNKDIGD
gi|134925554|gb|EBE34006.1|	6/17	134	158	47.1	6.7e-09	WNISNVTSMSLMFSEASSFNQNIGN
gi|134925554|gb|EBE34006.1|	7/17	159	183	36.8	8.5e-06	WNTENVNNMAGVFNQANAFNQDISQ
gi|134925554|gb|EBE34006.1|	8/17	184	208	34.9	3e-05	WETGNVTKMNDMFNGASSFNYGLDN
gi|134925554|gb|EBE34006.1|	9/17	209	233	39.3	1.5e-06	WDISNVEDMSRIFLAAISFNGNIEN
gi|134925554|gb|EBE34006.1|	10/17	234	258	41.8	2.6e-07	WNTSNVSVMEETFAEATNFNQDIGA
gi|134925554|gb|EBE34006.1|	11/17	259	283	46.4	1.1e-08	WNTSKVTNMKRMFFNATSFNKSIPN
gi|134925554|gb|EBE34006.1|	12/17	284	308	48.4	2.8e-09	WDVSEVTNMDSMFDSASNFNQNISN
gi|134925554|gb|EBE34006.1|	13/17	396	422	2.2	180	--TSNVTAMDNLFNQSNQFfntfNQDISS
gi|134925554|gb|EBE34006.1|	14/17	423	447	52.3	1.8e-10	WDTSNVITMEGMFYTARGFNQDISK
gi|134925554|gb|EBE34006.1|	15/17	448	472	35.7	1.8e-05	WVTSKVTNMKNMFKEAVVFNSNIGG
gi|134925554|gb|EBE34006.1|	16/17	473	497	40	9.1e-07	WDTSKVSNMSGMFSGARDFNKSIGI
gi|134925554|gb|EBE34006.1|	17/17	498	510	2.4	170	WKTSNVTDMNFML------------
gi|134936999|gb|EBE41624.1|	1/6	88	112	44.2	5.1e-08	WDTSNVTEMKEVFSGWPKFNQDISK
gi|134936999|gb|EBE41624.1|	2/6	113	147	30.5	0.00067	WNTSKVESMHGMFKtskkvgdyytGLSSFNQDISN
gi|134936999|gb|EBE41624.1|	3/6	148	172	58.4	2.6e-12	WDVSNVVDMSEMFLGATSFNQDISN
gi|134936999|gb|EBE41624.1|	4/6	173	197	55.6	1.9e-11	WDVRRVENMDYMFSGATSFNQDISS
gi|134936999|gb|EBE41624.1|	5/6	198	218	14.5	2.3	WDVSKVSTMYGMFSDVVA----IGI
gi|134936999|gb|EBE41624.1|	6/6	242	266	56.9	7.6e-12	WDVSNVKNMGCMFSGATSFNQDISN
gi|134937484|gb|EBE41950.1|	1/3	266	290	32.1	0.00022	WDVSSVTNFSSLFNGMNQFNIDISN
gi|134937484|gb|EBE41950.1|	2/3	291	315	54.5	4e-11	WDVSNATSMTYMFYGASKFNQDIGE
gi|134937484|gb|EBE41950.1|	3/3	316	340	48.3	2.9e-09	WDVSNVINMSEMFSRANEFNKDISE
gi|134946277|gb|EBE47819.1|	1/15	105	127	7.2	31	--ISQVTDMDDLFLNDSTFNSNINF
gi|134946277|gb|EBE47819.1|	2/15	128	152	42.3	1.9e-07	WDTSSVTTMQNTFKGAIIFDQPLDN
gi|134946277|gb|EBE47819.1|	3/15	153	177	49	1.8e-09	WNVLNVTDMSYMFDDARLFNQDIGS
gi|134946277|gb|EBE47819.1|	4/15	178	202	50.9	4.7e-10	WTTSNVTDMEAMFRDASVFNQDIGN
gi|134946277|gb|EBE47819.1|	5/15	203	227	42.6	1.5e-07	WNTIKVEKMNGMFQDARVFNQDIGN
gi|134946277|gb|EBE47819.1|	6/15	228	252	48	3.5e-09	WDTSSVTAMHFMFKEARAFNQDIGN
gi|134946277|gb|EBE47819.1|	7/15	253	277	48.8	2.1e-09	WNTSRVTTMQNMFKQAHAFNQDIGS
gi|134946277|gb|EBE47819.1|	8/15	278	302	46.5	1e-08	WTTSNVTNMKLMFDDARAFNQDISS
gi|134946277|gb|EBE47819.1|	9/15	303	327	51.7	2.7e-10	WTTSNVTDMEAMFRDATVFNQDIGN
gi|134946277|gb|EBE47819.1|	10/15	328	352	38.1	3.3e-06	WVTSNVSTMVYMFSSADSFNQDINS
gi|134946277|gb|EBE47819.1|	11/15	353	377	56.1	1.3e-11	WDVSNVTNMKGMFYSADNFNQPLDN
gi|134946277|gb|EBE47819.1|	12/15	378	401	28.2	0.0032	WDVSSVNDMELLFRD-SDFNQNINN
gi|134946277|gb|EBE47819.1|	13/15	402	425	42.5	1.6e-07	WDVSNVTDMENMFAK-SPFNQPLNN
gi|134946277|gb|EBE47819.1|	14/15	426	450	53.4	8.6e-11	WDVSNVKDMRLMFYRARSFNQDIGN
gi|134946277|gb|EBE47819.1|	15/15	451	475	45.1	2.7e-08	WDVENVTDMSKMFEDTDSFNKNISS
gi|134953725|gb|EBE52765.1|	1/3	87	109	24.8	0.035	--TSGITNMQGLFQNNSNFNQDISS
gi|134953725|gb|EBE52765.1|	2/3	110	134	40.7	5.7e-07	WDTSNVSNMMGLFQNASAFNQDIGY
gi|134953725|gb|EBE52765.1|	3/3	135	162	11.8	6.1	WDVSSMNDqngVNQLFDNATNLNQDLSY
gi|134975585|gb|EBE67459.1|	1/2	86	115	24.7	0.036	WDVSKVTDMSNLFglidnDVAVNFNENLSS
gi|134975585|gb|EBE67459.1|	2/2	116	140	32.8	0.00014	WDVSNVTDMSQMFTGATTILGEYSS
gi|134978703|gb|EBE69575.1|	1/9	65	87	10.1	11	--TTLVTDMSDKFKNQNSFNQNISS
gi|134978703|gb|EBE69575.1|	2/9	88	114	40.5	6.4e-07	WDTSNVTNMHGMFssMGAHTFNQNIGS
gi|134978703|gb|EBE69575.1|	3/9	115	139	52.9	1.2e-10	WDTSSVTDMSEMFLNARSFNQNIGS
gi|134978703|gb|EBE69575.1|	4/9	140	164	44.7	3.5e-08	WNTSSVTDMKYMFNNAWVFNQNIGS
gi|134978703|gb|EBE69575.1|	5/9	165	189	39.7	1.1e-06	WDTSSVTDMGTMFRDARAFNNGGSN
gi|134978703|gb|EBE69575.1|	6/9	194	218	49.7	1.1e-09	WDVSKVTNMGSMFNAAYAFNQNIGN
gi|134978703|gb|EBE69575.1|	7/9	219	243	49.9	9.4e-10	WDTSSVTSMISLFSGASAFNQDISN
gi|134978703|gb|EBE69575.1|	8/9	244	268	43.4	8.7e-08	WNTSKATTMRTMFNAATAFNQDIGN
gi|134978703|gb|EBE69575.1|	9/9	269	293	43.9	6.2e-08	WNTSSVTDMIEMFQNASAFNQNVSG
gi|134979121|gb|EBE69858.1|	1/11	5	29	48.2	3e-09	WDVSNVTNMVDMFRSAEEFDQDISG
gi|134979121|gb|EBE69858.1|	2/11	30	54	34.3	4.6e-05	WTTTSLQEMAGMFWGAIKFNQNLNS
gi|134979121|gb|EBE69858.1|	3/11	55	79	42.7	1.4e-07	WNVSGVTSMNNLFRNADSFDQPLNN
gi|134979121|gb|EBE69858.1|	4/11	80	104	33	0.00012	WDISSVVNLDATFKDNDGFNQDLSS
gi|134979121|gb|EBE69858.1|	5/11	105	129	15.3	1.8	WNTISVRRMKETFMNNTVFNNGQSS
gi|134979121|gb|EBE69858.1|	6/11	137	161	44.1	5.1e-08	WDTSSVIFMNSMFEEATAFNCNISN
gi|134979121|gb|EBE69858.1|	7/11	162	186	38.5	2.6e-06	WNVSNVNEFYRTFFNASVFNQDLSN
gi|134979121|gb|EBE69858.1|	8/11	187	211	31.4	0.00035	WNTSSATTLQGMFNGATIFNNGLTA
gi|134979121|gb|EBE69858.1|	9/11	220	244	37.2	6.4e-06	WNTSSVTTIESTFANAPAFNGNISG
gi|134979121|gb|EBE69858.1|	10/11	245	269	29.1	0.0018	WDVSSVLRANNLFNGASTFNQPLGG
gi|134979121|gb|EBE69858.1|	11/11	270	294	30.3	0.00077	WDVTSINNMNNMFASASLFDQDLNC
gi|134983874|gb|EBE73084.1|	1/9	66	88	10.1	11	--TGNIEDFSNLFKDKKTFNQNIGY
gi|134983874|gb|EBE73084.1|	2/9	89	113	37.9	3.9e-06	WDTSSAINMSRMFQKSFAFDQDISS
gi|134983874|gb|EBE73084.1|	3/9	114	138	59.6	1.2e-12	WDVSNVTDMSYMFYQAKAFDQDISS
gi|134983874|gb|EBE73084.1|	4/9	139	163	45.7	1.8e-08	WDVSSVSNMSFMFYGAKKFDEPLND
gi|134983874|gb|EBE73084.1|	5/9	164	190	11.4	7.2	WGTKlvEVTTIKNMFTRALVFNQNLNL
gi|134983874|gb|EBE73084.1|	6/9	191	215	54.9	2.9e-11	WNVSNVTDMSGVFSGAKKFNGDISS
gi|134983874|gb|EBE73084.1|	7/9	216	240	37	7.4e-06	WNTAKVKSMQNMFFGAVDFNNNIST
gi|134983874|gb|EBE73084.1|	8/9	241	265	46.5	1e-08	WNTAKVKNFKGMFNGAKTFNQDIGN
gi|134983874|gb|EBE73084.1|	9/9	266	290	11.3	7.2	WDVSKAVNMNRFLKDNNIFSRDLTN
gi|134986069|gb|EBE74582.1|	1/19	1	22	12.2	5.3	---SSVLYLRNTFKNASSFNQSLAN
gi|134986069|gb|EBE74582.1|	2/19	23	47	36.6	9.4e-06	WDVSQAKDLGWLFYNADSFDQDLSD
gi|134986069|gb|EBE74582.1|	3/19	48	68	16.6	1.1	WDISSATQLSQMFVNADS----LSD
gi|134986069|gb|EBE74582.1|	4/19	125	149	35.8	1.7e-05	WNVSLVTNMSEAFKNQTSFNEDISG
gi|134986069|gb|EBE74582.1|	5/19	150	174	54.1	5e-11	WDVSSVTNMSEMFRDATSFDQPIGN
gi|134986069|gb|EBE74582.1|	6/19	175	199	33.8	6.8e-05	WDVSSVKSMKNLLRGATLFNQSIGD
gi|134986069|gb|EBE74582.1|	7/19	200	224	51.2	3.9e-10	WNVSSVNDMSGMFYEAISFNQPIGD
gi|134986069|gb|EBE74582.1|	8/19	225	249	36.9	7.9e-06	WNVSAVSSMYWMFRGAASFNQAIGD
gi|134986069|gb|EBE74582.1|	9/19	250	274	37.4	5.7e-06	WDLSSVKKINQMFREAISFNQPIGG
gi|134986069|gb|EBE74582.1|	10/19	275	299	34.7	3.7e-05	WDVSSVPAMLELFMGASSFNQPIGN
gi|134986069|gb|EBE74582.1|	11/19	300	324	39.6	1.2e-06	WDVSSVMTMAGLFRGAIAFNQPIGN
gi|134986069|gb|EBE74582.1|	12/19	325	349	49.7	1.1e-09	WDVSSVTNMFAMFHQASSFNQPIGD
gi|134986069|gb|EBE74582.1|	13/19	350	374	41	4.4e-07	WNVTAVTDMAWMFKGASSFNQQIGD
gi|134986069|gb|EBE74582.1|	14/19	375	399	46	1.5e-08	WDVSSVIKMGSMFQKAKSFDQPIEN
gi|134986069|gb|EBE74582.1|	15/19	400	424	32.9	0.00013	WDMSSVRGTAAMFNDASAFNQPIGH
gi|134986069|gb|EBE74582.1|	16/19	425	449	51.9	2.4e-10	WNVSSVTNMSNMFRGASSFDQPIDE
gi|134986069|gb|EBE74582.1|	17/19	450	474	46.2	1.3e-08	WDLSSVTNMYGMFQEALSFNQPIGG
gi|134986069|gb|EBE74582.1|	18/19	475	499	31.6	0.00032	WNLSSVTFLRDTFKNASSFDQDVSS
gi|134986069|gb|EBE74582.1|	19/19	500	517	16	1.4	WDVSSATDMFAMFFGASA-------
gi|135000739|gb|EBE84527.1|	1/2	10	34	53.9	5.8e-11	WDVSRVTDMSWMFKGAISFNGDLSN
gi|135000739|gb|EBE84527.1|	2/2	35	59	34.6	3.8e-05	WDVTQVTDMSEMFEGARSFNPDNAP
gi|135018732|gb|EBE96708.1|	1/10	1	24	32.4	0.00017	-DTSNVTTFESMFENTDSFNKDISN
gi|135018732|gb|EBE96708.1|	2/10	25	49	52.6	1.4e-10	WDTSKVTNMSGVFKDATAFNQNISG
gi|135018732|gb|EBE96708.1|	3/10	50	73	33.4	9.1e-05	WDTSSVVNMSYMFYGADVFNNG-DA
gi|135018732|gb|EBE96708.1|	4/10	83	107	42.7	1.4e-07	WDTSEVTDMSHMFNEAVRFNQYIGN
gi|135018732|gb|EBE96708.1|	5/10	108	131	22.7	0.13	WDVSKVANMAYMFRTARTFNNG-TV
gi|135018732|gb|EBE96708.1|	6/10	147	171	42.7	1.4e-07	WDVSSVTNMERMFSNANAFNNDITA
gi|135018732|gb|EBE96708.1|	7/10	172	196	16.6	1.1	WDVSSVTNMLYFIPGAGLFHQDLSR
gi|135018732|gb|EBE96708.1|	8/10	403	425	10.9	8.4	--TTLITDMSSLFLNKTSFNTDIGS
gi|135018732|gb|EBE96708.1|	9/10	426	450	41.7	2.9e-07	WDTSNVTNMQNMFFGAYAFNNGNSN
gi|135018732|gb|EBE96708.1|	10/10	455	469	15.6	1.6	WDTSSVTNMRGMF----------TN
gi|135020865|gb|EBE98134.1|	1/12	2	23	2.8	150	--TTLVTDMSDVFKNNTS-NPDIRH
gi|135020865|gb|EBE98134.1|	2/12	24	48	52.6	1.4e-10	WDTSNVTDMSEMFLNADNFNQDIGL
gi|135020865|gb|EBE98134.1|	3/12	49	73	47.8	4e-09	WDTSSVTDMSYMFKDTDKFDKDIGS
gi|135020865|gb|EBE98134.1|	4/12	74	98	42.3	1.8e-07	WDTSKVEHMQYMFTNSVLFNQDIGS
gi|135020865|gb|EBE98134.1|	5/12	99	123	50.9	4.8e-10	WDTSSVTNMIYMFGSASAFNQDIGS
gi|135020865|gb|EBE98134.1|	6/12	124	148	51.1	4.3e-10	WDTSSVISMNFMFYNATAFNQDIGS
gi|135020865|gb|EBE98134.1|	7/12	149	173	54.2	4.7e-11	WDTSSVTSMRSMFYNADAFNQDIGS
gi|135020865|gb|EBE98134.1|	8/12	174	198	48.6	2.4e-09	WNTSSVTGMNGMFSNADAFNQDIGS
gi|135020865|gb|EBE98134.1|	9/12	199	223	55	2.7e-11	WDTSSVTNMSSMFYNADAFNQDIGS
gi|135020865|gb|EBE98134.1|	10/12	224	248	41.1	4.3e-07	WDTSSVTSMSSMFRFNGGFNQDIGS
gi|135020865|gb|EBE98134.1|	11/12	249	273	56.6	9.1e-12	WDTSSVTDMSYMFNDATAFNQDIGN
gi|135020865|gb|EBE98134.1|	12/12	274	300	26.9	0.0078	WDVSGVNSagMTKMFRTASQFNQDLSG
gi|135026357|gb|EBF01840.1|	1/4	85	106	1.5	240	--TSGITNMASLFNN-KNTTYDISS
gi|135026357|gb|EBF01840.1|	2/4	107	127	22.7	0.13	WDTSDVTNMQGMFQSSGS----LAN
gi|135026357|gb|EBF01840.1|	3/4	361	383	15.9	1.4	--TTLVTNMSGLFDGNTSFNTDIGF
gi|135026357|gb|EBF01840.1|	4/4	384	407	39	1.8e-06	WDTSNVTTMYEMFDGAYAFNQNIG-
gi|135028634|gb|EBF03404.1|	1/7	27	49	13.8	3	--TTKVTDMSRLFYQNNSFNSNINF
gi|135028634|gb|EBF03404.1|	2/7	50	79	37.1	6.9e-06	WDTSNVTNMSEMFYGPTpqgsgIFNQELNN
gi|135028634|gb|EBF03404.1|	3/7	80	103	32.1	0.00021	WNVSKVTNMRGMFTM-SVFNKNIGS
gi|135028634|gb|EBF03404.1|	4/7	104	128	45.5	2e-08	WDVSSVTDMSEMFSWSSAFNQNIGN
gi|135028634|gb|EBF03404.1|	5/7	129	153	53.7	7e-11	WNVSKVINMSRMFYEALAFNQDIGN
gi|135028634|gb|EBF03404.1|	6/7	154	181	38.5	2.6e-06	WDVSNVTNMNQMFvtpSGSSVFNQDLSG
gi|135028634|gb|EBF03404.1|	7/7	479	501	9.3	15	--TTKVTSMQGLFRNNSTFNSNINF
gi|135034926|gb|EBF07661.1|	1/12	3	20	7.3	30	-------TMASMFDRANSFNRDISG
gi|135034926|gb|EBF07661.1|	2/12	21	44	44.2	4.9e-08	WDVSNVTDMDRMFAK-TSFNHDIGN
gi|135034926|gb|EBF07661.1|	3/12	45	69	24.9	0.033	WDVSSVKEMMGMFFTNGVFDHDISQ
gi|135034926|gb|EBF07661.1|	4/12	70	94	50.1	8.3e-10	WDVSNVIIMEAMFYGAKEFDQPIGS
gi|135034926|gb|EBF07661.1|	5/12	95	119	53.9	6e-11	WDVSNVTNMNGIFSGAISFNQDLSD
gi|135034926|gb|EBF07661.1|	6/12	120	143	23.8	0.069	WNVGKVQGMNGMFRD-NNFNSNIST
gi|135034926|gb|EBF07661.1|	7/12	144	168	48.2	3e-09	WNTSSVTNMSNMFYENQVFNQPIGS
gi|135034926|gb|EBF07661.1|	8/12	169	190	31.1	0.00043	WDVSNVTNMEGMFKGEEV---DIND
gi|135034926|gb|EBF07661.1|	9/12	208	232	42.4	1.7e-07	WDVGNVITMEDMFRDAHNFDQDLSG
gi|135034926|gb|EBF07661.1|	10/12	233	257	31	0.00047	WDVSSVENFQGMFFKAFEFESDIDG
gi|135034926|gb|EBF07661.1|	11/12	258	282	28	0.0038	WDVSGAENFGYMFVYALGFNHDLPN
gi|135034926|gb|EBF07661.1|	12/12	283	307	27.7	0.0047	WDVSNATMMRGMFDMAWNYSQDLSM
gi|135035865|gb|EBF08244.1|	1/1	1	25	27.7	0.0047	WDVSNATMMRGMFDMAWNYSQDLSM
gi|135036661|gb|EBF08747.1|	1/4	34	58	42.4	1.7e-07	WDVGNVITMEDMFRDAHNFDQDLSG
gi|135036661|gb|EBF08747.1|	2/4	59	83	31	0.00047	WDVSSVENFQGMFFKAFEFESDIDG
gi|135036661|gb|EBF08747.1|	3/4	84	108	28	0.0038	WDVSGAENFGYMFVYALGFNHDLPN
gi|135036661|gb|EBF08747.1|	4/4	109	133	27.7	0.0047	WDVSNATMMRGMFDMAWNYSQDLSM
gi|135040261|gb|EBF11039.1|	1/3	1	22	9.7	13	---SSVENFQGMFFKAFEFESDIDG
gi|135040261|gb|EBF11039.1|	2/3	23	47	28	0.0038	WDVSGAENFGYMFVYALGFNHDLPN
gi|135040261|gb|EBF11039.1|	3/3	48	72	27.7	0.0047	WDVSNATMMRGMFDMAWNYSQDLSM
gi|135041731|gb|EBF11992.1|	1/6	1	18	10.6	9.4	-------SMSSMFLDSSAFNQDIGS
gi|135041731|gb|EBF11992.1|	2/6	19	43	55.4	2.1e-11	WDTSSVTNMSRMFYAASSFNQDIGS
gi|135041731|gb|EBF11992.1|	3/6	44	68	50.9	4.6e-10	WDTSSVTDMYGMFYFASSFNQPIVS
gi|135041731|gb|EBF11992.1|	4/6	69	93	51.2	3.8e-10	WDVSSVTNMYLMFRGASSFNQDIGS
gi|135041731|gb|EBF11992.1|	5/6	94	121	32.4	0.00017	WDTSSVTNMERMFDATfalSVFNQDLGS
gi|135041731|gb|EBF11992.1|	6/6	122	141	20.5	0.28	WNISNVTNMTNMFGSVT-----LST
gi|135042920|gb|EBF12750.1|	1/12	69	90	1.5	240	--ISGVTDIGQWFYQ-KDFNKDIGH
gi|135042920|gb|EBF12750.1|	2/12	91	114	35.8	1.7e-05	WDVSSVTRMYALFSY-SSFNQDIGN
gi|135042920|gb|EBF12750.1|	3/12	115	139	50	8.8e-10	WDVSSVTNMNSLFYAAISFNQDISS
gi|135042920|gb|EBF12750.1|	4/12	140	164	43.5	8e-08	WDVSNVYDMAFMFEKAHAFDQPIGS
gi|135042920|gb|EBF12750.1|	5/12	165	189	50.3	7e-10	WDVSNVTKMQGMFQDARMFNQPIGN
gi|135042920|gb|EBF12750.1|	6/12	190	213	34.7	3.6e-05	WDVSKVRSMSMMFKR-TTFNQPIGD
gi|135042920|gb|EBF12750.1|	7/12	214	238	40.5	6.6e-07	WNTGSVTTMYQMFFENKVFNQPIGS
gi|135042920|gb|EBF12750.1|	8/12	239	277	26.6	0.0099	WDVSNVTNMQQMFQGVqvrldeytddglvgSQFNQDIGS
gi|135042920|gb|EBF12750.1|	9/12	278	302	46.2	1.3e-08	WDVSSVTTMKEMFREAHMFDQDISG
gi|135042920|gb|EBF12750.1|	10/12	303	327	27.5	0.0051	WDVSSVTTFMSMFDKAFNFNHSIDT
gi|135042920|gb|EBF12750.1|	11/12	328	352	35.3	2.3e-05	WNVSNTTDFRYMFSLSIDFNQSLSS
gi|135042920|gb|EBF12750.1|	12/12	353	377	24.7	0.038	WDVSNATMMTAMFDHTWNYSQDLSM
gi|135044332|gb|EBF13649.1|	1/2	94	115	1.5	240	--ISGVTDIGQWFYQ-KDFNKDIGH
gi|135044332|gb|EBF13649.1|	2/2	116	139	35.8	1.7e-05	WDVSSVTRMYALFSY-SSFNQDIGN
gi|135047360|gb|EBF15596.1|	1/2	1	18	4.7	77	---SNVSRMDWMFRDCSS----LTT
gi|135047360|gb|EBF15596.1|	2/2	24	44	16.3	1.2	FDTSSLTNIVDMFRGCSS----LQN
gi|135048029|gb|EBF16017.1|	1/6	66	90	20.1	0.32	WDVGLMEDMSDFFKNVDNFNGDISD
gi|135048029|gb|EBF16017.1|	2/6	91	115	41.4	3.3e-07	WNVSSATTMNRMFYDLENFNQDIGD
gi|135048029|gb|EBF16017.1|	3/6	116	140	49.1	1.6e-09	WDVSSVTDMKDMFYLADAFNQDIGD
gi|135048029|gb|EBF16017.1|	4/6	141	164	20	0.33	WDVGSVTTMENMFHNAFSFNNA-SQ
gi|135048029|gb|EBF16017.1|	5/6	170	193	37.7	4.4e-06	WNVSSVTTMLSMFDG-TAFNQDIGG
gi|135048029|gb|EBF16017.1|	6/6	194	218	52.2	1.9e-10	WDVAKVTNMNYMFDGANSFNQDLSG
gi|135051982|gb|EBF18536.1|	1/3	125	146	24.8	0.034	---SSVTSMVAMFREASSFDQPIGS
gi|135051982|gb|EBF18536.1|	2/3	147	170	41.6	3e-07	WDTSNVTSMSFVFAS-TAFNQDISS
gi|135051982|gb|EBF18536.1|	3/3	171	195	38.8	2e-06	WDVSNVFAMFKMFENADSFDQDIST
gi|135053013|gb|EBF19183.1|	1/12	94	115	1.5	240	--ISGVTDIGQWFYQ-KDFNKDIGH
gi|135053013|gb|EBF19183.1|	2/12	116	139	35.8	1.7e-05	WDVSSVTRMYALFSY-SSFNQDIGN
gi|135053013|gb|EBF19183.1|	3/12	140	164	50	8.8e-10	WDVSSVTNMNSLFYAAISFNQDISS
gi|135053013|gb|EBF19183.1|	4/12	165	189	43.5	8e-08	WDVSNVYDMAFMFEKAHAFDQPIGS
gi|135053013|gb|EBF19183.1|	5/12	190	214	50.3	7e-10	WDVSNVTKMQGMFQDARMFNQPIGN
gi|135053013|gb|EBF19183.1|	6/12	215	238	34.7	3.6e-05	WDVSKVRSMSMMFKR-TTFNQPIGD
gi|135053013|gb|EBF19183.1|	7/12	239	263	40.5	6.6e-07	WNTGSVTTMYQMFFENKVFNQPIGS
gi|135053013|gb|EBF19183.1|	8/12	264	302	26.6	0.0099	WDVSNVTNMQQMFQGVqvrldeytddglvgSQFNQDIGS
gi|135053013|gb|EBF19183.1|	9/12	303	327	46.2	1.3e-08	WDVSSVTTMKEMFREAHMFDQDISG
gi|135053013|gb|EBF19183.1|	10/12	328	352	27.5	0.0051	WDVSSVTTFMSMFDKAFNFNHSIDT
gi|135053013|gb|EBF19183.1|	11/12	353	377	34.1	5.5e-05	WNVSNTTDFRYMFSFSIDFNQSLSS
gi|135053013|gb|EBF19183.1|	12/12	378	402	24.7	0.038	WDVSNATMMTAMFDHTWNYSQDLSM
gi|135057054|gb|EBF21756.1|	1/5	288	309	14.9	2.1	---STVTNLGETFRGSNQFNQDIGS
gi|135057054|gb|EBF21756.1|	2/5	310	334	54.5	4.1e-11	WDTSSVTNMNYMFFNASSFNQDIGS
gi|135057054|gb|EBF21756.1|	3/5	335	359	58.3	2.9e-12	WDTSSVTNMRYMFREASSFNQDIGS
gi|135057054|gb|EBF21756.1|	4/5	360	384	55.2	2.5e-11	WDTSSVTDMGEMFRNASSFNQDIGS
gi|135057054|gb|EBF21756.1|	5/5	385	409	49.5	1.2e-09	WDTSSVTSMSSMFFDASDFNQDIGS
gi|135063174|gb|EBF25649.1|	1/10	15	39	50	8.8e-10	WDVSSVTNMNSLFYAAISFNQDISS
gi|135063174|gb|EBF25649.1|	2/10	40	64	43.5	8e-08	WDVSNVYDMAFMFEKAHAFDQPIGS
gi|135063174|gb|EBF25649.1|	3/10	65	89	50.3	7e-10	WDVSNVTKMQGMFQDARMFNQPIGN
gi|135063174|gb|EBF25649.1|	4/10	90	113	34.7	3.6e-05	WDVSKVRSMSMMFKR-TTFNQPIGD
gi|135063174|gb|EBF25649.1|	5/10	114	138	40.5	6.6e-07	WNTGSVTTMYQMFFENKVFNQPIGS
gi|135063174|gb|EBF25649.1|	6/10	139	177	26.6	0.0099	WDVSNVTNMQQMFQGVqvrldeytddglvgSQFNQDIGS
gi|135063174|gb|EBF25649.1|	7/10	178	202	46.2	1.3e-08	WDVSSVTTMKEMFREAHMFDQDISG
gi|135063174|gb|EBF25649.1|	8/10	203	227	27.5	0.0051	WDVSSVTTFMSMFDKAFNFNHSIDT
gi|135063174|gb|EBF25649.1|	9/10	228	252	34.1	5.5e-05	WNVSNTTDFRYMFSFSIDFNQSLSS
gi|135063174|gb|EBF25649.1|	10/10	253	277	24.7	0.038	WDVSNATMMTAMFDHTWNYSQDLSM
gi|135065694|gb|EBF27262.1|	1/14	113	135	7.9	25	--TSGITNMEAWFKGKGDFNSDISH
gi|135065694|gb|EBF27262.1|	2/14	136	160	42	2.2e-07	WDVSNVTNFHQTFFNASSFNVDIGN
gi|135065694|gb|EBF27262.1|	3/14	161	185	36	1.4e-05	WDVSSAQTMASMFDRANSFNRDISG
gi|135065694|gb|EBF27262.1|	4/14	186	209	44.2	4.9e-08	WDVSNVTDMDRMFAK-TSFNHDIGN
gi|135065694|gb|EBF27262.1|	5/14	210	234	24.9	0.033	WDVSSVKEMMGMFFTNGVFDHDISQ
gi|135065694|gb|EBF27262.1|	6/14	235	259	50.1	8.3e-10	WDVSNVIIMEAMFYGAKEFDQPIGS
gi|135065694|gb|EBF27262.1|	7/14	260	284	53.9	6e-11	WDVSNVTNMNGIFSGAISFNQDLSD
gi|135065694|gb|EBF27262.1|	8/14	285	308	26.9	0.0077	WNVGKVQGMNGMFRD-NNFNRDIST
gi|135065694|gb|EBF27262.1|	9/14	309	333	48.2	3e-09	WNTSSVTNMSNMFYENQVFNQPIGS
gi|135065694|gb|EBF27262.1|	10/14	334	355	31.1	0.00043	WDVSNVTNMEGMFKGEEV---DIND
gi|135065694|gb|EBF27262.1|	11/14	373	397	42.4	1.7e-07	WDVGNVITMEDMFRDAHNFDQDLSG
gi|135065694|gb|EBF27262.1|	12/14	398	422	31	0.00047	WDVSSVENFQGMFFKAFEFESDIDG
gi|135065694|gb|EBF27262.1|	13/14	423	447	28	0.0038	WDVSGAENFGYMFVYALGFNHDLPN
gi|135065694|gb|EBF27262.1|	14/14	448	472	27.7	0.0047	WDVSNATMMRGMFDMAWNYSQDLSM
gi|135067732|gb|EBF28554.1|	1/9	131	150	19.3	0.42	-DTSSVTDMNGMFRNCAS----LTT
gi|135067732|gb|EBF28554.1|	2/9	156	176	14.7	2.2	FDTSGVTNIYTMFYLCSS----LTT
gi|135067732|gb|EBF28554.1|	3/9	182	202	28.9	0.002	FDTSSVTNMSYMFGNCSS----LTT
gi|135067732|gb|EBF28554.1|	4/9	208	228	20	0.34	FDTSSVTNMGNTFQNCTS----VTT
gi|135067732|gb|EBF28554.1|	5/9	234	254	24.9	0.031	FDTSSVTNISAMFYGCSS----LTA
gi|135067732|gb|EBF28554.1|	6/9	260	280	21.5	0.19	FDTSSVTGMTYMFFGCSS----VTT
gi|135067732|gb|EBF28554.1|	7/9	286	306	22.3	0.15	FDTSSVTSMGNMFEGCSS----VTT
gi|135067732|gb|EBF28554.1|	8/9	312	332	23.6	0.08	FDTSSVTSMGNMFRSCSS----LTT
gi|135067732|gb|EBF28554.1|	9/9	338	358	17.7	0.75	FDTSSVTSMGSMFAFCFF----LEN
gi|135068273|gb|EBF28902.1|	1/5	34	55	31	0.00048	---SSVTNMGAMFFQASNFNQPIGS
gi|135068273|gb|EBF28902.1|	2/5	56	80	48.4	2.6e-09	WDTSSVTNMGDVFREASNFNQPIGS
gi|135068273|gb|EBF28902.1|	3/5	81	105	42.6	1.6e-07	WDTSSAKNITDMFRDASNFNQPIGS
gi|135068273|gb|EBF28902.1|	4/5	106	130	42.1	2.1e-07	WDTSNVIVMADIFRDAANFNQDISS
gi|135068273|gb|EBF28902.1|	5/5	131	155	32.8	0.00013	WDVSTVNGMPRVFRNADSFDQDIST
gi|135069653|gb|EBF29789.1|	1/5	134	154	20.9	0.24	WDVSSVTNFSYTWYGCSS----LTT
gi|135069653|gb|EBF29789.1|	2/5	161	181	10	11	WDVSSVTDFSLAWYSCSS----LTT
gi|135069653|gb|EBF29789.1|	3/5	188	208	13.8	3	WDVSSVTDFSRTWRSCSS----LTT
gi|135069653|gb|EBF29789.1|	4/5	215	235	10.3	10	WDVSSVTDFFCTWYSCSS----LTT
gi|135069653|gb|EBF29789.1|	5/5	242	263	6.3	43	WDVSSVTDFSLAWYNA---NNALTD
gi|135076417|gb|EBF34110.1|	1/4	143	167	37.3	5.7e-06	WDVSDVTNMNFMFNNLRGFNQDLSY
gi|135076417|gb|EBF34110.1|	2/4	168	192	37.5	5.2e-06	WDVSKVTRFYATFQNARAFNSDISS
gi|135076417|gb|EBF34110.1|	3/4	193	217	31.1	0.00043	WDVSSGEIFGYMFWSADAFNIDIGD
gi|135076417|gb|EBF34110.1|	4/4	218	251	8.7	18	WDLSGIdvsntygskTGVDNMFQGANIFNQDLSG
gi|135080212|gb|EBF36525.1|	1/7	20	44	42.3	1.8e-07	WDTSSVTNMEGVFAEAPAFDQDIGA
gi|135080212|gb|EBF36525.1|	2/7	45	69	49.5	1.3e-09	WDTSSVTNMTSMFNEASVFNQDIGR
gi|135080212|gb|EBF36525.1|	3/7	70	94	40.7	5.5e-07	WDVGNVTSMDRMFKDAVAFDQDIGA
gi|135080212|gb|EBF36525.1|	4/7	95	119	46.5	9.8e-09	WDTSSVTNMASMFGGATAFDGDIGG
gi|135080212|gb|EBF36525.1|	5/7	120	144	40.9	4.7e-07	WDTSSVTTMERMFNEASVFHQGIGG
gi|135080212|gb|EBF36525.1|	6/7	145	169	47.2	6.2e-09	WDTSSVTSMYMMFYEASVFNQDIGG
gi|135080212|gb|EBF36525.1|	7/7	170	194	50.2	7.7e-10	WDVSSVTSMDYMFRDATAFDQDLGS
gi|135088350|gb|EBF41732.1|	1/4	34	58	42.4	1.7e-07	WDVGNVITMEDMFRDAHNFDQDLSG
gi|135088350|gb|EBF41732.1|	2/4	59	83	31	0.00047	WDVSSVENFQGMFFKAFEFESDIDG
gi|135088350|gb|EBF41732.1|	3/4	84	108	28	0.0038	WDVSGAENFGYMFVYALGFNHDLPN
gi|135088350|gb|EBF41732.1|	4/4	109	133	27.7	0.0047	WDVSNATMMRGMFDMAWNYSQDLSM
gi|135090849|gb|EBF43320.1|	1/15	1	20	13	4.1	-----VYDMAFMFEKAHAFDQPIGS
gi|135090849|gb|EBF43320.1|	2/15	21	45	50.3	7e-10	WDVSNVTKMQGMFQDARMFNQPIGN
gi|135090849|gb|EBF43320.1|	3/15	46	69	34.7	3.6e-05	WDVSKVRSMSMMFKR-TTFNQPIGD
gi|135090849|gb|EBF43320.1|	4/15	70	94	40.5	6.6e-07	WNTGSVTTMYQMFFENKVFNQPIGS
gi|135090849|gb|EBF43320.1|	5/15	95	133	26.6	0.0099	WDVSNVTNMQQMFQGVqvrldeytddglvgSQFNQDIGS
gi|135090849|gb|EBF43320.1|	6/15	134	158	46.2	1.3e-08	WDVSSVTTMKEMFREAHMFDQDISG
gi|135090849|gb|EBF43320.1|	7/15	159	183	27.5	0.0051	WDVSSVTTFMSMFDKAFNFNHSIDT
gi|135090849|gb|EBF43320.1|	8/15	184	208	29.3	0.0015	WIVSNTTDFRYMFSFSIDFNQSLSS
gi|135090849|gb|EBF43320.1|	9/15	209	233	24.7	0.038	WDVSNATMMTAMFDHTWNYSQDLSM
gi|135090849|gb|EBF43320.1|	10/15	412	434	7.9	25	--TSGITNMEAWFKGKGDFNSDISH
gi|135090849|gb|EBF43320.1|	11/15	435	459	42	2.2e-07	WDVSNVTNFHQTFFNASSFNVDIGN
gi|135090849|gb|EBF43320.1|	12/15	460	484	36	1.4e-05	WDVSSAQTMASMFDRANSFNRDISG
gi|135090849|gb|EBF43320.1|	13/15	485	508	44.2	4.9e-08	WDVSNVTDMDRMFAK-TSFNHDIGN
gi|135090849|gb|EBF43320.1|	14/15	509	533	24.9	0.033	WDVSSVKEMMGMFFTNGVFDHDISQ
gi|135090849|gb|EBF43320.1|	15/15	534	557	36.4	1.1e-05	WDVSNVIIMEAMFYGAKEFDQPIG-
gi|135099011|gb|EBF48553.1|	1/3	14	38	31	0.00047	WDVSSVENFQGMFFKAFEFESDIDG
gi|135099011|gb|EBF48553.1|	2/3	39	63	28	0.0038	WDVSGAENFGYMFVYALGFNHDLPN
gi|135099011|gb|EBF48553.1|	3/3	64	88	24.2	0.053	WDVSNATMMRGTFDMAWNYSQDLSM
gi|135100221|gb|EBF49324.1|	1/11	22	46	46.2	1.3e-08	WDVSSVTTMKEMFREAHMFDQDISG
gi|135100221|gb|EBF49324.1|	2/11	47	71	28.6	0.0024	WDVSSVTTFMSMFHKAFNFNHSIDT
gi|135100221|gb|EBF49324.1|	3/11	72	96	34.1	5.5e-05	WNVSNTTDFRYMFSFSIDFNQSLSS
gi|135100221|gb|EBF49324.1|	4/11	97	121	24.7	0.038	WDVSNATMMTAMFDHTWNYSQDLSM
gi|135100221|gb|EBF49324.1|	5/11	300	322	7.9	25	--TSGITNMEAWFKGKGDFNSDISH
gi|135100221|gb|EBF49324.1|	6/11	323	347	42	2.2e-07	WDVSNVTNFHQTFFNASSFNVDIGN
gi|135100221|gb|EBF49324.1|	7/11	348	372	36	1.4e-05	WDVSSAQTMASMFDRANSFNRDISG
gi|135100221|gb|EBF49324.1|	8/11	373	396	44.2	4.9e-08	WDVSNVTDMDRMFAK-TSFNHDIGN
gi|135100221|gb|EBF49324.1|	9/11	397	421	24.9	0.033	WDVSSVKEMMGMFFTNGVFDHDISQ
gi|135100221|gb|EBF49324.1|	10/11	422	446	50.1	8.3e-10	WDVSNVIIMEAMFYGAKEFDQPIGS
gi|135100221|gb|EBF49324.1|	11/11	447	470	41.8	2.6e-07	WDVSNVTNMNGIFSGAISFNQDLS-
gi|135104350|gb|EBF51967.1|	1/6	37	61	34.8	3.4e-05	WDVSAVTTMKEMFRWNTKFSSDISK
gi|135104350|gb|EBF51967.1|	2/6	62	86	44.2	4.8e-08	WDVSSVENMEGMFRLTEKFNANISG
gi|135104350|gb|EBF51967.1|	3/6	87	111	38.9	2e-06	WDVSNVTNMKEMFYAADGFTRNLNA
gi|135104350|gb|EBF51967.1|	4/6	112	135	36.3	1.2e-05	WDVSNVTDFSEMFRE-SSYDGDISN
gi|135104350|gb|EBF51967.1|	5/6	136	160	21.8	0.18	WIPSSGTDFSNMFKLNTDFNRDISG
gi|135104350|gb|EBF51967.1|	6/6	161	185	39.3	1.5e-06	WDMRNAEDISYMFNNASSFNHDLSD
gi|135113793|gb|EBF58008.1|	1/8	1	21	28.2	0.0032	----SVTNMYAMFRNASSFNQDIGS
gi|135113793|gb|EBF58008.1|	2/8	22	46	48.5	2.6e-09	WDTSSVATMGEMFRDASSFNQDIGS
gi|135113793|gb|EBF58008.1|	3/8	47	71	44.7	3.4e-08	WDTSSVTNMVLMFNNALSFNQDIGS
gi|135113793|gb|EBF58008.1|	4/8	72	96	54.9	3e-11	WDVSSVTNMGTMFYGASSFNQDIGS
gi|135113793|gb|EBF58008.1|	5/8	97	121	46.1	1.3e-08	WDVSSVKSMGLMFRSASSFNQDIGS
gi|135113793|gb|EBF58008.1|	6/8	122	146	49.1	1.7e-09	WDVSSVKSMYTMFRGASSFNQDIGS
gi|135113793|gb|EBF58008.1|	7/8	147	171	55.6	1.8e-11	WDTSSVTNMGEMFNGASSFNQDIGS
gi|135113793|gb|EBF58008.1|	8/8	172	191	22.9	0.12	WDISNVTDMTDMFLNVT-----LST
gi|135116291|gb|EBF59606.1|	1/6	96	117	18.8	0.51	---SSVANMVVMFSRASNFDQPIGS
gi|135116291|gb|EBF59606.1|	2/6	118	142	49.4	1.4e-09	WDMSNVTNMAVMFLGASNFNQPIGS
gi|135116291|gb|EBF59606.1|	3/6	143	160	25.3	0.025	WDTSNVTNMENMFQDADS-------
gi|135116291|gb|EBF59606.1|	4/6	162	183	29.3	0.0015	---SSVTNMGAMFRDASNFDQPIGS
gi|135116291|gb|EBF59606.1|	5/6	184	208	50.9	4.7e-10	WDTSNVENMGVMFYFASAFNQPIGS
gi|135116291|gb|EBF59606.1|	6/6	209	233	49.4	1.4e-09	WDTSNVEYMANMFRDADSFDQDIST
gi|135119204|gb|EBF61477.1|	1/14	26	48	7.9	25	--TSGITNMEAWFKGKGDFNSDISH
gi|135119204|gb|EBF61477.1|	2/14	49	73	42	2.2e-07	WDVSNVTNFHQTFFNASSFNVDIGN
gi|135119204|gb|EBF61477.1|	3/14	74	98	36	1.4e-05	WDVSSAQTMASMFDRANSFNRDISG
gi|135119204|gb|EBF61477.1|	4/14	99	122	44.2	4.9e-08	WDVSNVTDMDRMFAK-TSFNHDIGN
gi|135119204|gb|EBF61477.1|	5/14	123	147	24.9	0.033	WDVSSVKEMMGMFFTNGVFDHDISQ
gi|135119204|gb|EBF61477.1|	6/14	148	172	50.1	8.3e-10	WDVSNVIIMEAMFYGAKEFDQPIGS
gi|135119204|gb|EBF61477.1|	7/14	173	197	53.9	6e-11	WDVSNVTNMNGIFSGAISFNQDLSD
gi|135119204|gb|EBF61477.1|	8/14	198	221	26.9	0.0077	WNVGKVQGMNGMFRD-NNFNRDIST
gi|135119204|gb|EBF61477.1|	9/14	222	246	48.2	3e-09	WNTSSVTNMSNMFYENQVFNQPIGS
gi|135119204|gb|EBF61477.1|	10/14	247	268	31.1	0.00043	WDVSNVTNMEGMFKGEEV---DIND
gi|135119204|gb|EBF61477.1|	11/14	286	310	42.4	1.7e-07	WDVGNVITMEDMFRDAHNFDQDLSG
gi|135119204|gb|EBF61477.1|	12/14	311	335	31	0.00047	WDVSSVENFQGMFFKAFEFESDIDG
gi|135119204|gb|EBF61477.1|	13/14	336	360	28	0.0038	WDVSGAENFGYMFVYALGFNHDLPN
gi|135119204|gb|EBF61477.1|	14/14	361	385	27.7	0.0047	WDVSNATMMRGMFDMAWNYSQDLSM
gi|135122806|gb|EBF63788.1|	1/4	31	55	48.4	2.7e-09	WDVSNVTNMSFLFFRSKYFNQDISN
gi|135122806|gb|EBF63788.1|	2/4	56	80	57.3	5.6e-12	WDVSNVTNMNSMFCEAISFNQPIGK
gi|135122806|gb|EBF63788.1|	3/4	81	105	46.7	9e-09	WNVSNVTDMTSMLEDAESFNQSLEK
gi|135122806|gb|EBF63788.1|	4/4	106	122	8.5	19	WNVSKDTDMDSMFDG--------SG
gi|135123787|gb|EBF64413.1|	1/6	37	61	37.6	4.9e-06	WDVSAVTTMKEMFRWNTIFNSDISK
gi|135123787|gb|EBF64413.1|	2/6	62	86	38.7	2.3e-06	WDVSSVENMEGMFRLTKLFDANISG
gi|135123787|gb|EBF64413.1|	3/6	87	111	38.7	2.2e-06	WDVSNVTNMKAMFYAADGFTRNLNA
gi|135123787|gb|EBF64413.1|	4/6	112	135	36.3	1.2e-05	WDVSNVTDFSEMFRE-SSYDGDISN
gi|135123787|gb|EBF64413.1|	5/6	136	160	22.1	0.16	WIPSSGTDFSSMFKLNTDFNRDISD
gi|135123787|gb|EBF64413.1|	6/6	161	185	39.3	1.4e-06	WDMRNAEDISYMFNDASSFNHDLSD
gi|135127425|gb|EBF66773.1|	1/2	4	27	42.8	1.3e-07	WDTSNVTIMSYAFAS-TAFNQDISS
gi|135127425|gb|EBF66773.1|	2/2	28	52	38.9	2e-06	WDVSNVTTMLQMLRDTDSFDQDIST
gi|135133570|gb|EBF70732.1|	1/4	33	57	42.4	1.7e-07	WDVGNVITMEDMFRDAHNFDQDLSG
gi|135133570|gb|EBF70732.1|	2/4	58	82	31	0.00047	WDVSSVENFQGMFFKAFEFESDIDG
gi|135133570|gb|EBF70732.1|	3/4	83	107	28	0.0038	WDVSGAENFGYMFVYALGFNHDLPN
gi|135133570|gb|EBF70732.1|	4/4	108	132	26.4	0.011	WNVSNATMMRGMFDMAWNYSQDLSM
gi|135142704|gb|EBF76588.1|	1/5	4	28	48.6	2.4e-09	WDVSSVTDMSALFRGAKAFNKNIGN
gi|135142704|gb|EBF76588.1|	2/5	29	53	45.4	2.1e-08	WDVSSVTDMSALFSSAEVFNKDIGN
gi|135142704|gb|EBF76588.1|	3/5	54	77	41.4	3.5e-07	WDVSSVTDMTYMFYN-GTFNQDIGS
gi|135142704|gb|EBF76588.1|	4/5	78	102	49.2	1.6e-09	WDVSNVTNMSYMFSLAFRFNQDIGS
gi|135142704|gb|EBF76588.1|	5/5	103	127	47.6	4.6e-09	WDVSNVTDMTEMFYSANFFNQDLTG
gi|135142705|gb|EBF76589.1|	1/6	22	45	35.8	1.7e-05	-NVSSVTNMQRMFLRAAAFNQDIGS
gi|135142705|gb|EBF76589.1|	2/6	46	70	49.8	1e-09	WDVSRVTDMSDMFFFASAFNQDIGS
gi|135142705|gb|EBF76589.1|	3/6	71	95	54.3	4.5e-11	WDVSNVTDMSFMFYFASAFNQDIGS
gi|135142705|gb|EBF76589.1|	4/6	96	120	41.9	2.4e-07	WDVSGVTDMSYMFFFAFVFNRDIGN
gi|135142705|gb|EBF76589.1|	5/6	121	145	44.6	3.8e-08	WDVSGVTDMIYMFDGAFVFNQNLTN
gi|135142705|gb|EBF76589.1|	6/6	240	259	4.7	76	--VSKVTNMNSLFENQSA---SIRT
gi|135145813|gb|EBF78583.1|	1/6	3	27	48.2	3e-09	WNTSSVTNMSNMFYENQVFNQPIGS
gi|135145813|gb|EBF78583.1|	2/6	28	49	31.1	0.00043	WDVSNVTNMEGMFKGEEV---DIND
gi|135145813|gb|EBF78583.1|	3/6	67	91	42.4	1.7e-07	WDVGNVITMEDMFRDAHNFDQDLSG
gi|135145813|gb|EBF78583.1|	4/6	92	116	31	0.00047	WDVSSVENFQGMFFKAFEFESDIDG
gi|135145813|gb|EBF78583.1|	5/6	117	141	28	0.0038	WDVSGAENFGYMFVYALGFNHDLPN
gi|135145813|gb|EBF78583.1|	6/6	142	166	27.7	0.0047	WDVSNATMMRGMFDMAWNYSQDLSM
gi|135147020|gb|EBF79340.1|	1/2	173	192	5.1	67	-----VRDLTVMFLDAEAFNRDVST
gi|135147020|gb|EBF79340.1|	2/2	193	217	27.3	0.0062	WDVSNVVKFGEMFKRAEAFNNGCAV
gi|135147790|gb|EBF79836.1|	1/10	4	28	28.6	0.0024	WDTSSLREVWMMFRRAESFNSDIST
gi|135147790|gb|EBF79836.1|	2/10	29	53	40.5	6.6e-07	WDVSNLTDLGTMFYMAESFNVDISS
gi|135147790|gb|EBF79836.1|	3/10	54	77	38.3	3e-06	WDVSNVTNMGELFGY-SGFNQDISG
gi|135147790|gb|EBF79836.1|	4/10	78	101	30.4	0.00071	WDVSNVKSFYATF-KASPFNQDISG
gi|135147790|gb|EBF79836.1|	5/10	102	126	45.1	2.6e-08	WDVSSATNMSHMFARNHAFNQDISG
gi|135147790|gb|EBF79836.1|	6/10	127	151	35.1	2.7e-05	WDVSNVKAMYAMFEYAFGFDQNINQ
gi|135147790|gb|EBF79836.1|	7/10	152	175	36	1.5e-05	WDVSNVQNMGAMFKG-TSYNHPLGD
gi|135147790|gb|EBF79836.1|	8/10	176	200	40.5	6.6e-07	WNTGSVTTMYQMFFENKVFNQPIGS
gi|135147790|gb|EBF79836.1|	9/10	201	222	26.9	0.0082	WDVSNVTNMQQMFQGVQVL---IDE
gi|135147790|gb|EBF79836.1|	10/10	240	264	46.2	1.3e-08	WDVSSVTTMKEMFREAHMFDQDISG
gi|135147791|gb|EBF79837.1|	1/3	10	34	28.6	0.0024	WDVSSVTTFMSMFHKAFNFNHSIDT
gi|135147791|gb|EBF79837.1|	2/3	35	59	34.1	5.5e-05	WNVSNTTDFRYMFSFSIDFNQSLSS
gi|135147791|gb|EBF79837.1|	3/3	60	84	24.7	0.038	WDVSNATMMTAMFDHTWNYSQDLSM
gi|135155450|gb|EBF84764.1|	1/6	59	83	34.8	3.4e-05	WDVSAVTTMKEMFRWNTKFSSDISK
gi|135155450|gb|EBF84764.1|	2/6	84	108	44.2	4.8e-08	WDVSSVENMEGMFRLTEKFNANISG
gi|135155450|gb|EBF84764.1|	3/6	109	133	38.9	2e-06	WDVSNVTNMKEMFYAADGFTRNLNA
gi|135155450|gb|EBF84764.1|	4/6	134	157	36.3	1.2e-05	WDVSNVTDFSEMFRE-SSYDGDISN
gi|135155450|gb|EBF84764.1|	5/6	158	182	21.8	0.18	WIPSSGTDFSNMFKLNTDFNRDISG
gi|135155450|gb|EBF84764.1|	6/6	183	207	39.3	1.5e-06	WDMRNAEDISYMFNNASSFNHDLSD
gi|135157361|gb|EBF86010.1|	1/7	1	24	23.8	0.069	WNVGKVQGMNGMFRD-NNFNSNIST
gi|135157361|gb|EBF86010.1|	2/7	25	49	48.2	3e-09	WNTSSVTNMSNMFYENQVFNQPIGS
gi|135157361|gb|EBF86010.1|	3/7	50	71	31.1	0.00043	WDVSNVTNMEGMFKGEEV---DIND
gi|135157361|gb|EBF86010.1|	4/7	89	113	42.4	1.7e-07	WDVGNVITMEDMFRDAHNFDQDLSG
gi|135157361|gb|EBF86010.1|	5/7	114	138	31	0.00047	WDVSSVENFQGMFFKAFEFESDIDG
gi|135157361|gb|EBF86010.1|	6/7	139	163	28	0.0038	WDVSGAENFGYMFVYALGFNHDLPN
gi|135157361|gb|EBF86010.1|	7/7	164	188	27.7	0.0047	WDVSNATMMRGMFDMAWNYSQDLSM
gi|135162270|gb|EBF89172.1|	1/1	3	27	27.7	0.0047	WDVSNATMMRGMFDMAWNYSQDLSM
gi|135167837|gb|EBF92776.1|	1/6	153	175	7.9	25	--TSGITNMEAWFKGKGDFNSDISH
gi|135167837|gb|EBF92776.1|	2/6	176	200	42	2.2e-07	WDVSNVTNFHQTFFNASSFNVDIGN
gi|135167837|gb|EBF92776.1|	3/6	201	225	36	1.4e-05	WDVSSAQTMASMFDRANSFNRDISG
gi|135167837|gb|EBF92776.1|	4/6	226	249	44.2	4.9e-08	WDVSNVTDMDRMFAK-TSFNHDIGN
gi|135167837|gb|EBF92776.1|	5/6	250	274	30	0.00093	WDVSSVKEMKGMFFTNGVFDHDISQ
gi|135167837|gb|EBF92776.1|	6/6	275	299	44.2	4.9e-08	WDVSNVIIMEAMFYGAKEFDQPIVH
gi|135167838|gb|EBF92777.1|	1/5	4	28	48.2	3e-09	WNTSSVTNMSNMFYENQVFNQPIGS
gi|135167838|gb|EBF92777.1|	2/5	29	50	31.1	0.00043	WDVSNVTNMEGMFKGEEV---DIND
gi|135167838|gb|EBF92777.1|	3/5	68	92	42.4	1.7e-07	WDVGNVITMEDMFRDAHNFDQDLSG
gi|135167838|gb|EBF92777.1|	4/5	93	117	31	0.00047	WDVSSVENFQGMFFKAFEFESDIDG
gi|135167838|gb|EBF92777.1|	5/5	118	137	9.3	15	WDVSGAENFGYMFVYALGF-----N
gi|135172495|gb|EBF95742.1|	1/3	125	146	23.6	0.08	---SSVTNMVVMFSRASNFDQPIGS
gi|135172495|gb|EBF95742.1|	2/3	147	171	49.4	1.4e-09	WDMSNVTNMAVMFLGASNFNQPIGS
gi|135172495|gb|EBF95742.1|	3/3	172	196	51.5	3.1e-10	WDTSNVRNMAEMFRDADSFDQDIST
gi|135173642|gb|EBF96478.1|	1/6	94	116	6	49	--TSGITSMKEWFKGKLEFNKDIGH
gi|135173642|gb|EBF96478.1|	2/6	117	141	43.8	6.5e-08	WDVSKVTNMVSMFDYAFAFDQDLSD
gi|135173642|gb|EBF96478.1|	3/6	142	166	28.6	0.0024	WDTSSLREVWMMFRRAESFNSDIST
gi|135173642|gb|EBF96478.1|	4/6	167	191	40.5	6.6e-07	WDVSNLTDLGTMFYMAESFNVDISS
gi|135173642|gb|EBF96478.1|	5/6	192	215	38.1	3.4e-06	WDVSNVTNMDELFGY-SGFNQDISG
gi|135173642|gb|EBF96478.1|	6/6	216	235	8.4	21	WDVSNVKSFYATF-KASPFNQ----
gi|135179599|gb|EBG00312.1|	1/3	135	154	9.5	14	-DTSSVGRMDQMFYQCSS----LTT
gi|135179599|gb|EBG00312.1|	2/3	160	180	25	0.03	FNTSNVTNMSYMFNNCSS----VTT
gi|135179599|gb|EBG00312.1|	3/3	186	206	24	0.059	FDTSSVTSMVQMFYFCSS----LEN
gi|135183727|gb|EBG02914.1|	1/6	1	22	12.8	4.3	---SAVTTMKEMFLWNTEFRYDISK
gi|135183727|gb|EBG02914.1|	2/6	23	47	44.2	4.8e-08	WDVSSVENMEGMFRLTEKFNANISG
gi|135183727|gb|EBG02914.1|	3/6	48	72	37	7e-06	WDVSNVTNMKAMFYAAVGFTRNLNA
gi|135183727|gb|EBG02914.1|	4/6	73	96	36.3	1.2e-05	WDVSNVTDFSEMFRE-SSYDGDISN
gi|135183727|gb|EBG02914.1|	5/6	97	121	22.1	0.16	WIPSSGTDFSSMFKLNTDFNRDISD
gi|135183727|gb|EBG02914.1|	6/6	122	146	39.3	1.4e-06	WDMRNAEDISYMFNDASSFNHDLSD
gi|135191861|gb|EBG08152.1|	1/11	1	21	24.1	0.055	---SNVTDMDRMFAK-TSFNHDIGN
gi|135191861|gb|EBG08152.1|	2/11	22	46	24.9	0.033	WDVSSVKEMMGMFFTNGVFDHDISQ
gi|135191861|gb|EBG08152.1|	3/11	47	71	50.1	8.3e-10	WDVSNVIIMEAMFYGAKEFDQPIGS
gi|135191861|gb|EBG08152.1|	4/11	72	96	53.9	6e-11	WDVSNVTNMNGIFSGAISFNQDLSD
gi|135191861|gb|EBG08152.1|	5/11	97	120	23.8	0.069	WNVGKVQGMNGMFRD-NNFNSNIST
gi|135191861|gb|EBG08152.1|	6/11	121	145	48.2	3e-09	WNTSSVTNMSNMFYENQVFNQPIGS
gi|135191861|gb|EBG08152.1|	7/11	146	167	31.1	0.00043	WDVSNVTNMEGMFKGEEV---DIND
gi|135191861|gb|EBG08152.1|	8/11	185	209	42.4	1.7e-07	WDVGNVITMEDMFRDAHNFDQDLSG
gi|135191861|gb|EBG08152.1|	9/11	210	234	31	0.00047	WDVSSVENFQGMFFKAFEFESDIDG
gi|135191861|gb|EBG08152.1|	10/11	235	259	28	0.0038	WDVSGAENFGYMFVYALGFNHDLPN
gi|135191861|gb|EBG08152.1|	11/11	260	284	24.2	0.053	WDVSNATMMRGTFDMAWNYSQDLSM
gi|135219956|gb|EBG24823.1|	1/2	68	92	34.8	3.3e-05	WNVSAIVDMSGLFKNNYSFNYDISN
gi|135219956|gb|EBG24823.1|	2/2	93	115	26.9	0.0079	WDVSKVITMKNMF-NASTFNQP-LN
gi|135222197|gb|EBG26130.1|	1/5	202	226	48.3	2.9e-09	WDTSNVTDMSQMFWSANNFNQDIGL
gi|135222197|gb|EBG26130.1|	2/5	227	251	48.7	2.1e-09	WDTSSVTNMGSMFSNASKFNQAIGS
gi|135222197|gb|EBG26130.1|	3/5	252	276	47.5	4.9e-09	WNTSSVTNMEAMFSNAPKFNQAIGS
gi|135222197|gb|EBG26130.1|	4/5	277	301	48.9	1.9e-09	WNTSSVTDMGGMFMEADVFNQNLNS
gi|135222197|gb|EBG26130.1|	5/5	302	320	21.7	0.18	WDVSKVTSMRYMFKSAPLF------
gi|135222198|gb|EBG26131.1|	1/7	1	15	1.4	240	----------SMFENTNSFNKDIST
gi|135222198|gb|EBG26131.1|	2/7	16	40	52.6	1.4e-10	WDTSKVTNMSGVFKDATAFNQNISG
gi|135222198|gb|EBG26131.1|	3/7	41	64	31.8	0.00027	WDTSSVVNMSYMFYEADVFNNG-DA
gi|135222198|gb|EBG26131.1|	4/7	74	98	42.7	1.4e-07	WDTSEVTDMSHMFNEAVRFNQYIGN
gi|135222198|gb|EBG26131.1|	5/7	99	122	22.7	0.13	WDVSKVANMAYMFRTARTFNNG-TV
gi|135222198|gb|EBG26131.1|	6/7	138	162	42.7	1.4e-07	WDVSSVTNMERMFSNANAFNNDITA
gi|135222198|gb|EBG26131.1|	7/7	163	187	16.6	1.1	WDVSSVTNMLYFIPGAGLFHQDLSR
gi|135230418|gb|EBG30936.1|	1/9	205	227	2.9	150	--TTLVTNLSNKFKDNTSFNTDIGF
gi|135230418|gb|EBG30936.1|	2/9	228	252	50.2	7.5e-10	WDTSNVTTMYEMFDGAYAFNQNIGA
gi|135230418|gb|EBG30936.1|	3/9	253	277	36.8	8.5e-06	WDTSKVTNMNSMFLTATAFNNGDSS
gi|135230418|gb|EBG30936.1|	4/9	286	310	53.3	8.9e-11	WDTSSVTTMSQMFYGASSFDQNIGS
gi|135230418|gb|EBG30936.1|	5/9	311	335	35.6	2e-05	WDTSSNTNLVRMFSGALAFNQNIGN
gi|135230418|gb|EBG30936.1|	6/9	336	360	44.6	3.7e-08	WNTSNVTTMSSVFQNAIVFNQNIGS
gi|135230418|gb|EBG30936.1|	7/9	361	385	42.9	1.3e-07	WDTSKVTNMSNMFNGAEAFNNAGSG
gi|135230418|gb|EBG30936.1|	8/9	390	413	31.2	0.00041	WDTSKVTTMASML-SADAFNQNIGA
gi|135230418|gb|EBG30936.1|	9/9	414	438	43.8	6.5e-08	WDTSKVTNMNSMFSGALAFNNGGSN
gi|135233139|gb|EBG32545.1|	1/14	67	93	13.1	3.9	FCTSNVTDMHMVFYDkySSSFNADIHD
gi|135233139|gb|EBG32545.1|	2/14	94	118	55	2.8e-11	WDTSNVTNMRSMFENAISFNQDIGR
gi|135233139|gb|EBG32545.1|	3/14	119	143	54.8	3.1e-11	WDTSKVTDMRSMFQRATRFNQDIGN
gi|135233139|gb|EBG32545.1|	4/14	144	168	53.2	9.6e-11	WDTSKVTNMSGMFSKATAFNQAIGK
gi|135233139|gb|EBG32545.1|	5/14	169	193	51.9	2.4e-10	WKTSNVTSMDEMFSKATAFNQDIGK
gi|135233139|gb|EBG32545.1|	6/14	194	218	51.6	2.9e-10	WKTSKVTNMSFMFERATAFNQDIGR
gi|135233139|gb|EBG32545.1|	7/14	219	243	49.8	9.9e-10	WDTSKVANMRFMFERAAAFNQDIGK
gi|135233139|gb|EBG32545.1|	8/14	244	268	51.5	3.2e-10	WKTSKVTNMRSMFQGATSFNQGIGR
gi|135233139|gb|EBG32545.1|	9/14	269	293	43.5	8.2e-08	WDTSKVSDMFSMFKGAASFNQAIGD
gi|135233139|gb|EBG32545.1|	10/14	294	318	53.7	6.9e-11	WDTSQVANMHSMFEGATSFNQDIGN
gi|135233139|gb|EBG32545.1|	11/14	319	343	46.5	1e-08	WKTPKVTNMRSMFREATSFNQNIGR
gi|135233139|gb|EBG32545.1|	12/14	344	368	43.1	1.1e-07	WHTSKVTDMYKMFSKATSFNQAIGG
gi|135233139|gb|EBG32545.1|	13/14	369	393	53.2	9.8e-11	WDTSKVTNIRSMFQGATSFNQDIGR
gi|135233139|gb|EBG32545.1|	14/14	394	417	37.1	6.9e-06	WDISNVITMGEMFDGATAFDQD-QN
gi|135243193|gb|EBG38467.1|	1/4	14	38	31.8	0.00027	LDVSNVQRMNFMFAENHVFNQDISG
gi|135243193|gb|EBG38467.1|	2/4	39	64	34.5	4e-05	WNVSNVNRMKGMFQGnTTVFNQDISS
gi|135243193|gb|EBG38467.1|	3/4	65	89	41.7	2.8e-07	WNTTSVTRMDYMFLNNTAFNQDISG
gi|135243193|gb|EBG38467.1|	4/4	90	114	41.6	3.1e-07	WNTSSITNIDYMFANNSIFNQDLSS
gi|135252188|gb|EBG43760.1|	1/3	15	38	24.3	0.048	WNVIDVKDMSYLFMN-SDFNQNISE
gi|135252188|gb|EBG43760.1|	2/3	39	63	50.9	4.9e-10	WNVSKVNNMESMFENAKKFNQNISN
gi|135252188|gb|EBG43760.1|	3/3	64	85	10.2	11	WYVKPSTNMNDMFNGANLY---LKN
gi|135263719|gb|EBG50535.1|	1/8	270	294	39.3	1.5e-06	WDVSGVNGMSGMFQSAYSFDGDLSS
gi|135263719|gb|EBG50535.1|	2/8	295	318	28.7	0.0023	WDTSAATSMNWMFAY-SNFSGDISS
gi|135263719|gb|EBG50535.1|	3/8	319	343	32.9	0.00012	WDVSGVNGMQGMFAVANNFNGSLSS
gi|135263719|gb|EBG50535.1|	4/8	344	368	45.9	1.5e-08	WNVSGVNDMSYMFSGAENFDGNISS
gi|135263719|gb|EBG50535.1|	5/8	369	393	46	1.4e-08	WNVSNVTNMDRMFFGAYDFSGDLSS
gi|135263719|gb|EBG50535.1|	6/8	394	418	36.7	9.3e-06	WDVFNVTSMWQMFRNADSFNSNISS
gi|135263719|gb|EBG50535.1|	7/8	419	443	42.8	1.3e-07	WDVSNVGNMVQMFYSADSFDQDLGD
gi|135263719|gb|EBG50535.1|	8/8	444	463	26.6	0.0096	WNVSNVTNMTEMFGG-----IGLST
gi|135264643|gb|EBG51090.1|	1/16	8	32	55.2	2.4e-11	WDTSSVTDMSSMFSGASAFNQNIST
gi|135264643|gb|EBG51090.1|	2/16	33	57	47.3	5.6e-09	WDTSSVTDMSWMFISASAFNQNIST
gi|135264643|gb|EBG51090.1|	3/16	58	82	48.6	2.3e-09	WDTSSVTDMSSMFISASAFNQNIST
gi|135264643|gb|EBG51090.1|	4/16	83	107	55.2	2.4e-11	WDTSSVTDMSSMFSGASAFNQNIST
gi|135264643|gb|EBG51090.1|	5/16	108	132	48.6	2.3e-09	WDTSSVTDMSSMFISASAFNQNIST
gi|135264643|gb|EBG51090.1|	6/16	133	157	47.3	5.6e-09	WDTSSVTDMSWMFISASAFNQNIST
gi|135264643|gb|EBG51090.1|	7/16	158	182	52.5	1.6e-10	WDTSSVTDMSWMFRDASAFNQNIST
gi|135264643|gb|EBG51090.1|	8/16	183	207	52.7	1.4e-10	WDTSSVTNMSWMFRDASAFNQNISN
gi|135264643|gb|EBG51090.1|	9/16	208	232	52.1	2.1e-10	WDTSSVTNMSSMFSDASAFNQNIST
gi|135264643|gb|EBG51090.1|	10/16	233	257	51.9	2.3e-10	WDTSSVTDMSSMFSDAIAFNQNIST
gi|135264643|gb|EBG51090.1|	11/16	258	282	53.7	6.6e-11	WDTSSVTDMSSMFRDASAFNQNIST
gi|135264643|gb|EBG51090.1|	12/16	283	307	52.2	2e-10	WDTSSVTDMSWMFYFASAFNQNISN
gi|135264643|gb|EBG51090.1|	13/16	308	332	51.1	4.2e-10	WDTSSVTDMSSMFRFASAFNQNIST
gi|135264643|gb|EBG51090.1|	14/16	333	357	52.5	1.6e-10	WDTSSVTDMSWMFRDASAFNQNIST
gi|135264643|gb|EBG51090.1|	15/16	358	382	48.8	2.1e-09	WDTSSVTDMSWMFRSASAFNQNIGA
gi|135264643|gb|EBG51090.1|	16/16	383	404	11.1	7.9	WDISAVTNLSQAFEDTST---SLAN
gi|135282781|gb|EBG61761.1|	1/13	121	144	14.5	2.3	-NTSAVTNMHRMFGGATNVIPDTSG
gi|135282781|gb|EBG61761.1|	2/13	145	169	36.7	9.1e-06	WDTSNVTDMGAMFNYASAANPDTSG
gi|135282781|gb|EBG61761.1|	3/13	170	194	34.2	5e-05	WDTNNVTSMSHMFNYATSANPDTSG
gi|135282781|gb|EBG61761.1|	4/13	195	218	32.2	0.00021	WDTSNVTTMTYMFRQTSA-NPNVSG
gi|135282781|gb|EBG61761.1|	5/13	219	243	29.6	0.0012	WDVSNVTDFSYMFNNADLATPDTSS
gi|135282781|gb|EBG61761.1|	6/13	244	268	26.8	0.0084	WNTSSAINMTYMFRDADIANPDTSG
gi|135282781|gb|EBG61761.1|	7/13	269	293	31.1	0.00044	WNTSNVTTMDSMFAYTDAADPDVSS
gi|135282781|gb|EBG61761.1|	8/13	294	318	28.8	0.0021	WNVSNVTTFAAMFYRADVANPNTSS
gi|135282781|gb|EBG61761.1|	9/13	319	343	10.7	9.1	WVTTSAQDFSYMFFEALLANPDVSG
gi|135282781|gb|EBG61761.1|	10/13	344	367	27.6	0.005	WDVSNVTNFAYMFYNADN-ATPNTT
gi|135282781|gb|EBG61761.1|	11/13	369	393	3.9	100	WVTTSANSFSRMFALTALANPDVSS
gi|135282781|gb|EBG61761.1|	12/13	394	418	25.1	0.028	WNVSNVSNFSYMFQYALSATPDTST
gi|135282781|gb|EBG61761.1|	13/13	419	438	19.9	0.34	WVTSSATNMSYMFEGAS-----LAN
gi|135283095|gb|EBG61942.1|	1/4	4	28	43.4	8.5e-08	WNVSHVNDMSFMFSGAWKFKQDIGK
gi|135283095|gb|EBG61942.1|	2/4	29	55	28.9	0.002	WgkKTSKVTNMRGMFSDAFEFNAHINS
gi|135283095|gb|EBG61942.1|	3/4	56	80	55.8	1.6e-11	WDVSHVTNMEGMFKDASKFNQNIGK
gi|135283095|gb|EBG61942.1|	4/4	81	105	46.5	1e-08	WDVSSVIDMYGMFYQASEFNHNLDS
gi|135285604|gb|EBG63411.1|	1/4	1	20	21.9	0.17	-----VTTMNSIFENATAFNQDIGN
gi|135285604|gb|EBG63411.1|	2/4	21	45	58.4	2.7e-12	WDTSSVTDMAGMFYEASSFNQDIGN
gi|135285604|gb|EBG63411.1|	3/4	46	70	54.9	3e-11	WNTSSVTDMVGMFYEASSFNQDIGS
gi|135285604|gb|EBG63411.1|	4/4	71	95	51.2	3.9e-10	WDTSKVTSMERMFWAADAFNQDLSG
gi|135290224|gb|EBG66125.1|	1/4	1	22	26.4	0.012	---SNVTNMNSMFRVAKTFNKNISN
gi|135290224|gb|EBG66125.1|	2/4	23	47	54.5	3.9e-11	WNVSNVTNMEYLFGGAEEFNQNIST
gi|135290224|gb|EBG66125.1|	3/4	48	72	47.7	4.5e-09	WDVSNVTNMKNLFNKAIVFNQDISN
gi|135290224|gb|EBG66125.1|	4/4	73	99	9.5	14	WDVTNVSDdkMKKMFKDSTAFKDGYGS
gi|135295707|gb|EBG69295.1|	1/3	1	21	19.7	0.37	----SVTTMNQMFFGTNAFNQNIGS
gi|135295707|gb|EBG69295.1|	2/3	22	46	47.7	4.3e-09	WNTSKVTIMRGVFKSATAFNQNIGN
gi|135295707|gb|EBG69295.1|	3/3	47	71	43	1.1e-07	WNTASVTDMTEMFYLASLFNQDVSG
gi|135311975|gb|EBG78983.1|	1/4	32	55	27.6	0.0049	WDTSSNTSMSRIFAN-GNFNQDISN
gi|135311975|gb|EBG78983.1|	2/4	56	80	49.3	1.5e-09	WDTSNVVNMYNAFQGASSFNQDISG
gi|135311975|gb|EBG78983.1|	3/4	81	105	37.5	5e-06	WDTGKVTTMRQAFRRADRFNQDISG
gi|135311975|gb|EBG78983.1|	4/4	106	130	22.7	0.13	WVISNVDDMRGFLKDTEDFNQDLSG
gi|135313245|gb|EBG79847.1|	1/5	60	80	9.4	14	----NTNSLYRMFRGCTNFNGPIGN
gi|135313245|gb|EBG79847.1|	2/5	81	105	34.7	3.7e-05	WDVSGVNNLEECFFQASAFNQPLDS
gi|135313245|gb|EBG79847.1|	3/5	106	130	41.8	2.7e-07	WDVSNVTNLNSAFRELTSFNQDLNS
gi|135313245|gb|EBG79847.1|	4/5	131	155	31.3	0.00038	WDTSKVEKMERTFRDSPQFNGDIYS
gi|135313245|gb|EBG79847.1|	5/5	156	180	29	0.0018	WDTRSVEKMKETFYNSDSFDQSLAA
gi|135315395|gb|EBG81294.1|	1/11	36	60	31.5	0.00033	WDVSKIDDMSRLFFNLKTFNEDLSG
gi|135315395|gb|EBG81294.1|	2/11	61	85	50.4	6.9e-10	WDVSNVTNTFRMFYNCEEFNQDLSG
gi|135315395|gb|EBG81294.1|	3/11	86	110	57	6.8e-12	WNVSKVTNMSGMFYSCEEFNQDLSG
gi|135315395|gb|EBG81294.1|	4/11	111	135	52.9	1.2e-10	WNVSNVTNMSGMFYSCKNFNGNISG
gi|135315395|gb|EBG81294.1|	5/11	136	160	41.1	4.2e-07	WKVSKVTDTFIMFYNCEEFNQDLSG
gi|135315395|gb|EBG81294.1|	6/11	161	185	51.8	2.5e-10	WKVSNVTNMSGMFQDCKKFNGNISG
gi|135315395|gb|EBG81294.1|	7/11	186	209	40.3	7.3e-07	WNVSKVENMSSMFVRCEKFNQDLS-
gi|135315395|gb|EBG81294.1|	8/11	210	234	33.7	7e-05	WNVLEVENMALMFMGCANFNGNISG
gi|135315395|gb|EBG81294.1|	9/11	235	259	43.7	6.8e-08	WKVSKVENMNGMFIGCENFDGNISG
gi|135315395|gb|EBG81294.1|	10/11	260	284	47.7	4.5e-09	WEVSNVTDMSRLFYFCKKFNQNLSG
gi|135315395|gb|EBG81294.1|	11/11	285	309	34.7	3.7e-05	WNVSKVTNMKKMFAHCYKFAGSLEQ
gi|135335263|gb|EBG94694.1|	1/7	217	239	12	5.8	--TTLVTDMTELFQGKTNFNSDISF
gi|135335263|gb|EBG94694.1|	2/7	240	264	41.8	2.6e-07	WDTSNVTIMYRIFKNATQFNVNISS
gi|135335263|gb|EBG94694.1|	3/7	265	288	36.1	1.4e-05	WDVSSVTNFRAAFYS-TAFNQDISG
gi|135335263|gb|EBG94694.1|	4/7	289	312	23.9	0.063	WDVSSATTFRTMFYD-TPFNKNIDS
gi|135335263|gb|EBG94694.1|	5/7	313	336	40.3	7.2e-07	WDTSKVTNMQSMFYD-TPFNQNINS
gi|135335263|gb|EBG94694.1|	6/7	337	360	31.8	0.00027	WSTSNVTTMYNMFAS-SSFNQNIDS
gi|135335263|gb|EBG94694.1|	7/7	361	385	52.8	1.3e-10	WNTSNVTNMTDMFKQATSFNQDLSG
gi|135335594|gb|EBG94912.1|	1/5	72	96	18.4	0.6	YCTSKITSMDNLLLNQVSFNQDIST
gi|135335594|gb|EBG94912.1|	2/5	97	121	37.8	4.3e-06	WDVSNVDDMSNMFKSAESFNYDVNR
gi|135335594|gb|EBG94912.1|	3/5	122	146	38	3.6e-06	WDVQNVIDISGMFFDARAFDKPLDN
gi|135335594|gb|EBG94912.1|	4/5	147	171	41	4.5e-07	WDVGSANNMSSMFQGAISFNQDIGD
gi|135335594|gb|EBG94912.1|	5/5	172	196	40.4	7.1e-07	WDVGRAGNMSNMFYDAKLFNQDISG
gi|135338046|gb|EBG96539.1|	1/6	338	360	29	0.0018	--TSKITDMNRMFELKESFNQDIST
gi|135338046|gb|EBG96539.1|	2/6	361	385	51.1	4.3e-10	WDVSNVTTMERMFSMARAFNQDISS
gi|135338046|gb|EBG96539.1|	3/6	386	410	48.2	3.2e-09	WDVSSVTNMHSMFFQAWEFNQDISS
gi|135338046|gb|EBG96539.1|	4/6	411	435	43.1	1.1e-07	WDVSSVTIMNDVFRLATVFNQDISS
gi|135338046|gb|EBG96539.1|	5/6	436	460	45.5	2.1e-08	WDVSSVTDMSQMFFLATDFNQAIGS
gi|135338046|gb|EBG96539.1|	6/6	461	485	50.9	4.9e-10	WDVSGVTNMYQMFRQASAFNQDISS
gi|135338730|gb|EBG96996.1|	1/13	127	151	29	0.0019	WDVSLITNMDHLFSDKQNFNDDIGN
gi|135338730|gb|EBG96996.1|	2/13	152	176	48.6	2.4e-09	WDVSNVSNMNSMFFKAYAFNQDISE
gi|135338730|gb|EBG96996.1|	3/13	177	201	43.1	1e-07	WDVSNVTVMSNMFNEAVNFNRDLSE
gi|135338730|gb|EBG96996.1|	4/13	202	226	42.9	1.2e-07	WDVSSVTNMGQMFLIATSFDSDISG
gi|135338730|gb|EBG96996.1|	5/13	227	250	41	4.5e-07	WDVSNVTNMGSMFQF-SNFNQDISG
gi|135338730|gb|EBG96996.1|	6/13	251	275	47.2	6.3e-09	WDVSQVTNIHRMFQENSSFNQDLSN
gi|135338730|gb|EBG96996.1|	7/13	276	300	50.2	7.7e-10	WDVSNVTNMHATFSYATSFNGDLST
gi|135338730|gb|EBG96996.1|	8/13	301	325	33.9	6.1e-05	WDVSSVTDMGALFSGVIQYSQDLSS
gi|135338730|gb|EBG96996.1|	9/13	326	350	50	8.7e-10	WNVANVVNMSYMFKDAQNFNQDLSN
gi|135338730|gb|EBG96996.1|	10/13	351	375	54.8	3.2e-11	WDVSNVTDMQEMFKDAQNFNQDLSN
gi|135338730|gb|EBG96996.1|	11/13	376	400	44.7	3.4e-08	WDVSNVTHMEKMFWRAFSFNNDLSP
gi|135338730|gb|EBG96996.1|	12/13	401	425	51.4	3.4e-10	WNVSSVTSMRNMFRNAQNFNQDLSN
gi|135338730|gb|EBG96996.1|	13/13	426	446	24.6	0.039	WDVSNVNDFDGIFLNASS----LSD
gi|135340185|gb|EBG97966.1|	1/3	5	29	41.7	2.8e-07	WNVSHVTHMTNMFAFTDKFNQDLND
gi|135340185|gb|EBG97966.1|	2/3	30	52	14.4	2.4	WDMSSIISINGMFRD-SNFNRP-LN
gi|135340185|gb|EBG97966.1|	3/3	53	76	13.8	3	WDLSKIEDTFSIFMNCHNFNFK-EN
gi|135346520|gb|EBH02226.1|	1/9	8	32	45.6	1.8e-08	WDTSSVTNMNRLFYDNRDFNQDISS
gi|135346520|gb|EBH02226.1|	2/9	33	57	43.1	1.1e-07	WQTTNVTTMNAMFKLAKDFNQDISS
gi|135346520|gb|EBH02226.1|	3/9	58	82	35.1	2.8e-05	WNTENVEIMYEMFQSTDDFNNDIGS
gi|135346520|gb|EBH02226.1|	4/9	83	107	41.8	2.5e-07	WNTGKVQNMERMFKKAGGFNKDISN
gi|135346520|gb|EBH02226.1|	5/9	108	131	23.3	0.1	WDTSSVTSMVEMFENNSKF-KNGGV
gi|135346520|gb|EBH02226.1|	6/9	135	160	4.5	82	WDDGFGLNASlqQMFRE-SSFNQDISN
gi|135346520|gb|EBH02226.1|	7/9	161	185	25.5	0.021	WDTSNVQNMGQMFDRNYVFNNGQPA
gi|135346520|gb|EBH02226.1|	8/9	195	219	53.2	9.4e-11	WDTSNVTNMYGMFFRAGSFNQDIGE
gi|135346520|gb|EBH02226.1|	9/9	220	251	21.6	0.19	WDVSNVTNFNSMFKqgsppgpGIMRFDRDIST
gi|135352119|gb|EBH05996.1|	1/6	118	138	22.6	0.13	WDTSSVTTMKRLFYFAKA----LEV
gi|135352119|gb|EBH05996.1|	2/6	143	166	22.6	0.13	WDTSKVETLRETFREARKFNAP-LN
gi|135352119|gb|EBH05996.1|	3/6	167	191	47.9	3.8e-09	WDTSKVTSMKGTFYRAYLFDQDLSS
gi|135352119|gb|EBH05996.1|	4/6	192	216	40	9e-07	WDTSKVVDFDEMFYDADDFNGDVST
gi|135352119|gb|EBH05996.1|	5/6	217	241	39.2	1.6e-06	WDTSSAENFNEMFERADAFNVDISS
gi|135352119|gb|EBH05996.1|	6/6	242	266	46.1	1.3e-08	WDTSSVTSFNDMFYHADVFNQDLSS
gi|135372614|gb|EBH19710.1|	1/11	119	143	37.3	5.8e-06	WDVSNITDMSKLFSNKQKFNEDISN
gi|135372614|gb|EBH19710.1|	2/11	144	168	51.8	2.6e-10	WDTKNVTNMDNMFYEANSFNQPIGR
gi|135372614|gb|EBH19710.1|	3/11	169	193	50.3	7.1e-10	WNTEKVTNMSSMFNNATSFNQPIDR
gi|135372614|gb|EBH19710.1|	4/11	194	218	51.8	2.5e-10	WNTEKVTNMSSMFNNAKSFNQPIGD
gi|135372614|gb|EBH19710.1|	5/11	219	242	44.1	5.3e-08	WDTKKVTNMENMFRYA-SFNQPINT
gi|135372614|gb|EBH19710.1|	6/11	243	267	44.2	5.1e-08	WNTENVTNMEGMFWFAHVFNQPICD
gi|135372614|gb|EBH19710.1|	7/11	268	291	40.8	5.1e-07	WNVSNVTNMKNMFRFA-SFNQPINT
gi|135372614|gb|EBH19710.1|	8/11	292	316	40.8	5.3e-07	WNTENVTNMGCMFSEARSFNQSICD
gi|135372614|gb|EBH19710.1|	9/11	317	341	56.2	1.2e-11	WNVSNVTNMKYMFQNATSFNQPINT
gi|135372614|gb|EBH19710.1|	10/11	356	380	54.7	3.5e-11	WNTENVTNMSSMFENATSFNQPIGS
gi|135372614|gb|EBH19710.1|	11/11	381	403	29.6	0.0012	WDIRNVTNMKRMFYDATS--MQIQN
gi|135375675|gb|EBH21783.1|	1/8	16	40	51.7	2.8e-10	WDTSNVTTMNGLFSGASKFNQNIGE
gi|135375675|gb|EBH21783.1|	2/8	41	65	47.7	4.2e-09	WNTSSVTDMSNMFDSASAFNQNIGG
gi|135375675|gb|EBH21783.1|	3/8	66	90	39.8	1e-06	WSTGSVTYMSYMFSDAIAFNKDISS
gi|135375675|gb|EBH21783.1|	4/8	91	115	40.6	5.9e-07	WNTLNATNMSYMFSNAISFDRDIGN
gi|135375675|gb|EBH21783.1|	5/8	116	140	41.6	2.9e-07	WKVSNVTDMMHMFSMATIFNQDIGG
gi|135375675|gb|EBH21783.1|	6/8	141	165	46.1	1.3e-08	WNTVKVTDMSYMFDQASTFNQNIGN
gi|135375675|gb|EBH21783.1|	7/8	166	190	46.1	1.3e-08	WNTSSVINMEGMFRKAITFNQNIGG
gi|135375675|gb|EBH21783.1|	8/8	191	215	49.1	1.6e-09	WNTSNVNYMSYMFNEASGFNQDLSG
gi|135380665|gb|EBH25136.1|	1/2	13	37	49.9	9.6e-10	WDVSNVTTINSMFQNATSFNQDISD
gi|135380665|gb|EBH25136.1|	2/2	38	48	0.4	350	WDVSSVTN--------------LTN
gi|135387026|gb|EBH29402.1|	1/14	72	96	33.3	9.6e-05	WNVSGVTSMTGLFKDKSNFNDDISN
gi|135387026|gb|EBH29402.1|	2/14	97	121	58.4	2.6e-12	WDVSNVTSMHGMFQGCSNFNQDISN
gi|135387026|gb|EBH29402.1|	3/14	122	146	44.8	3.3e-08	WDTSNVTDMSWMFHGCLVFNQAINF
gi|135387026|gb|EBH29402.1|	4/14	147	166	23.7	0.074	-NTSNVTNMRSMFSGCNK----LNK
gi|135387026|gb|EBH29402.1|	5/14	170	194	21.9	0.17	FNTSKVTDMSELFFQCSDLDSTITF
gi|135387026|gb|EBH29402.1|	6/14	195	219	34.1	5.2e-05	NNTSEVTNMSRMFYQCTAFNQSITL
gi|135387026|gb|EBH29402.1|	7/14	220	243	8.2	22	-NVGDVTNMNGMFQYCENYAPTVSP
gi|135387026|gb|EBH29402.1|	8/14	248	270	27.9	0.004	--TSNVTNMSYMFSYCSKLNIPINF
gi|135387026|gb|EBH29402.1|	9/14	271	294	21.7	0.18	-DTPTVTNMAGMFQGCSIFNQTITI
gi|135387026|gb|EBH29402.1|	10/14	296	319	18.2	0.62	-DVSKVTNMTHMFVGCNSLDSTITF
gi|135387026|gb|EBH29402.1|	11/14	323	346	25.7	0.018	-DTSQVTDMERMFNNCAAFNQVIPF
gi|135387026|gb|EBH29402.1|	12/14	348	371	21.7	0.18	-NTSSVTNMHEMFRNCAAFNKVIPF
gi|135387026|gb|EBH29402.1|	13/14	373	393	20.7	0.26	-NTSSVTNMRGMFQDCTNFDQE---
gi|135387026|gb|EBH29402.1|	14/14	396	420	32.6	0.00016	FDTGKVTDMRDMFRNCANYNKPISF
gi|135391406|gb|EBH32364.1|	1/8	81	103	0.6	320	--TGQISDFNYIFKDRANFNADIGY
gi|135391406|gb|EBH32364.1|	2/8	104	128	32.4	0.00018	WDLRNALTTRFMFQRASSFNQNINN
gi|135391406|gb|EBH32364.1|	3/8	129	153	49.7	1.1e-09	WNVSNVINMQGMFHLAASFNQDLNS
gi|135391406|gb|EBH32364.1|	4/8	154	178	37.2	6.4e-06	WDVSKVDNLRSIFQSAKVFNGNISS
gi|135391406|gb|EBH32364.1|	5/8	179	203	35.6	1.9e-05	WNISNVWNLGYAFASAEAFNSDISN
gi|135391406|gb|EBH32364.1|	6/8	204	228	43.3	8.9e-08	WDTSKVTYFGRTFLSAKEFNQDIGN
gi|135391406|gb|EBH32364.1|	7/8	229	253	40.4	6.8e-07	WDVSKVRDFRRAFQGASRFNQDIGN
gi|135391406|gb|EBH32364.1|	8/8	254	278	26.8	0.0087	WDVSSSTLLARMFKHASSFNQDLTC
gi|135392541|gb|EBH33144.1|	1/2	123	145	6.1	46	--TTFVNNMSELFKDNSSFNSDINF
gi|135392541|gb|EBH33144.1|	2/2	146	170	48.6	2.3e-09	WDTSSVTTMNSIFENATAFNQDIGN
gi|135402376|gb|EBH39757.1|	1/6	256	280	28.4	0.0027	WDTSEVTDFSELFRHLSTFNEDLSH
gi|135402376|gb|EBH39757.1|	2/6	281	305	45	2.8e-08	WDVSNATDMSYMFNTCNSFNQDIGD
gi|135402376|gb|EBH39757.1|	3/6	306	330	35.7	1.8e-05	WDVSNVKNMKGVLYNGAAFNQNLNK
gi|135402376|gb|EBH39757.1|	4/6	331	355	47.1	6.5e-09	WNTYNVTNMSAMFYGCSNFDHPLND
gi|135402376|gb|EBH39757.1|	5/6	356	380	39.3	1.5e-06	WQTDNVTDMSVIFMYASSFNQPLNP
gi|135402376|gb|EBH39757.1|	6/6	386	410	43.2	9.9e-08	WEVGQVTTMNSMFSNASSFNQDIST
gi|135410905|gb|EBH45495.1|	1/4	93	117	6.3	43	WDVSSQTSLDGVFQNAVAPDNDTDV
gi|135410905|gb|EBH45495.1|	2/4	124	145	17.6	0.78	WDVSKVTSMQATFQD--S-NVDAGS
gi|135410905|gb|EBH45495.1|	3/4	150	170	3.7	110	WTTAQVTNFNSCFNTALA----GSP
gi|135410905|gb|EBH45495.1|	4/4	190	209	9.4	14	WVVSGATSMDDMFYDA-----DITE
gi|135418947|gb|EBH50894.1|	1/10	57	81	29.3	0.0015	WDISAVTDMEDLFKDKSAFNEDIGT
gi|135418947|gb|EBH50894.1|	2/10	82	106	46.2	1.2e-08	WNVSSVNNMKNMFQGASAFNQDIGA
gi|135418947|gb|EBH50894.1|	3/10	107	131	50.6	5.8e-10	WDVSNVTDMYGMFWAASAFNQNLNN
gi|135418947|gb|EBH50894.1|	4/10	132	156	18.7	0.53	WNVGKVTTMEHMLSDAVAFNNGDPG
gi|135418947|gb|EBH50894.1|	5/10	166	196	30.9	0.00051	WNVSQVTSMRSMFSkdvtqpGNSSFNQDITT
gi|135418947|gb|EBH50894.1|	6/10	197	221	25.7	0.019	WNVTKVDTFEEMFSNAIIFNQTITI
gi|135418947|gb|EBH50894.1|	7/10	312	336	23.9	0.066	WDVSLVDDMSELFKDKTTFNISIGN
gi|135418947|gb|EBH50894.1|	8/10	337	361	37.6	4.7e-06	WNVSSVTNMSKMFDNAQAFNHFIGH
gi|135418947|gb|EBH50894.1|	9/10	362	386	51.8	2.6e-10	WDVSSVTNMSYMFFNAAAFNQDISQ
gi|135418947|gb|EBH50894.1|	10/10	387	408	23	0.12	WDVSSVDNMEDMFDAAGSFNQE---
gi|135423854|gb|EBH54210.1|	1/8	13	37	53.4	8.2e-11	WDVSNVTNMYYMFKNAAAFNQDIGG
gi|135423854|gb|EBH54210.1|	2/8	38	62	49.9	9.2e-10	WDVSSVTDMAGLFKDADSFNQDISD
gi|135423854|gb|EBH54210.1|	3/8	63	86	19.5	0.4	WDTSNVTTMMEMFELNNGF-QNGGV
gi|135423854|gb|EBH54210.1|	4/8	90	115	0	400	WDngFAPGATLEEMFRE-SNFNQDIGG
gi|135423854|gb|EBH54210.1|	5/8	116	140	37.2	6.1e-06	WDTSNVAIMTQMFDTNRQFNQDISG
gi|135423854|gb|EBH54210.1|	6/8	141	165	40.2	8.2e-07	WNVSNVTAMDVMFWDAEAFNQAIGG
gi|135423854|gb|EBH54210.1|	7/8	166	190	46.9	7.7e-09	WDVSSVTDMGEMFENANSFNQELGE
gi|135423854|gb|EBH54210.1|	8/8	191	215	46.4	1.1e-08	WDVRNVTDMVEMFQNASAFNRDIST
gi|135427838|gb|EBH56892.1|	1/9	241	265	24.6	0.039	WVTTSIKNMSNLFEDQAAFNEDISN
gi|135427838|gb|EBH56892.1|	2/9	266	289	45.8	1.7e-08	WDMSNVTDMEYMF-SATSFNQPIGG
gi|135427838|gb|EBH56892.1|	3/9	290	314	43.6	7.6e-08	WDVSSVTNMKYLFDDNSAFNQNISG
gi|135427838|gb|EBH56892.1|	4/9	315	339	47.8	4e-09	WDVSSVTDMNRMFHKATAFNRPLNS
gi|135427838|gb|EBH56892.1|	5/9	340	363	44.4	4.3e-08	WDVSSVTDMNNMFRG-TAFNQNISG
gi|135427838|gb|EBH56892.1|	6/9	364	387	42.5	1.6e-07	WDVSKVTNMSFMF-EASSFNQSIDN
gi|135427838|gb|EBH56892.1|	7/9	388	411	42.6	1.5e-07	WNVSKVETMEEMFRG-TAFNQNISG
gi|135427838|gb|EBH56892.1|	8/9	412	436	37.1	6.9e-06	WDVSSVTSIIKMFKLNTAFDQDISN
gi|135427838|gb|EBH56892.1|	9/9	504	524	22	0.17	WDVSQVTDMQEMFQNTYV----GAN
gi|135434817|gb|EBH61562.1|	1/5	113	135	8.5	20	--TSGVIFMKDLFRNKRVFNTDISS
gi|135434817|gb|EBH61562.1|	2/5	136	160	45.3	2.3e-08	WDTSDVENMERLFAEANAFNQDISK
gi|135434817|gb|EBH61562.1|	3/5	161	185	26.7	0.0091	WDVGKVRFMEKLLKGAHAFNQNIGG
gi|135434817|gb|EBH61562.1|	4/5	186	210	23.2	0.11	WDTGEAENMREMIRMTREFNQDISG
gi|135434817|gb|EBH61562.1|	5/5	211	235	23.7	0.073	WDVSNVTEMRGFAKQTWVFNQDLTG
gi|135458298|gb|EBH77232.1|	1/5	71	88	9.6	14	WDTSLVTVMASLFYG-------NSD
gi|135458298|gb|EBH77232.1|	2/5	101	122	34.1	5.5e-05	WDTSNVYNMNSMFSKAYAFNQP---
gi|135458298|gb|EBH77232.1|	3/5	125	148	24.1	0.054	WKTGSVEYFGSMFKWAYSFNQP-LN
gi|135458298|gb|EBH77232.1|	4/5	149	173	26.5	0.01	WNVASGKRFDSMFMFAVNFNQPLTG
gi|135458298|gb|EBH77232.1|	5/5	174	206	11.8	6	WDVTGATlpydppnyNFQNMFRDAYSFNQPLNW
gi|135459549|gb|EBH78075.1|	1/2	271	290	22.4	0.14	WDVSNVTNMSNMFKR-----KPQAT
gi|135459549|gb|EBH78075.1|	2/2	316	339	40.1	8.3e-07	WDVSNVTNMSGMFFRAVRFNQDIS-
gi|135463126|gb|EBH80467.1|	1/6	61	85	40.6	5.9e-07	WNTFKITDMSCMFQLCKNFNKDISK
gi|135463126|gb|EBH80467.1|	2/6	86	110	40.7	5.5e-07	WNVQNVINMESMFNLASKFNQNINQ
gi|135463126|gb|EBH80467.1|	3/6	111	135	49.8	1e-09	WNVKNVQNMSWMFHGCVKFNQPLNK
gi|135463126|gb|EBH80467.1|	4/6	136	160	27.3	0.0062	WNVENVQNMSNMFNFVCDFNQNINQ
gi|135463126|gb|EBH80467.1|	5/6	161	185	38.3	3e-06	WKVYNVITMEHMFEECHYFNQPLDK
gi|135463126|gb|EBH80467.1|	6/6	186	210	43.5	7.9e-08	WDVSSVKNMNSMFFNCTNFNKNINN
gi|135472147|gb|EBH86528.1|	1/3	104	128	26.7	0.0093	WDTALITDMNHLFYNKKEFNDNIND
gi|135472147|gb|EBH86528.1|	2/3	129	153	49.5	1.3e-09	WNVSRVTNMDNMFCNCSKFNKPLDK
gi|135472147|gb|EBH86528.1|	3/3	154	167	6.8	36	WNVKNVTDFSEMF-----------S
gi|135472148|gb|EBH86529.1|	1/11	18	42	42.7	1.4e-07	WDVSSVTNMECMFEYCSKFNLPIEK
gi|135472148|gb|EBH86529.1|	2/11	43	67	51.6	2.9e-10	WDVSSVKDMCYMFYNCQKFNQPLNR
gi|135472148|gb|EBH86529.1|	3/11	68	92	34.3	4.6e-05	WDVSSVVKMIGMLSGCHEFNQPLNE
gi|135472148|gb|EBH86529.1|	4/11	93	117	53.1	1e-10	WDISSVTDMNNMFYGCHQFNQPLNK
gi|135472148|gb|EBH86529.1|	5/11	118	142	40.4	7e-07	WNVSSVTNMAYMFCDCNEFNRPLCN
gi|135472148|gb|EBH86529.1|	6/11	143	167	32	0.00023	WVVSSVIDMSKFFSGCHQFNQSLNK
gi|135472148|gb|EBH86529.1|	7/11	168	192	41.2	3.9e-07	WDVSSVTNINFMFHTCHEFNQPLNE
gi|135472148|gb|EBH86529.1|	8/11	193	217	53.2	9.6e-11	WDVSSVENMNGMFSGCYQFNQPLNK
gi|135472148|gb|EBH86529.1|	9/11	218	242	53.9	5.8e-11	WDVSSVENMEYMFYDCKEFNQPLNE
gi|135472148|gb|EBH86529.1|	10/11	243	267	28.8	0.0021	WDVSSVDCMLSMLEYCSEFNQPLNN
gi|135472148|gb|EBH86529.1|	11/11	268	292	48.9	1.9e-09	WDVSSVTNMESMFEECSEFNHPLEK
gi|135474884|gb|EBH88364.1|	1/3	420	443	27.6	0.0049	WDTSSNTSMSRIFAN-GNFNQDISN
gi|135474884|gb|EBH88364.1|	2/3	444	468	48.6	2.3e-09	WDTSNVVNMYNAFQGARSFNQDISG
gi|135474884|gb|EBH88364.1|	3/3	469	493	41.7	2.7e-07	WDTGKVTTMRQTFRRADRFNQDISS
gi|135477822|gb|EBH90233.1|	1/8	232	259	15.4	1.7	WNrivTTLVTDMSDLFRHQNTFNQDISS
gi|135477822|gb|EBH90233.1|	2/8	260	290	21.9	0.17	WDTSNVTNFHGMFemnpqvNNDNSFNQNISA
gi|135477822|gb|EBH90233.1|	3/8	291	315	51.9	2.4e-10	WDTSSATDMSYMFYTAKAFNQDIGS
gi|135477822|gb|EBH90233.1|	4/8	316	339	37.4	5.5e-06	WNTSSVTNMENMFYS-TPFNQNIGA
gi|135477822|gb|EBH90233.1|	5/8	340	364	29.6	0.0012	WNLSSLTNISYMFNNAAAFNNGGSG
gi|135477822|gb|EBH90233.1|	6/8	369	393	46.3	1.1e-08	WNTSSVTTMRNLFGGATVFNQNIGS
gi|135477822|gb|EBH90233.1|	7/8	394	417	16.8	1	WNTSSVTDMKGALSG-RDFNNGGNG
gi|135477822|gb|EBH90233.1|	8/8	422	441	24.8	0.035	WDTSSVTNMENMFGQ--SFNQD---
gi|135479017|gb|EBH90988.1|	1/3	14	37	21	0.24	WDISSAKSLRAMFEY-SNFNFDIGD
gi|135479017|gb|EBH90988.1|	2/3	38	62	43.6	7.5e-08	WNTSSVNSMHRTFSQASSFNQDIGN
gi|135479017|gb|EBH90988.1|	3/3	63	87	51.3	3.7e-10	WNTSNVTDMEIMFDGATNFNQNLSG
gi|135479116|gb|EBH91050.1|	1/13	60	85	22.4	0.14	WDVSRVTSFSGMLTDApSDFNEDLNS
gi|135479116|gb|EBH91050.1|	2/13	86	110	33.4	8.5e-05	WDTSAVTTMTSAFNNRVSFNQDLDS
gi|135479116|gb|EBH91050.1|	3/13	111	135	39.3	1.5e-06	WNTSSVNEMDRMFHGCTAFNRSLNS
gi|135479116|gb|EBH91050.1|	4/13	136	160	50.8	5.2e-10	WDTSAVTTMESMFYEATSFNGDISA
gi|135479116|gb|EBH91050.1|	5/13	161	185	39.4	1.4e-06	WDTSAVISMESMFYDADSFDGDVSA
gi|135479116|gb|EBH91050.1|	6/13	186	210	41.5	3.1e-07	WDTSAVTTMTQMFEKTALFNGDISS
gi|135479116|gb|EBH91050.1|	7/13	211	235	7.1	33	WDTGAVNDMMMMMMSTLSFNVDINA
gi|135479116|gb|EBH91050.1|	8/13	236	259	25.8	0.017	WNVESVTRMNKMFHS-SSFNLDING
gi|135479116|gb|EBH91050.1|	9/13	260	283	30.4	0.00073	WDTHSVNDMFGMFSE-SDFNQDLIG
gi|135479116|gb|EBH91050.1|	10/13	284	308	48	3.7e-09	WNTGAVTDMDYMFYDATSFNGDISV
gi|135479116|gb|EBH91050.1|	11/13	309	333	31.3	0.00037	WDTGAVKTTSWMFGRTSSFNGDISQ
gi|135479116|gb|EBH91050.1|	12/13	334	357	28.4	0.0028	WNTAQVTSMDYMFFL-SNFNEELSE
gi|135479116|gb|EBH91050.1|	13/13	358	375	8.4	20	WDTSAVLNMEGVFESTYK-------
gi|135481716|gb|EBH92706.1|	1/3	59	79	18.3	0.62	WDTSGATTMAYMFYQITE----LTE
gi|135481716|gb|EBH92706.1|	2/3	89	106	1.4	240	---DSVTTLEQMFNGCKN----LSF
gi|135481716|gb|EBH92706.1|	3/3	147	166	8.3	22	WHTDGVTDMTSTFHDAKF-----TT
gi|135494187|gb|EBI00733.1|	1/6	158	180	22.9	0.12	--TTLVTDMTSLFMDATGFNQNISS
gi|135494187|gb|EBI00733.1|	2/6	181	204	42.4	1.8e-07	WDTSNVTSMYFMFRS-TAFNQDISE
gi|135494187|gb|EBI00733.1|	3/6	205	229	37.4	5.4e-06	WNMEKVTNTAGMFHGVTVFNQNIGS
gi|135494187|gb|EBI00733.1|	4/6	230	254	50.6	5.8e-10	WNVSEVIDMGAMFYNATAFNQNIGS
gi|135494187|gb|EBI00733.1|	5/6	255	279	42.4	1.7e-07	WDVSKVTDMGSVFRLATAFNKDIGG
gi|135494187|gb|EBI00733.1|	6/6	280	304	43.1	1.1e-07	WDVSKVNDMGNMFLNTSTFNQDLTK
gi|135494918|gb|EBI01200.1|	1/5	2	15	0.2	380	-----------MFHNSISFNQNIGK
gi|135494918|gb|EBI01200.1|	2/5	16	40	54	5.4e-11	WDVSHVTDMSRMFSNARAFNQDIGK
gi|135494918|gb|EBI01200.1|	3/5	41	65	48.2	3.1e-09	WDVSNVTNMFHMFSDARSFNQYIGK
gi|135494918|gb|EBI01200.1|	4/5	66	90	55.4	2.1e-11	WNVSKVTNMEKMFYKASAFNQDIST
gi|135494918|gb|EBI01200.1|	5/5	107	131	36.6	9.3e-06	WNVSRVKSMNCMFCQATSFKQNIGI
gi|135521332|gb|EBI18175.1|	1/10	38	62	28.1	0.0036	WDTSLIDDMSNLFYDKTTFNNDIGN
gi|135521332|gb|EBI18175.1|	2/10	63	87	52.8	1.2e-10	WDTSNVTSMNYMFRRAIAFNQNINT
gi|135521332|gb|EBI18175.1|	3/10	101	134	19.6	0.39	WDVSKVDGMVYMFSGyisdsgsyiYTSFNQPLDK
gi|135521332|gb|EBI18175.1|	4/10	135	158	35.3	2.4e-05	WDVSNVIRMYNMFAF-SEFNQDING
gi|135521332|gb|EBI18175.1|	5/10	159	182	32.2	0.00021	WDVSNVQFMDWMFFN-SSFNQDING
gi|135521332|gb|EBI18175.1|	6/10	183	207	36.9	7.7e-06	WKVGNVSNMEGMFHSAKNFNDNIGG
gi|135521332|gb|EBI18175.1|	7/10	208	232	49.1	1.7e-09	WDTSNVTNMNSLFYNTDEFNQDINN
gi|135521332|gb|EBI18175.1|	8/10	233	257	47.5	5.1e-09	WNVSNVESMNSLFASTTSFNQPLSN
gi|135521332|gb|EBI18175.1|	9/10	258	282	50.1	8.3e-10	WDTSNVNTMSYMFNNAISFNQPLNS
gi|135521332|gb|EBI18175.1|	10/10	283	293	0.6	330	WDVSKVTN--------------MSN
gi|135532642|gb|EBI25357.1|	1/11	6	30	29.9	0.001	WNTTSSLNMTFAFYNATSFNQDINT
gi|135532642|gb|EBI25357.1|	2/11	40	64	45.2	2.5e-08	WDVKNVTNFSWMFRYASAFDQSISK
gi|135532642|gb|EBI25357.1|	3/11	65	89	19.5	0.39	WNMSSATNTSFMFANSYVYNQDMNT
gi|135532642|gb|EBI25357.1|	4/11	106	130	47.7	4.3e-09	WDVSSVTNMREMFASATLFNGNIDN
gi|135532642|gb|EBI25357.1|	5/11	131	155	32.3	0.00019	WDISSVDNMESTFAYTNVFNRNISK
gi|135532642|gb|EBI25357.1|	6/11	173	197	12.1	5.6	WDPISVTRFYGTFQSTEQFNNNNDP
gi|135532642|gb|EBI25357.1|	7/11	202	226	31.2	0.0004	WNMQNVTHASLMFRNSKVFNQPLDN
gi|135532642|gb|EBI25357.1|	8/11	227	251	30.3	0.00073	WNFSRCINFDYMFDNSLLFNQNISS
gi|135532642|gb|EBI25357.1|	9/11	317	339	17	0.95	WNINRVTSMNHTFDNTIW--NDISV
gi|135532642|gb|EBI25357.1|	10/11	342	366	19	0.48	WDVTNMRSFNSCFRNDTEFDQDLLE
gi|135532642|gb|EBI25357.1|	11/11	380	404	40.7	5.5e-07	WKVSNCADFTAMFLGASKFNGDISN
gi|135533266|gb|EBI25753.1|	1/14	1	20	14.7	2.2	-----VTTMAGMFDGASVFDGNVSN
gi|135533266|gb|EBI25753.1|	2/14	21	45	42.8	1.3e-07	WDTSSVTIMAGMFEGASVFDGDVSK
gi|135533266|gb|EBI25753.1|	3/14	46	70	37.4	5.6e-06	WSVSNVKYMDYMFHDSSSFNGDVSK
gi|135533266|gb|EBI25753.1|	4/14	71	95	36.2	1.3e-05	WDTSKVTNLDCMFCHAANFNGNVSD
gi|135533266|gb|EBI25753.1|	5/14	96	120	41.4	3.5e-07	WDTSKVTRMDSTFDHATNFNGDVSK
gi|135533266|gb|EBI25753.1|	6/14	121	145	38.9	1.9e-06	WDTSSVTLMPYMFESASEFNGNTSN
gi|135533266|gb|EBI25753.1|	7/14	146	170	42.5	1.6e-07	WDTSSVADMQQMFYGASAFDGDTSN
gi|135533266|gb|EBI25753.1|	8/14	171	195	38.1	3.3e-06	WDTSSVTTMYRMFCGASSFNGGTAS
gi|135533266|gb|EBI25753.1|	9/14	196	220	42.9	1.2e-07	WNTSKVTNMAAMFDGAAAFDGDTSN
gi|135533266|gb|EBI25753.1|	10/14	221	245	43.3	9.6e-08	WDTSKVTAMEYMFHDSSAFNGDVSN
gi|135533266|gb|EBI25753.1|	11/14	246	270	29.9	0.001	WDTSNVIRMDAAFRNAADFDGNTSN
gi|135533266|gb|EBI25753.1|	12/14	271	295	35.9	1.5e-05	WNTLSVTKMDQMFMHASSFNGDVSK
gi|135533266|gb|EBI25753.1|	13/14	296	320	49.2	1.6e-09	WDTSKVTNLDQMFYGASSFNGDVSS
gi|135533266|gb|EBI25753.1|	14/14	321	340	20.8	0.25	WDVSKVTTMKEVFVG-----SNISD
gi|135534278|gb|EBI26398.1|	1/13	15	39	34.6	3.9e-05	WDVSNVKNMNGMFQYCYEFEGKGLN
gi|135534278|gb|EBI26398.1|	2/13	41	61	34.8	3.4e-05	WDVSNVINMRYMFYYCKN----LTG
gi|135534278|gb|EBI26398.1|	3/13	67	91	37.4	5.7e-06	WNVGNVTNMTRMFVECYKLNCNLNK
gi|135534278|gb|EBI26398.1|	4/13	92	116	42.5	1.6e-07	WNVSNVKQMTSMFNECYEFNSDLSE
gi|135534278|gb|EBI26398.1|	5/13	117	141	35.7	1.8e-05	WNVGNVENITSIFENCYKFNSDLNN
gi|135534278|gb|EBI26398.1|	6/13	142	166	26.9	0.0081	WNVSNVISMYCMFKNCYEFKGEGLN
gi|135534278|gb|EBI26398.1|	7/13	168	192	29.7	0.0012	WDVGNVKNMYYMFRNCYEFKGEGLN
gi|135534278|gb|EBI26398.1|	8/13	194	218	34.6	3.8e-05	WDVSNVNNMFGVFMNCYKLNCNLSE
gi|135534278|gb|EBI26398.1|	9/13	219	243	45.5	2e-08	WDVSNVKDIYSMFKNCYEFNSDLSK
gi|135534278|gb|EBI26398.1|	10/13	244	268	38.7	2.2e-06	WNVSNVEDMNNVFNNCYEFESDLSK
gi|135534278|gb|EBI26398.1|	11/13	269	293	38.7	2.2e-06	WNVSNVEDMNNVFNNCYEFESDLSK
gi|135534278|gb|EBI26398.1|	12/13	294	318	45	2.8e-08	WNVSNVEHMNSMFKNCYKFNSDLSE
gi|135534278|gb|EBI26398.1|	13/13	319	344	29.8	0.0011	WNISNVKHMNSMFENCYEFTgKDLSK
gi|135547079|gb|EBI34558.1|	1/7	86	108	10.9	8.3	--TTQITEMDQLFNGRTTFNDDISN
gi|135547079|gb|EBI34558.1|	2/7	109	133	45.6	1.8e-08	WDTSNVESMIGTFQNAQLFNQNISS
gi|135547079|gb|EBI34558.1|	3/7	134	158	41.8	2.7e-07	WDVSDVKNMTSMFFNAFAFNQDIGS
gi|135547079|gb|EBI34558.1|	4/7	159	183	50.7	5.3e-10	WNTSSVTDMTQTFRGAKAFNQPITS
gi|135547079|gb|EBI34558.1|	5/7	188	212	27.8	0.0043	WDVRSVTSMFLMFKDAHAFDQTIEW
gi|135547079|gb|EBI34558.1|	6/7	240	264	31.4	0.00034	LNTSSVNNMRQMFNVARKFNQPLNF
gi|135547079|gb|EBI34558.1|	7/7	265	288	14.5	2.4	-DTSQVTTMRAMFANMNDFNSSINF
gi|135597978|gb|EBI66830.1|	1/11	2	24	3.1	140	--TSGITNFEELLKSLYNFNRDISH
gi|135597978|gb|EBI66830.1|	2/11	25	49	38.8	2.1e-06	WDTASVTTMKKTFQENTNFNQDIGN
gi|135597978|gb|EBI66830.1|	3/11	50	74	57.5	4.8e-12	WDVSNVTNMREMFRDASSFNQDIGS
gi|135597978|gb|EBI66830.1|	4/11	75	99	37.1	6.8e-06	WTTSNVTTMRQMFQEASSFNNDNQP
gi|135597978|gb|EBI66830.1|	5/11	102	126	51.7	2.8e-10	WNTSKVTQMRQMFMGASSFNQNIGN
gi|135597978|gb|EBI66830.1|	6/11	163	187	28.6	0.0024	WYLNNAVNFTELFYEARSFNQDINS
gi|135597978|gb|EBI66830.1|	7/11	188	212	35.7	1.8e-05	WNVSKVTAFTNCFFDARSFNRPLNN
gi|135597978|gb|EBI66830.1|	8/11	223	241	17.4	0.83	------INMREMFNAASVFNQDISS
gi|135597978|gb|EBI66830.1|	9/11	242	266	45.3	2.3e-08	WNTSRVNNMYEMFLSASSFNQNIGN
gi|135597978|gb|EBI66830.1|	10/11	267	290	26.6	0.01	WQTGNVTTMRSMFRGASAFNNG-DV
gi|135597978|gb|EBI66830.1|	11/11	300	324	32.3	0.00019	WDTGLVNTMLNMFHSATVFNQDITS
gi|135625669|gb|EBI83969.1|	1/7	106	130	49.7	1.1e-09	WNTERVTDFAYMFWNATSFNQPIGN
gi|135625669|gb|EBI83969.1|	2/7	131	155	27.3	0.006	WDVSIGTNFGAMFLWAVDFNRDIGD
gi|135625669|gb|EBI83969.1|	3/7	156	180	37.4	5.5e-06	WDVGKGENFETMFSGALSFNQDISG
gi|135625669|gb|EBI83969.1|	4/7	181	205	42.6	1.5e-07	WNVSKGTDFRNMFAQAERFNQDISG
gi|135625669|gb|EBI83969.1|	5/7	325	349	28.3	0.0031	WNTEFVTDFYGTFTGAPLFTQDISG
gi|135625669|gb|EBI83969.1|	6/7	350	374	39.8	1e-06	WNVSSGTDFSLMFDGARYFNQDIGN
gi|135625669|gb|EBI83969.1|	7/7	375	396	27.3	0.0061	WDVSSGTNFRGMFMNAVSFNQD---
gi|135626136|gb|EBI84257.1|	1/6	5	29	38.7	2.3e-06	WDISNVKSINYTFWNTDGFDQDISK
gi|135626136|gb|EBI84257.1|	2/6	30	54	33.1	0.00011	WDVSNVNEMQGLFYYTRNINVDISM
gi|135626136|gb|EBI84257.1|	3/6	55	79	24.1	0.055	WDVSNVKSMRAMFKNSFFANPDVSL
gi|135626136|gb|EBI84257.1|	4/6	80	103	31.2	0.00042	WDVSNVLDMKEMFYGTDI-DQNLKY
gi|135626136|gb|EBI84257.1|	5/6	104	128	46.1	1.3e-08	WNVRKVINMERMFYDAKYFNQDLSI
gi|135626136|gb|EBI84257.1|	6/6	129	151	11.2	7.7	WDVGNVEKCNGFFTGADS--WELSK
gi|135632372|gb|EBI88106.1|	1/9	2	19	12.8	4.3	-------DMKEMFEDASEFNSDLSS
gi|135632372|gb|EBI88106.1|	2/9	20	44	58.9	1.8e-12	WDVSNVTDMGGMFWGATIFNQDISS
gi|135632372|gb|EBI88106.1|	3/9	45	68	46.8	8.1e-09	WNVSKVTDMSGMFFG-SAFNQDIES
gi|135632372|gb|EBI88106.1|	4/9	69	93	36.7	9e-06	WDVTNVTDMGYMFGYNQEFNQSLYG
gi|135632372|gb|EBI88106.1|	5/9	94	120	32.8	0.00013	WgsNINKVTSTSYMFVGASSFNQDISS
gi|135632372|gb|EBI88106.1|	6/9	121	145	46.3	1.2e-08	WDVISVVDMSGMFSGATLFNQDIGS
gi|135632372|gb|EBI88106.1|	7/9	146	170	53.4	8.4e-11	WDVSKVTDMRGMFSGATSFNQYIGS
gi|135632372|gb|EBI88106.1|	8/9	171	195	55.8	1.5e-11	WDVSKVTDMEVMFAEASSFNQDLSN
gi|135632372|gb|EBI88106.1|	9/9	196	215	2.2	180	WDVDNVTS-CNSFWLSSS----LSE
gi|135635633|gb|EBI90140.1|	1/2	273	295	9.1	16	--TTLVTDMSDKFKNQNNFNQNISS
gi|135635633|gb|EBI90140.1|	2/2	296	319	24.4	0.046	WDTSNVTNMHGMFssMGAHTFNQN---
gi|135636159|gb|EBI90471.1|	1/7	145	167	18.1	0.66	--TSKVTSFRLLFKDKKDFNQDISS
gi|135636159|gb|EBI90471.1|	2/7	168	192	46.6	9.3e-09	WDTSNVTDFFGGFARAESFNQDIGN
gi|135636159|gb|EBI90471.1|	3/7	193	217	44.2	5e-08	WNTSNVTTTRSMFFEAKSFNQNVGN
gi|135636159|gb|EBI90471.1|	4/7	218	242	56.2	1.2e-11	WDTSNVESMHQMFRGATIFNQDISK
gi|135636159|gb|EBI90471.1|	5/7	243	267	52.9	1.2e-10	WDTSKVTRMSLMFYRASSFNQDIGN
gi|135636159|gb|EBI90471.1|	6/7	268	292	49.6	1.2e-09	WNTSNVTLMSRMFDSASSFNQDIGD
gi|135636159|gb|EBI90471.1|	7/7	293	314	35.2	2.6e-05	WNTSNVTDMYGMFSQATVFNQN---
gi|135654268|gb|EBJ01694.1|	1/5	172	194	23.1	0.11	--TTKITSMEKLFKNNESFNQDISS
gi|135654268|gb|EBJ01694.1|	2/5	195	219	47	7.3e-09	WDTSNVTSFRFIFNKATAFNQDISN
gi|135654268|gb|EBJ01694.1|	3/5	220	244	46.7	8.8e-09	WDVSNVIDMVYAFHTASSFNQDISK
gi|135654268|gb|EBJ01694.1|	4/5	245	269	45.4	2.1e-08	WDVSKVETMSHTFAFANSFNQDIGN
gi|135654268|gb|EBJ01694.1|	5/5	270	294	33.2	0.0001	WDVGNVKDFLGCFFYNDVFNQDLSN
gi|135660896|gb|EBJ05791.1|	1/6	183	215	9	17	WDqvvTTLVTDMSELFKftnggNANIFNQDISS
gi|135660896|gb|EBJ05791.1|	2/6	216	240	44.7	3.4e-08	WDTSNVTTFESMFENTASFNKDISN
gi|135660896|gb|EBJ05791.1|	3/6	241	265	52.6	1.4e-10	WDTSKVTNMSGVFKDATAFNQNISG
gi|135660896|gb|EBJ05791.1|	4/6	266	289	33.4	9.1e-05	WDTSSVVNMSYMFYGADVFNNG-DA
gi|135660896|gb|EBJ05791.1|	5/6	299	323	42.7	1.4e-07	WDTSEVTDMSHMFNEAVRFNQYIGN
gi|135660896|gb|EBJ05791.1|	6/6	324	341	12	5.8	WDVSKVANMAYMFRTART-------
gi|135662682|gb|EBJ06901.1|	1/5	14	38	56.6	9.2e-12	WDTSNVTNMYYMFENAASFNQDIGN
gi|135662682|gb|EBJ06901.1|	2/5	39	63	40.9	4.9e-07	WDTSSVTIMRSLFDSASDFNQNIGG
gi|135662682|gb|EBJ06901.1|	3/5	64	88	55.9	1.5e-11	WNTSNVTDMSFMFYNAYNFNQDIGN
gi|135662682|gb|EBJ06901.1|	4/5	89	113	47.3	6e-09	WDTSSVTTMRSMFYVANTFNQDIGN
gi|135662682|gb|EBJ06901.1|	5/5	114	138	48.7	2.2e-09	WDTSNVTTMSYIFSNASDFNQNLSG
gi|135665315|gb|EBJ08540.1|	1/4	166	188	19.4	0.42	--TSKVTNMSLLFKDKSTFNGDISS
gi|135665315|gb|EBJ08540.1|	2/4	189	210	35	2.9e-05	WDTSNVVNMQKMFQSATSF---IGT
gi|135665315|gb|EBJ08540.1|	3/4	221	245	37.9	3.9e-06	WDTSSVNDMSYMFSFAASFTGQLSS
gi|135665315|gb|EBJ08540.1|	4/4	246	270	35.7	1.8e-05	WDTSNVSATNEMFRSAHSFNGNIGT
gi|135665316|gb|EBJ08541.1|	1/5	1	20	21.4	0.2	-----MTNMYYMFQDAKKFNGDLSS
gi|135665316|gb|EBJ08541.1|	2/5	21	45	29.7	0.0011	WNVSSVKNMEGMFYMAIVYNNPMTQ
gi|135665316|gb|EBJ08541.1|	3/5	46	70	21.5	0.19	WDVSSVTNMKDFLHRAHLFNGSLFT
gi|135665316|gb|EBJ08541.1|	4/5	75	97	24.6	0.04	--TASVTTMENMFKDANSFNQSIGG
gi|135665316|gb|EBJ08541.1|	5/5	98	110	9.5	14	WNTSSVTDMRSMF------------
gi|135665372|gb|EBJ08576.1|	1/1	328	352	53.9	5.7e-11	WDTSNVENMSRMFYKCEDFNQNIGS
gi|135666785|gb|EBJ09458.1|	1/4	79	103	35.3	2.3e-05	WDTSAVTNMSNLFNGKSTFNEDISN
gi|135666785|gb|EBJ09458.1|	2/4	104	128	43.2	1e-07	WITTSVTNMNSMFRSATAFNQDISS
gi|135666785|gb|EBJ09458.1|	3/4	129	153	37.6	4.9e-06	WITTSVTNMAYMFASASAFNGDIGG
gi|135666785|gb|EBJ09458.1|	4/4	154	175	24.1	0.055	WDTSAVTDMQYMFSSASN---SIKI
gi|135666786|gb|EBJ09459.1|	1/2	68	92	47.3	5.9e-09	WNTSNVNDMQYMFKNAIAFNGDIGN
gi|135666786|gb|EBJ09459.1|	2/2	93	110	12.7	4.4	WNTSNVPDMRDMFEQALV-------
gi|135668011|gb|EBJ10210.1|	1/10	1	22	22.9	0.12	---SSVTNTAIMFMNATNFNQDLSK
gi|135668011|gb|EBJ10210.1|	2/10	23	47	17.6	0.79	WNLGKVESTMAMFQGATNFNNGEAP
gi|135668011|gb|EBJ10210.1|	3/10	57	81	44.9	3e-08	WDTSEVVELRFMFNNATSFNQDIGN
gi|135668011|gb|EBJ10210.1|	4/10	82	106	27.8	0.0043	WDTSKNRTTQAMFKGATRFNRPIGN
gi|135668011|gb|EBJ10210.1|	5/10	107	131	48.1	3.4e-09	WNVSSVVNMSQMFYNAYRFNQDINS
gi|135668011|gb|EBJ10210.1|	6/10	132	160	30.9	0.00051	WDTSSVIDMSGMFHYRHNtigdFNQPLNN
gi|135668011|gb|EBJ10210.1|	7/10	161	191	23.2	0.11	WDVSSVQNMSLMF-GTTggtngrgAFNQDINS
gi|135668011|gb|EBJ10210.1|	8/10	192	216	43.5	7.8e-08	WDTSSVTNMQSMFKGHRTFNKDISN
gi|135668011|gb|EBJ10210.1|	9/10	217	241	25	0.029	WNVANVENFSLMFDQAKAFNNGGVS
gi|135668011|gb|EBJ10210.1|	10/10	245	269	48.5	2.4e-09	WDTSSATSMNYMFYSATAFNQDITG
gi|135669494|gb|EBJ11123.1|	1/9	110	132	5.1	67	--ISLVTDMDNLFLNDSTFNSNINF
gi|135669494|gb|EBJ11123.1|	2/9	133	157	49.5	1.3e-09	WDTSSVTTMQNMFKGAIIFNQPLDN
gi|135669494|gb|EBJ11123.1|	3/9	158	182	49	1.8e-09	WNVLNVTDMSYMFDDARLFNQDIGS
gi|135669494|gb|EBJ11123.1|	4/9	183	207	48.3	2.9e-09	WTTSNVTDMEAMFRDASVFDQDIGN
gi|135669494|gb|EBJ11123.1|	5/9	208	232	49.8	9.9e-10	WNTSNVEKMNGMFQDARVFNQDIGN
gi|135669494|gb|EBJ11123.1|	6/9	233	257	44.6	3.6e-08	WDISSVTAMHFMFKEARAFNQDIGN
gi|135669494|gb|EBJ11123.1|	7/9	258	282	48.3	2.8e-09	WNTSSVTTMQNMFKQAHAFNQDIGS
gi|135669494|gb|EBJ11123.1|	8/9	283	307	46.5	1e-08	WTTSNVTNMKLMFDDARAFNQDISS
gi|135669494|gb|EBJ11123.1|	9/9	308	330	38	3.6e-06	WSTSNVTDMSYMFRGATVFNQD--M
gi|135674607|gb|EBJ14258.1|	1/5	61	87	7.7	26	--TSKITTMNGLFYqwgnDFKDFNEDISS
gi|135674607|gb|EBJ14258.1|	2/5	88	112	52.6	1.5e-10	WDTSRVKSMSEMFYGCEKFNQPIGH
gi|135674607|gb|EBJ14258.1|	3/5	113	137	42.6	1.5e-07	WDVSKVTATMHMFYGAKSFNQPIGD
gi|135674607|gb|EBJ14258.1|	4/5	138	162	44.4	4.4e-08	WNTERLDNMSSMFENAESFNQPIEN
gi|135674607|gb|EBJ14258.1|	5/5	163	187	32.8	0.00014	WNMSACNNMLAMFKGASSFNQSLKN
gi|135680769|gb|EBJ18044.1|	1/7	1	20	22.1	0.16	-----ITNMKGMFSSASVFNQDIGS
gi|135680769|gb|EBJ18044.1|	2/7	21	45	51.2	4e-10	WDVSNVTKMEEMFNGASVFNGDISN
gi|135680769|gb|EBJ18044.1|	3/7	46	70	46.1	1.3e-08	WNVSSVTSMRDMFSSASGFDQDISN
gi|135680769|gb|EBJ18044.1|	4/7	71	94	32.1	0.00022	WNTQNVTNMAGMFQQ-NSFNRDITS
gi|135680769|gb|EBJ18044.1|	5/7	95	119	44.3	4.7e-08	WNTAKVTNMSAMFSNNSSFNQNISN
gi|135680769|gb|EBJ18044.1|	6/7	120	144	47.3	5.7e-09	WDVSKVTEMQYMFRNASSFNADLSQ
gi|135680769|gb|EBJ18044.1|	7/7	145	169	43.8	6.4e-08	WDTSSAQNMIYMFQNATSFNQDLIE
gi|135693782|gb|EBJ26072.1|	1/2	280	302	8.4	20	--ISQVTDMDNLFLDDSTFNSNINF
gi|135693782|gb|EBJ26072.1|	2/2	303	326	30.7	0.00056	WDTSSVTTMQNTFKGAIIFNQPLD-
gi|135696748|gb|EBJ27903.1|	1/2	278	302	51.7	2.8e-10	WDVSNVTRMDYMFHRASAFDQDISS
gi|135696748|gb|EBJ27903.1|	2/2	303	327	43.6	7.7e-08	WDVSNVTRMDYMFHNASAFDQNIGI
gi|135700967|gb|EBJ30520.1|	1/1	14	37	40.5	6.3e-07	WDVSEVTNMNSLFYGTTY-NQNLSN
gi|135701828|gb|EBJ31061.1|	1/7	2	22	20.6	0.27	----SVTDMVSMFQGTSDFDQDIGS
gi|135701828|gb|EBJ31061.1|	2/7	23	47	44.3	4.8e-08	WDTSSVTNMEAMFKTTGAFNQDIGG
gi|135701828|gb|EBJ31061.1|	3/7	48	72	34.4	4.4e-05	WDTSKVTNMREMFDSAGAFKNGDSN
gi|135701828|gb|EBJ31061.1|	4/7	77	101	43.9	6.2e-08	WDTSSVTNMNKLFYNTLLFNQNIGN
gi|135701828|gb|EBJ31061.1|	5/7	102	126	48.4	2.7e-09	WDTSKVTTMKYMFYAARVFDQDIGS
gi|135701828|gb|EBJ31061.1|	6/7	127	155	33.3	9.3e-05	WDTSSVTDMSKMFAGglttRSIFNQDIGN
gi|135701828|gb|EBJ31061.1|	7/7	156	180	39.1	1.7e-06	WNVSNVTTMNNMFYNNPNIDQDLSG
gi|135704084|gb|EBJ32458.1|	1/11	1	22	24.6	0.039	---EKVANMSEMFSNAGNFNQDIGN
gi|135704084|gb|EBJ32458.1|	2/11	23	47	50	8.9e-10	WDTSSVTYMGNMFYEAVKFDQDIGN
gi|135704084|gb|EBJ32458.1|	3/11	48	72	54	5.4e-11	WDTSSVEDMNNMFYNAEAFNQDIGT
gi|135704084|gb|EBJ32458.1|	4/11	85	109	30	0.00096	WNTENVKYMNSMFQLAGAFNNGNSP
gi|135704084|gb|EBJ32458.1|	5/11	114	142	25	0.03	WDTSSVIDMSQMFAampgEDYIFDQDIGT
gi|135704084|gb|EBJ32458.1|	6/11	155	179	32.3	0.00018	WDTSNVTDMSYMFFASNAFNNGNNS
gi|135704084|gb|EBJ32458.1|	7/11	184	208	46.1	1.3e-08	WNTENVANMGYMFNNASNFNQDINT
gi|135704084|gb|EBJ32458.1|	8/11	221	245	29.9	0.001	WNTSTVATMEAMFGFTNTFNKDIGN
gi|135704084|gb|EBJ32458.1|	9/11	246	270	31.9	0.00024	WDTSTVTNMSNMFESAGVFNNGNSS
gi|135704084|gb|EBJ32458.1|	10/11	275	299	38.4	2.8e-06	WDTSKVVFMSNMFNGAYNFNQYIGF
gi|135704084|gb|EBJ32458.1|	11/11	300	324	30.5	0.00067	WDVRLVTGMNKMFYSAHDFDQNIRV
gi|135706060|gb|EBJ33683.1|	1/1	4	28	48.6	2.3e-09	WDVSNVTQMKGLFQDATSFNQDLRN
gi|135711674|gb|EBJ37152.1|	1/9	120	142	2.9	150	--TTLVTNLSNKFKDNTSFNTDIGF
gi|135711674|gb|EBJ37152.1|	2/9	143	167	50.2	7.5e-10	WDTSNVTTMYEMFDGAYAFNQNIGA
gi|135711674|gb|EBJ37152.1|	3/9	168	192	40	9e-07	WDTSKVTNMNSMFLTATAFNNGGSN
gi|135711674|gb|EBJ37152.1|	4/9	197	221	52.6	1.5e-10	WDTSSVTTMSQMFYGASTFNQNIGS
gi|135711674|gb|EBJ37152.1|	5/9	222	246	35.5	2.1e-05	WDTSSNTNLIRMFRGALAFNQNIGN
gi|135711674|gb|EBJ37152.1|	6/9	247	271	43.6	7.6e-08	WNTSNVTTMSSVFQSAIVFNQNIGS
gi|135711674|gb|EBJ37152.1|	7/9	272	296	41.3	3.8e-07	WDTSKVTNMSNMFNEAEAFNNAGSG
gi|135711674|gb|EBJ37152.1|	8/9	301	325	43.6	7.7e-08	WDTSKATTMAGMFSGTDAFNQNIGA
gi|135711674|gb|EBJ37152.1|	9/9	326	350	51.9	2.4e-10	WDTSKVTNMNSMFSGARVFNKPLNN
gi|135715389|gb|EBJ39443.1|	1/11	15	39	50.2	7.5e-10	WDTSNVTTMYEMFDGAYAFNQNIGA
gi|135715389|gb|EBJ39443.1|	2/11	40	64	40	9e-07	WDTSKVTNMNSMFLTATAFNNGGSN
gi|135715389|gb|EBJ39443.1|	3/11	69	93	52.6	1.5e-10	WDTSSVTTMSQMFYGASTFNQNIGS
gi|135715389|gb|EBJ39443.1|	4/11	94	118	35.5	2.1e-05	WDTSSNTNLIRMFRGALAFNQNIGN
gi|135715389|gb|EBJ39443.1|	5/11	119	143	43.6	7.6e-08	WNTSNVTTMSSVFQSAIVFNQNIGS
gi|135715389|gb|EBJ39443.1|	6/11	144	168	41.3	3.8e-07	WDTSKVTNMSNMFNEAEAFNNAGSG
gi|135715389|gb|EBJ39443.1|	7/11	173	197	43.6	7.7e-08	WDTSKATTMAGMFSGTDAFNQNIGA
gi|135715389|gb|EBJ39443.1|	8/11	198	222	51.9	2.4e-10	WDTSKVTNMNSMFSGARVFNKPLNN
gi|135715389|gb|EBJ39443.1|	9/11	223	247	40.9	5e-07	WDISSVTTMNQMFYGTPRFNQNIGA
gi|135715389|gb|EBJ39443.1|	10/11	248	272	47.7	4.3e-09	WNTSKVTIMRGVFKSATAFNQNIGN
gi|135715389|gb|EBJ39443.1|	11/11	273	297	51.2	3.9e-10	WNTSSVTDMTEMFYIASAFNQDLSG
gi|135715897|gb|EBJ39760.1|	1/8	146	173	10.8	8.8	WDrvvTTLVTDMSDLFRSVTNWNKNISS
gi|135715897|gb|EBJ39760.1|	2/8	174	197	46.3	1.2e-08	WDTSNVTDMSYMFYE-NNFDQDIGK
gi|135715897|gb|EBJ39760.1|	3/8	198	221	34.5	4e-05	WDVSKVEDMKYMFYS-GVFDKDIGS
gi|135715897|gb|EBJ39760.1|	4/8	222	246	47.8	4e-09	WDTSSVTDMQYMFAYNLEFNQDIGS
gi|135715897|gb|EBJ39760.1|	5/8	247	270	35.7	1.8e-05	WDTSKVTTMRSML-RAPKFNQNLNS
gi|135715897|gb|EBJ39760.1|	6/8	271	295	48.4	2.6e-09	WDVSNVTDMANLFRGAEVFNGNISS
gi|135715897|gb|EBJ39760.1|	7/8	296	319	46.1	1.3e-08	WDTSKVTDMTGMF-GTTPFNQDISN
gi|135715897|gb|EBJ39760.1|	8/8	320	344	46.9	7.7e-09	WNTSNVTSMSSMFNAANAFNQDIGN
gi|135727886|gb|EBJ47197.1|	1/2	288	310	14.2	2.7	--TSLVTDMSGLFEDKSSFNTNINF
gi|135727886|gb|EBJ47197.1|	2/2	311	335	45.3	2.3e-08	WDTSSVTTMREMFKNAFSFNSPIGN
gi|135741710|gb|EBJ55755.1|	1/6	185	207	20.1	0.32	--TTLVTDMSDKFKDATSFNQNISS
gi|135741710|gb|EBJ55755.1|	2/6	208	232	50.7	5.4e-10	WDTSNVTTMYGMFNNARAFNQNIGS
gi|135741710|gb|EBJ55755.1|	3/6	233	257	40.2	8e-07	WNTSSVTNMHRMFSSASAFNNGGSN
gi|135741710|gb|EBJ55755.1|	4/6	262	286	53	1.1e-10	WDTSSVTNMHYMFGSATAFNQNIGN
gi|135741710|gb|EBJ55755.1|	5/6	287	311	41	4.6e-07	WDTSSVTSMQDMFNNAWAFNQNIGS
gi|135741710|gb|EBJ55755.1|	6/6	312	336	37.9	4e-06	WDTSSVTSMIQMFRGTRAFNNSGSN
gi|135761143|gb|EBJ67796.1|	1/12	13	37	48.4	2.8e-09	WDVSNVTNMHRMFSTAFSFNQDIGS
gi|135761143|gb|EBJ67796.1|	2/12	38	72	32.7	0.00015	WDVSNVTDMSYMFSGgldpnlnmyrWTSFNQDIGS
gi|135761143|gb|EBJ67796.1|	3/12	73	96	45	2.8e-08	WDVSNVTDMSYMFMR-TTFNQDIGS
gi|135761143|gb|EBJ67796.1|	4/12	97	121	47.4	5.6e-09	WDVSSVTDMSMMFYMAKDFNQPLDN
gi|135761143|gb|EBJ67796.1|	5/12	122	145	29.6	0.0012	WDVGNVTEMVFMFSL-GAFNQDIGS
gi|135761143|gb|EBJ67796.1|	6/12	146	169	39	1.8e-06	WNVSNVTNMGGMFAG-GRFNKDIGS
gi|135761143|gb|EBJ67796.1|	7/12	170	194	57.2	6e-12	WNVSNVTDMGGMFEGAANFNQDISG
gi|135761143|gb|EBJ67796.1|	8/12	195	219	56.3	1.1e-11	WNVSNVTDMREMFKSASSFNQDISN
gi|135761143|gb|EBJ67796.1|	9/12	220	244	50.7	5.5e-10	WDVSNVTYMSYMFNETTNFDQPIGT
gi|135761143|gb|EBJ67796.1|	10/12	245	269	52.8	1.3e-10	WDVSKVTNMFKMFMYAEKFNQDISS
gi|135761143|gb|EBJ67796.1|	11/12	270	294	45.3	2.3e-08	WDVSNVIDMSMMFYDSFKFNQDISS
gi|135761143|gb|EBJ67796.1|	12/12	295	319	52.5	1.5e-10	WNVSNVTNMSEMFSRAVVFNQDLSS
gi|135766481|gb|EBJ71126.1|	1/7	139	161	9.6	14	--TTLVTNMSGLFQDKGSFNSDISF
gi|135766481|gb|EBJ71126.1|	2/7	162	186	56.3	1.1e-11	WDTSNVTDMSQMFLRAYNFNQPIGS
gi|135766481|gb|EBJ71126.1|	3/7	187	215	36.8	8.6e-06	WDTSSVVNMFAMFSGASagahSFNQPIGT
gi|135766481|gb|EBJ71126.1|	4/7	216	240	55.1	2.6e-11	WDTSSVVNMENMFYKATSFNQPIGN
gi|135766481|gb|EBJ71126.1|	5/7	241	265	39.3	1.4e-06	WNMSSVRTIKGMFRLASSFNQNISG
gi|135766481|gb|EBJ71126.1|	6/7	266	290	38.6	2.4e-06	WITSSVTNMNETFGEASAFNSDIGN
gi|135766481|gb|EBJ71126.1|	7/7	291	314	40.5	6.3e-07	WDVSEVTNMNSLFYGTTY-NQNLSN
gi|135770340|gb|EBJ73503.1|	1/9	16	40	46.5	1e-08	WDVSNVTNMMRIFDRAYKFNQDISG
gi|135770340|gb|EBJ73503.1|	2/9	41	65	48.8	2.1e-09	WDVSSVTNMKLMFYDARKFNQDIGA
gi|135770340|gb|EBJ73503.1|	3/9	66	90	41.4	3.3e-07	WDVSSVTNMQAMFVSVDVFNQDIGS
gi|135770340|gb|EBJ73503.1|	4/9	91	115	47.8	4.1e-09	WDVSSVTSMNEMFSGANRFNQDIGS
gi|135770340|gb|EBJ73503.1|	5/9	116	140	53.6	7.3e-11	WDVSSVTNMRYMFNSASAFNQDIGS
gi|135770340|gb|EBJ73503.1|	6/9	141	165	46.4	1.1e-08	WDVSSVTNMEFLFRDATDFNGDISS
gi|135770340|gb|EBJ73503.1|	7/9	166	190	47.2	6.1e-09	WDTRNVVNMNQMFYEADSFSQDIGS
gi|135770340|gb|EBJ73503.1|	8/9	191	215	36.2	1.3e-05	WDVSSVVKMENLFRNADLFDKDISS
gi|135770340|gb|EBJ73503.1|	9/9	216	240	57.4	5.4e-12	WDVSNVTNMNYMFNGAASFNQDLSG
gi|135780036|gb|EBJ79581.1|	1/4	221	243	12.1	5.5	--TTRVTDMSGLFNDENTFNRDISH
gi|135780036|gb|EBJ79581.1|	2/4	244	268	48.4	2.6e-09	WDVSKVTDMNNMFDDAHAFNHDIGA
gi|135780036|gb|EBJ79581.1|	3/4	269	293	44.1	5.1e-08	WDVSSVTNMDDMFNDARAFNHDIGA
gi|135780036|gb|EBJ79581.1|	4/4	294	312	15.4	1.7	WDVSSVTGMDDMFADTHAF------
gi|135780037|gb|EBJ79582.1|	1/2	20	44	57.9	3.6e-12	WDVSNVTDMSYMFSGAQVFNQDIGS
gi|135780037|gb|EBJ79582.1|	2/2	45	69	48.8	2e-09	WNTAKVVNMNSMFRGATVFNQDIGS
gi|135782140|gb|EBJ80912.1|	1/4	304	328	47.5	5.2e-09	WDTRKVTNMTAMFQGATIFNEDINT
gi|135782140|gb|EBJ80912.1|	2/4	344	368	42.3	1.9e-07	WDTSNVKHMNYMFEDATAFDGELDE
gi|135782140|gb|EBJ80912.1|	3/4	369	393	56.6	9e-12	WDVSNVENMWYMFKGATSFNQDISD
gi|135782140|gb|EBJ80912.1|	4/4	394	418	47.8	4.1e-09	WDVSKVTGMVQMFKNATSFNQNISG
gi|135783457|gb|EBJ81755.1|	1/9	31	55	42.2	2e-07	WDVSAVVNMKDLFNHATNFNQDLSS
gi|135783457|gb|EBJ81755.1|	2/9	56	79	33.8	6.8e-05	WDVSSVTNMHRLFAS-SGFNGDIST
gi|135783457|gb|EBJ81755.1|	3/9	80	103	30.1	0.00086	WDVSSVTNFEELFNN-SIFNGDISG
gi|135783457|gb|EBJ81755.1|	4/9	104	127	21	0.23	WDLSSAENMQFMFNN-SIFSGDISE
gi|135783457|gb|EBJ81755.1|	5/9	128	151	22.7	0.13	WNVSSVWMMGQVFAN-SSFNGDISA
gi|135783457|gb|EBJ81755.1|	6/9	152	175	35.7	1.8e-05	WDVSNVTRFEEMFYN-STFNGDISG
gi|135783457|gb|EBJ81755.1|	7/9	176	200	42.6	1.5e-07	WDVSNAQSMQSMFHSAVNFNQDLSN
gi|135783457|gb|EBJ81755.1|	8/9	201	225	52.6	1.5e-10	WDVSNVIDMHNMFYGCTNFNGDISQ
gi|135783457|gb|EBJ81755.1|	9/9	226	246	26.1	0.014	WDVSSVINMEAMFDNALA----LTD
gi|135795037|gb|EBJ89072.1|	1/10	24	48	47.3	5.8e-09	WDTQNVTNMSHMFDGANDFDQDISG
gi|135795037|gb|EBJ89072.1|	2/10	49	72	32.9	0.00012	WNTTNVQNMSSMFRD-TLFNKPINT
gi|135795037|gb|EBJ89072.1|	3/10	77	101	37.3	5.9e-06	WNVSNVVAMDNMFAGDACFNQDIGS
gi|135795037|gb|EBJ89072.1|	4/10	102	126	50.4	6.7e-10	WDTSGVTDMKNMFSGATDFNQNIGN
gi|135795037|gb|EBJ89072.1|	5/10	127	150	36.9	7.6e-06	WNVKHVTNMEGLFEL-SNFNQDIST
gi|135795037|gb|EBJ89072.1|	6/10	151	175	48	3.6e-09	WNTSSVTNMGSMFADNTEFNQDIGN
gi|135795037|gb|EBJ89072.1|	7/10	176	200	16.4	1.2	WDVNNVTTWQHMMDGATNFDQPNIR
gi|135795037|gb|EBJ89072.1|	8/10	323	355	9.8	12	WEVGNITYMggdhgtdvsSGAFED-SSFNQDISG
gi|135795037|gb|EBJ89072.1|	9/10	356	380	36.6	9.4e-06	WDVRSATHMNRMFAGAHKFNKNIGP
gi|135795037|gb|EBJ89072.1|	10/10	381	400	21.6	0.19	WDVGNVISMEDMFAGATDF-----N
gi|135795066|gb|EBJ89091.1|	1/12	119	137	5.4	61	WDVSAITYMYRLFDY------NNSG
gi|135795066|gb|EBJ89091.1|	2/12	149	173	42.7	1.4e-07	WDVSSVTSMISMFEYASAFNQPLAA
gi|135795066|gb|EBJ89091.1|	3/12	174	198	43.6	7.3e-08	WDVSSVTHMDRMFNGANSFNQPLAA
gi|135795066|gb|EBJ89091.1|	4/12	199	222	28	0.0039	WDVSSVTSMKYVF-TAFAFNQPLEA
gi|135795066|gb|EBJ89091.1|	5/12	223	247	48.3	3e-09	WDVSSVTSMEGMFFYASAFNQPLEA
gi|135795066|gb|EBJ89091.1|	6/12	248	271	36.4	1.1e-05	WDVSGVTNMDGMFRY-SAFNQPLEA
gi|135795066|gb|EBJ89091.1|	7/12	272	296	37.1	6.8e-06	WDVSSVTTMANMFRSETAFNQPLEA
gi|135795066|gb|EBJ89091.1|	8/12	297	321	45	2.8e-08	WDVSSVTTMANMFRSATAFNQPLEA
gi|135795066|gb|EBJ89091.1|	9/12	322	346	49.7	1.1e-09	WDVSSVTNMGSMFYEASAFNQPLAA
gi|135795066|gb|EBJ89091.1|	10/12	347	371	39.6	1.2e-06	WDVSSVTSMGYMFIFAPAFNQPLEA
gi|135795066|gb|EBJ89091.1|	11/12	372	396	50.1	8e-10	WDVSSVTNMGGMFYEASAFNQPLAA
gi|135795066|gb|EBJ89091.1|	12/12	397	410	3.5	120	WDVSSVMHMSQMF-----------N
gi|135797012|gb|EBJ90322.1|	1/5	44	71	14.8	2.1	WEVGAVTDMRSLFAYrppTTDFNIDIGN
gi|135797012|gb|EBJ90322.1|	2/5	72	96	49.3	1.5e-09	WNVSNVTTMRFMFSGATGFNGNIGN
gi|135797012|gb|EBJ90322.1|	3/5	97	121	47.8	4.1e-09	WDVGNVIDMGYMFQDATSFNGNIGS
gi|135797012|gb|EBJ90322.1|	4/5	122	146	56.1	1.3e-11	WDVSNVTDMSGMFQNARKFNQNIGS
gi|135797012|gb|EBJ90322.1|	5/5	147	170	30.1	0.00088	WDVSSVTTMLFMFIDAESFNQNIG-
gi|135807617|gb|EBJ97024.1|	1/4	35	55	14.4	2.4	WDVSNWTSMNGLFDS----DRPIKS
gi|135807617|gb|EBJ97024.1|	2/4	60	83	6.7	38	WDVSNVED-FRLGMQLENINPNINN
gi|135807617|gb|EBJ97024.1|	3/4	84	107	10.6	9.4	WDVSKATNMSGFFSTSSG-DKYIEG
gi|135807617|gb|EBJ97024.1|	4/4	113	135	14.4	2.5	WDVSKVTNCDGFFGGITN--WPESK
gi|135807806|gb|EBJ97140.1|	1/2	334	356	3.7	110	--TSLITDMSTLLRDKNSFDQDIGS
gi|135807806|gb|EBJ97140.1|	2/2	357	380	36.7	9e-06	WDTSNVTTMNQMFLRAYQFNQN-ID
gi|135810331|gb|EBJ98730.1|	1/8	233	255	2.9	150	--TTLVTNLSNKFKDNTSFNTDIGF
gi|135810331|gb|EBJ98730.1|	2/8	256	280	45.3	2.3e-08	WDTSNVTTMYEMFDGAYAFNQNICA
gi|135810331|gb|EBJ98730.1|	3/8	281	305	40	9e-07	WDTSKVTNMNSMFLTATAFNNGGSN
gi|135810331|gb|EBJ98730.1|	4/8	310	334	52.6	1.5e-10	WDTSSVTTMSQMFYGASTFNQNIGS
gi|135810331|gb|EBJ98730.1|	5/8	335	359	35.5	2.1e-05	WDTSSNTNLIRMFRGALAFNQNIGN
gi|135810331|gb|EBJ98730.1|	6/8	360	384	43.6	7.6e-08	WNTSNVTTMSSVFQSAIVFNQNIGS
gi|135810331|gb|EBJ98730.1|	7/8	385	409	39.1	1.7e-06	WDTSKVTNMSNMFNEAEAFNNAGDG
gi|135810331|gb|EBJ98730.1|	8/8	414	426	6.6	38	WDTSKATTMAGMF------------
gi|135810348|gb|EBJ98740.1|	1/6	10	34	17.4	0.84	WKFNNLFYAYGAFLECENFNQPIGK
gi|135810348|gb|EBJ98740.1|	2/6	35	59	26.8	0.0088	WNTKYLVNADDMFYGCKSFKQTLND
gi|135810348|gb|EBJ98740.1|	3/6	60	84	45	2.8e-08	WNTENLTTMISMFYKCKSFNQPLNE
gi|135810348|gb|EBJ98740.1|	4/6	85	109	35.9	1.6e-05	WNTDNVVSCDNLFYDCKNFNQNINT
gi|135810348|gb|EBJ98740.1|	5/6	123	147	39.1	1.7e-06	WNVSKLEKTESMFEGCGSFNQPLNN
gi|135810348|gb|EBJ98740.1|	6/6	148	172	31.7	0.00029	WNVKCLISANYMFKYCYEFNQDLSS
gi|135816777|gb|EBK02762.1|	1/4	254	277	27.6	0.0049	WDTSSNTSMSRIFAN-GNFNQDISN
gi|135816777|gb|EBK02762.1|	2/4	278	302	49.3	1.5e-09	WDTSNVVNMYNAFQGASSFNQDISG
gi|135816777|gb|EBK02762.1|	3/4	303	327	37.5	5e-06	WDTGKVTTMRQAFRRADRFNQDISG
gi|135816777|gb|EBK02762.1|	4/4	328	352	22.7	0.13	WVISNVDDMRGFLKDTEDFNQDLSG
gi|135818571|gb|EBK03895.1|	1/6	21	43	39.9	9.6e-07	WDTSSVTNMENMFGQ--SFNQDLNS
gi|135818571|gb|EBK03895.1|	2/6	44	68	49.5	1.2e-09	WDVSNVTTMDRMFKSASAFNGDISS
gi|135818571|gb|EBK03895.1|	3/6	69	93	45.9	1.5e-08	WDVSSVTDMEAMFDSATAFNTNIGS
gi|135818571|gb|EBK03895.1|	4/6	94	118	50.2	7.9e-10	WDTSSVTNMRSMFAGAFAFNQNIGG
gi|135818571|gb|EBK03895.1|	5/6	119	143	35.7	1.8e-05	WDVSNVTDMLEMFKVASAFNNGGNS
gi|135818571|gb|EBK03895.1|	6/6	148	172	38.1	3.4e-06	WNVSNVTRVFKMFSSAQAFNQDLSG
gi|135819866|gb|EBK04713.1|	1/4	118	142	53.1	1.1e-10	WDVSNVTNMDGMFFNATNFNQDISQ
gi|135819866|gb|EBK04713.1|	2/4	143	167	42.6	1.5e-07	WDVSQVDNMGSLFKNASSFDQDISG
gi|135819866|gb|EBK04713.1|	3/4	168	192	37.6	4.8e-06	WNTGKVTKMLDLFAQASKFNQDISG
gi|135819866|gb|EBK04713.1|	4/4	193	217	44.3	4.5e-08	WNTSQATTMDGMFREAQLFNQDLSG
gi|135822581|gb|EBK06433.1|	1/5	244	267	21.9	0.17	YVVSLVTNMSKMFKM-TSFNGDISN
gi|135822581|gb|EBK06433.1|	2/5	268	292	45.6	1.9e-08	WDVSNVTIMEDMFLQASSFNKDLSL
gi|135822581|gb|EBK06433.1|	3/5	293	317	54.9	3e-11	WDVSSVTNMEDMFRGAKSFNGDISS
gi|135822581|gb|EBK06433.1|	4/5	318	341	34.7	3.7e-05	WDVGNVKNMNGMLYD-TVFDQDISN
gi|135822581|gb|EBK06433.1|	5/5	342	357	15.1	1.9	WNVSNVTDMGFMF---------GLN
gi|135826006|gb|EBK08588.1|	1/12	7	31	38	3.8e-06	WNVSKVTDFSNMFKDQSNFNADISD
gi|135826006|gb|EBK08588.1|	2/12	32	56	41.6	3e-07	WDVSSGTNFGSMFSGATAFNADISG
gi|135826006|gb|EBK08588.1|	3/12	57	81	39.7	1.2e-06	WDVSSGTDFSSMFSGATNFTGDISD
gi|135826006|gb|EBK08588.1|	4/12	82	106	25.4	0.023	WNVSSGTNFMDMFSDATFFNADIRG
gi|135826006|gb|EBK08588.1|	5/12	107	131	36.9	7.8e-06	WNVSSGTNFSSMFNGATSFKKDINT
gi|135826006|gb|EBK08588.1|	6/12	144	168	36.9	8e-06	WNVSNGINFNDMFNGATSFTGDISN
gi|135826006|gb|EBK08588.1|	7/12	169	193	35.7	1.7e-05	WDVSKGTNFNNMFKDATAFTGNISG
gi|135826006|gb|EBK08588.1|	8/12	194	218	36.9	7.8e-06	WNVSRGTNFMGMFEGATAFNADISD
gi|135826006|gb|EBK08588.1|	9/12	219	243	45	2.8e-08	WDVSSGTDFSSMFLGATSFNGDISG
gi|135826006|gb|EBK08588.1|	10/12	244	268	25.3	0.025	WNVSSGTNFMDMFKDATNFRADINT
gi|135826006|gb|EBK08588.1|	11/12	282	306	39.5	1.3e-06	WDVSSGTNFMGMFEGATSFNGDIRN
gi|135826006|gb|EBK08588.1|	12/12	307	331	34.5	4.2e-05	WDVSSGTNFSRMFADATAFNQYIKF
gi|135826362|gb|EBK08811.1|	1/8	142	164	16.9	1	--TTLVTDMSDKFKDATTFNQNISS
gi|135826362|gb|EBK08811.1|	2/8	165	189	51.8	2.6e-10	WDTSNVTTMHGMFNNARAFNQNIGS
gi|135826362|gb|EBK08811.1|	3/8	190	214	50.6	5.7e-10	WDTSNVTDMSEMFDTADSFNQNIGS
gi|135826362|gb|EBK08811.1|	4/8	215	239	35.6	2e-05	WDTSSVSNFNSMFEISTAFNQNLGS
gi|135826362|gb|EBK08811.1|	5/8	240	264	36.7	8.7e-06	WDTSSATDMDRMFREARVFNNGGSN
gi|135826362|gb|EBK08811.1|	6/8	269	293	46.5	9.9e-09	WDTSNVTLMGSMFNAAVLFNQDISS
gi|135826362|gb|EBK08811.1|	7/8	294	318	51.6	3e-10	WDTSNVTTMNAMFSSATIFNQDISS
gi|135826362|gb|EBK08811.1|	8/8	319	338	18	0.68	WNTSKVTTMRSMFQL-----QRLLL
gi|135829083|gb|EBK10524.1|	1/4	1	25	47.6	4.6e-09	WNTENVASMESMFSGASLFNQDLSG
gi|135829083|gb|EBK10524.1|	2/4	281	305	52	2.1e-10	WDTSNVTNMSKMFYRQSVFNQPIGN
gi|135829083|gb|EBK10524.1|	3/4	306	330	52.1	2e-10	WDTSKVVDMSYMFYFCYEFNQDIGD
gi|135829083|gb|EBK10524.1|	4/4	331	350	6.8	37	WNISNVTSMNYFLVETLKF-----N
gi|135852014|gb|EBK24933.1|	1/3	8	32	58.4	2.7e-12	WDTSSVTDMAGMFYEASSFNQDIGN
gi|135852014|gb|EBK24933.1|	2/3	33	57	54.9	3e-11	WNTSSVTDMVGMFYEASSFNQDIGS
gi|135852014|gb|EBK24933.1|	3/3	58	82	51.2	3.9e-10	WDTSKVTSMERMFWAADAFNQDLSG
gi|135875798|gb|EBK40442.1|	1/4	28	52	52.4	1.7e-10	WDVSNVNYMDSMFYGAQSFNQDIGN
gi|135875798|gb|EBK40442.1|	2/4	53	77	37.4	5.7e-06	WNVSKVRSFEYMFYAARSFNKYIGN
gi|135875798|gb|EBK40442.1|	3/4	78	102	28.8	0.0021	WNVSSALSFGSMFASTNAFNQNIGN
gi|135875798|gb|EBK40442.1|	4/4	103	129	10.3	10	WNInpSLQGYMGNMFNNAIVFDQNISN
gi|135875799|gb|EBK40443.1|	1/5	71	97	1.3	250	--TSLVTDMTELFLphftGSNSFNSNISF
gi|135875799|gb|EBK40443.1|	2/5	98	122	39.1	1.7e-06	WHTSNVTITRNMFSGNVNFNQPIGN
gi|135875799|gb|EBK40443.1|	3/5	123	147	42.5	1.6e-07	WDMSKVQNAQAMFQNARSFNQPIGN
gi|135875799|gb|EBK40443.1|	4/5	148	172	47.6	4.8e-09	WDTSSMTNMRALFSGADSFNQPIGN
gi|135875799|gb|EBK40443.1|	5/5	173	192	4.1	94	WNTSNVVTMSMMSWT-----QLILD
gi|135884535|gb|EBK46578.1|	1/15	9	32	27.5	0.0051	WDVSALADMSSTFAI-TNFNGDISK
gi|135884535|gb|EBK46578.1|	2/15	33	57	37.1	6.6e-06	WDVSQAADMTGVFLSAHSFNGDISK
gi|135884535|gb|EBK46578.1|	3/15	58	82	46.9	7.7e-09	WDVSCVTRMNSMFYEATSFNIDISK
gi|135884535|gb|EBK46578.1|	4/15	83	107	43.2	1e-07	WDVSRVTDMGAMFMGATSFTHKLSG
gi|135884535|gb|EBK46578.1|	5/15	182	206	34.4	4.3e-05	WDVSRLTDMSQIFAKGVSFNGDISK
gi|135884535|gb|EBK46578.1|	6/15	207	231	37.1	6.8e-06	WDVSSVTDLSSIFMGATSFQGDVSK
gi|135884535|gb|EBK46578.1|	7/15	232	256	35.8	1.7e-05	WDVSRVSDMDSMFTGAVLFNGDILH
gi|135884535|gb|EBK46578.1|	8/15	257	281	42.6	1.5e-07	WDVSSVGNMFHMFMSAKSFNCDISK
gi|135884535|gb|EBK46578.1|	9/15	282	306	46.4	1.1e-08	WDVSRVTDMNGMFSFAKSFQRDISN
gi|135884535|gb|EBK46578.1|	10/15	307	331	38.7	2.2e-06	WDVSSVTNMGYMFMSATSFEQQLCG
gi|135884535|gb|EBK46578.1|	11/15	406	430	42.9	1.2e-07	WNVSRMTDMSSMFEKTTSFNGDIST
gi|135884535|gb|EBK46578.1|	12/15	431	454	40.4	6.7e-07	WDVSRVNDMKRMFRGA-NFNGDISN
gi|135884535|gb|EBK46578.1|	13/15	455	479	39.6	1.2e-06	WNVSRVTFMNSMFASAIAFQGDISK
gi|135884535|gb|EBK46578.1|	14/15	480	504	49.2	1.6e-09	WDVSSVKDMSSMFWSAASFNGDLSK
gi|135884535|gb|EBK46578.1|	15/15	505	529	28.8	0.0021	WSVSRVTDMTRMFLSASSYNQELCG
gi|135889240|gb|EBK49876.1|	1/14	33	57	49.1	1.6e-09	WDTSSVTNMNGMFIFAKDFNQDISN
gi|135889240|gb|EBK49876.1|	2/14	58	82	54.4	4.2e-11	WNTSSVTDMNYMFYLASSFNQNLGN
gi|135889240|gb|EBK49876.1|	3/14	83	107	46.2	1.2e-08	WDTSSVINMAGMFQGADNFNNNIEN
gi|135889240|gb|EBK49876.1|	4/14	108	132	42.2	2e-07	WDTSSVTDMSNMFTSANSFNRNIGN
gi|135889240|gb|EBK49876.1|	5/14	133	157	44.9	3.1e-08	WDTSSVTDMSLMFTGALYFNKDIGN
gi|135889240|gb|EBK49876.1|	6/14	158	182	44.8	3.4e-08	WNTSSVTDMSQMFDTAYYFNKDIGN
gi|135889240|gb|EBK49876.1|	7/14	183	207	49.7	1.1e-09	WDTSSVTDMTSMFRGAENFNTNIEN
gi|135889240|gb|EBK49876.1|	8/14	208	232	56.9	7.2e-12	WDTSSVTDMKNMFYRAHSFNQDIGN
gi|135889240|gb|EBK49876.1|	9/14	233	257	55.3	2.2e-11	WDTSSVTDMNYMFYLAYNFDQDISN
gi|135889240|gb|EBK49876.1|	10/14	258	282	41.6	3e-07	WDTSSVTKMNNMFNTARAFNQNLEN
gi|135889240|gb|EBK49876.1|	11/14	283	307	46.1	1.3e-08	WDTSSVINMAGMFQGAENFDQYIGN
gi|135889240|gb|EBK49876.1|	12/14	308	332	42.8	1.3e-07	WDTSSVSNMAGMFSAAGNFNQNIGN
gi|135889240|gb|EBK49876.1|	13/14	333	357	41.7	2.8e-07	WDTSSVSAMTGMFSWSKSFNQDISN
gi|135889240|gb|EBK49876.1|	14/14	358	382	49.2	1.6e-09	WDTSSVTDMNSLFYYADDFNQDLSG
gi|135897144|gb|EBK55411.1|	1/12	225	249	28.5	0.0026	WDVSNVVSMKNSFFNNTTFNQNINN
gi|135897144|gb|EBK55411.1|	2/12	250	274	40.1	8.6e-07	WNVSAVTTMQEMFAQARDFNQPLNY
gi|135897144|gb|EBK55411.1|	3/12	275	307	18	0.69	WVVGSVTDMKGMFRGIDigegsvynKFNQNIDS
gi|135897144|gb|EBK55411.1|	4/12	308	332	45	2.9e-08	WNVSNVTDMSSMFKFTQFFNQPLNS
gi|135897144|gb|EBK55411.1|	5/12	333	357	41.1	4.3e-07	WNVGSVTDMSSMFERAVDFNQALSS
gi|135897144|gb|EBK55411.1|	6/12	358	382	39.2	1.6e-06	WNVSSVTNMKLMFYLAFTFNQPIDA
gi|135897144|gb|EBK55411.1|	7/12	383	407	46.1	1.3e-08	WNVSNVTDMERMLSGARAFNQSLNS
gi|135897144|gb|EBK55411.1|	8/12	408	432	41	4.5e-07	WAVSNVTNMRRMFTDADVFNGNITS
gi|135897144|gb|EBK55411.1|	9/12	433	457	57.4	5.1e-12	WNVSNVTDMSGMFRGAHAFNQDING
gi|135897144|gb|EBK55411.1|	10/12	458	482	41.6	3.1e-07	WNVGSVTDMSEMFYGNDSFNKNLNS
gi|135897144|gb|EBK55411.1|	11/12	483	507	39.7	1.1e-06	WNVSSVTNMYRMFYFTDVFNGNITS
gi|135897144|gb|EBK55411.1|	12/12	508	532	45.1	2.6e-08	WNVSNVTNMADMFRVAEAINQDLSG
gi|135899254|gb|EBK56899.1|	1/10	125	149	51.2	3.9e-10	WDTSNVTDMSEMFDNADYFNQDIGL
gi|135899254|gb|EBK56899.1|	2/10	150	174	42.6	1.5e-07	WDTSNVTDMSLMFNATEIFNKDIGS
gi|135899254|gb|EBK56899.1|	3/10	175	199	50.8	5e-10	WDTSKVEDMRYMFKNNDEFNQDIGS
gi|135899254|gb|EBK56899.1|	4/10	200	224	55.8	1.6e-11	WDTSKVTDMNQMFYGASAFNKDIGS
gi|135899254|gb|EBK56899.1|	5/10	225	249	47.8	3.9e-09	WDTSSVTNMSSMFNGAAAFNANISS
gi|135899254|gb|EBK56899.1|	6/10	250	274	51	4.6e-10	WNTSSVTNMSSMFLSASAFNQDIGS
gi|135899254|gb|EBK56899.1|	7/10	275	299	52	2.3e-10	WDTSSVTNMSSMFYNTDAFNQDIGS
gi|135899254|gb|EBK56899.1|	8/10	300	324	34.2	5.1e-05	WDTSSVQYINSMFRYNGGFNQDIGS
gi|135899254|gb|EBK56899.1|	9/10	325	349	56.1	1.3e-11	WDTSSVTNMSYMFNDATAFNQDIGN
gi|135899254|gb|EBK56899.1|	10/10	350	376	26.9	0.0078	WDVSGVNSagMTKMFRTASQFNQDLSG
gi|135899972|gb|EBK57405.1|	1/9	50	72	12.1	5.6	--TSLVTNMNELFKDNSNFNSNINF
gi|135899972|gb|EBK57405.1|	2/9	73	97	52.5	1.6e-10	WDTSSVTTMYEMFRRATAFNQPLSN
gi|135899972|gb|EBK57405.1|	3/9	98	122	47.5	5e-09	WNTSNVTNTAHMFYQAFNFNQPIGN
gi|135899972|gb|EBK57405.1|	4/9	123	147	42	2.3e-07	WNTSSVVDMEYMFVEVPLFNQPIGN
gi|135899972|gb|EBK57405.1|	5/9	148	172	58.1	3.2e-12	WNTSNVTNMKGMFQEATNFNQPIGN
gi|135899972|gb|EBK57405.1|	6/9	173	197	50.3	7.5e-10	WDISKVTTLEYMFFKATSFNQDIGN
gi|135899972|gb|EBK57405.1|	7/9	198	222	44.9	3e-08	WNTSNVTNMKNLFNRATAFNKNIGN
gi|135899972|gb|EBK57405.1|	8/9	223	247	38.6	2.4e-06	WNTSNVTLMYGTFILAESFNQNIGF
gi|135899972|gb|EBK57405.1|	9/9	248	272	49.1	1.7e-09	WDTSNVGDMRYLFSGASVFNQNLSS
gi|135910380|gb|EBK64581.1|	1/7	229	253	53.3	8.8e-11	WDVSSVTDMRLMFSGATNFNQDIGS
gi|135910380|gb|EBK64581.1|	2/7	254	278	53.6	7.4e-11	WDVSNVKNMWGMFKDATSFNQDIGS
gi|135910380|gb|EBK64581.1|	3/7	279	303	48.6	2.3e-09	WDVSNVKDMWVMFRGATNFNQNINS
gi|135910380|gb|EBK64581.1|	4/7	304	328	52.3	1.8e-10	WNVSNVTNMSSMFFNAASFNQDIGS
gi|135910380|gb|EBK64581.1|	5/7	329	353	52.3	1.8e-10	WNVSNVTNMSSMFFNAASFNQDIGS
gi|135910380|gb|EBK64581.1|	6/7	354	378	52.8	1.3e-10	WDVSNVTNMQLMFYNATSFNQDIDS
gi|135910380|gb|EBK64581.1|	7/7	379	404	18.2	0.62	WDVSNVTkiNMRFMFSGASS-MEHIPS
gi|135916195|gb|EBK68637.1|	1/8	68	85	4.1	95	WDMSRITNLKRALYD-------ISS
gi|135916195|gb|EBK68637.1|	2/8	93	110	3.7	110	WDVRRVTSLEQLFGQ-------YSS
gi|135916195|gb|EBK68637.1|	3/8	121	144	30.7	0.00059	WDVSNVKNLNGVFKGAR-FKSDLSK
gi|135916195|gb|EBK68637.1|	4/8	145	169	36.9	7.9e-06	WDVGRATSMSSMFFGCSSFQSDLSK
gi|135916195|gb|EBK68637.1|	5/8	170	194	38.7	2.3e-06	WNVARITSMDSAFQGASSFNSDISK
gi|135916195|gb|EBK68637.1|	6/8	195	219	35	2.8e-05	WNVDRVRNLKETFFDAHSFNSDISK
gi|135916195|gb|EBK68637.1|	7/8	220	244	21.4	0.2	WNPVIGTAIEGVFYGASKFNSDISS
gi|135916195|gb|EBK68637.1|	8/8	245	269	28.8	0.0021	WNTAKATSFYRVFHGASSFSGDLSK
gi|135917848|gb|EBK69775.1|	1/5	379	416	10.6	9.3	WDVTVITNMSNLFKNgrlkqgsstetidTTSFNSNLSN
gi|135917848|gb|EBK69775.1|	2/5	417	441	29.8	0.001	WKLSNLTNASSMFEGATSFNQSFPL
gi|135917848|gb|EBK69775.1|	3/5	445	465	17.8	0.72	----KCINMSSMFKGATSFNQYLNV
gi|135917848|gb|EBK69775.1|	4/5	467	489	40.6	5.8e-07	--VSNVKDMSSMFNGATSFNQDLSD
gi|135917848|gb|EBK69775.1|	5/5	490	514	29.3	0.0015	WSPILCTDMTEMFKGATSFNQDLSD
gi|135918334|gb|EBK70108.1|	1/4	93	115	26.2	0.013	--TSQVKNMSSLFRDNKLFDQDISS
gi|135918334|gb|EBK70108.1|	2/4	116	140	42.3	1.8e-07	WDTSNVTSMRRMFFNSRSFDKDIGQ
gi|135918334|gb|EBK70108.1|	3/4	141	165	55.4	2e-11	WDTSNVTDMRGMFTYAYSFNQDIGD
gi|135918334|gb|EBK70108.1|	4/4	166	190	45.1	2.7e-08	WDTSSVTLMSSMFEYAKLFNKDLSQ
gi|135930252|gb|EBK78225.1|	1/8	8	31	31.8	0.00027	WDVSNVLNMQEMFWN-SVFNSDISN
gi|135930252|gb|EBK78225.1|	2/8	32	55	39.4	1.4e-06	WDVSNVTEMRFMFWN-SKFNKDISN
gi|135930252|gb|EBK78225.1|	3/8	56	79	33.3	9.6e-05	WDVGNVQDMDKMFWE-SKFNGDISD
gi|135930252|gb|EBK78225.1|	4/8	80	103	30.3	0.00076	WNVGNVKNMHRMFGK-SSFLGDLSK
gi|135930252|gb|EBK78225.1|	5/8	104	127	41.4	3.5e-07	WDVSNVTDMSFMFYYSEY-NRDISS
gi|135930252|gb|EBK78225.1|	6/8	128	152	47.6	4.8e-09	WNIKNVTSMESMFLGTSLFNQDISS
gi|135930252|gb|EBK78225.1|	7/8	153	177	43.8	6.4e-08	WDTNNVNNMWEMFKNASSFNQDLSG
gi|135930252|gb|EBK78225.1|	8/8	178	195	4.7	76	WDVSNVTK-------CSEFKLDATN
gi|135951030|gb|EBK92207.1|	1/9	117	144	19.1	0.46	WNrivTTLVTDMSDLFKNQNSFNQNISS
gi|135951030|gb|EBK92207.1|	2/9	145	169	51.1	4.2e-10	WDTSNVTTMHGMFDNALAFNQNIGS
gi|135951030|gb|EBK92207.1|	3/9	170	188	21.6	0.19	WDTSSVTDMSEMFKG------DPNA
gi|135951030|gb|EBK92207.1|	4/9	203	227	37.6	4.7e-06	WDVSSVTDMSDMFYGKQRFNVNIGS
gi|135951030|gb|EBK92207.1|	5/9	228	251	43.7	7e-08	WDVSNVTNMRGMFAF-SEFNQNIGS
gi|135951030|gb|EBK92207.1|	6/9	252	276	48	3.6e-09	WDVSNVTNMREMFYFNDNFNQDLNS
gi|135951030|gb|EBK92207.1|	7/9	277	301	47.7	4.2e-09	WDVSKVTDMSRMFYVAPGFNGNISS
gi|135951030|gb|EBK92207.1|	8/9	302	329	31.6	0.0003	WDTSSVTTMNYMFNmggNPDVFNQDISN
gi|135951030|gb|EBK92207.1|	9/9	330	354	48.7	2.2e-09	WDTSSVTDMEAMFFSTSVFNQDLSG
gi|135952655|gb|EBK93304.1|	1/10	83	118	1.9	210	WDrvvTTLVTDMSGLFdsvlgslaSQNRAFNQNLSS
gi|135952655|gb|EBK93304.1|	2/10	119	139	31.2	0.0004	WDTSNVTNMSRMFIG----NVSLSS
gi|135952655|gb|EBK93304.1|	3/10	147	171	37.9	3.8e-06	WDTSKVTDMSYMFARTDNMNPQITS
gi|135952655|gb|EBK93304.1|	4/10	172	196	35.9	1.5e-05	WDVSSVNNMEWMFFDCRLFNRAIGS
gi|135952655|gb|EBK93304.1|	5/10	197	221	46.1	1.3e-08	WDVSSVTNMSSMFAQTDYFNQNIGS
gi|135952655|gb|EBK93304.1|	6/10	222	245	39.1	1.7e-06	WNTSSVTNMSAMFSN-SQFNQNIGS
gi|135952655|gb|EBK93304.1|	7/10	246	270	30.4	0.00069	WNTSSVTSTLAMFRSASAFNNGGSN
gi|135952655|gb|EBK93304.1|	8/10	275	299	51.4	3.4e-10	WDTSNVTNMNYMFGSASVFNQNIGS
gi|135952655|gb|EBK93304.1|	9/10	300	324	49.6	1.2e-09	WDTSGVTDMSSMFESASRFNQDIGN
gi|135952655|gb|EBK93304.1|	10/10	325	349	41	4.6e-07	WDVSNVTIMSRMFTSAAAFVQDISG
gi|135957878|gb|EBK96843.1|	1/14	24	49	24.9	0.032	WDTSRVTTMEQTFQLSSSFTGDaLSN
gi|135957878|gb|EBK96843.1|	2/14	50	74	27.2	0.0064	WNTARVTTLEYTFYGATSFTGDGLS
gi|135957878|gb|EBK96843.1|	3/14	76	100	26.1	0.014	WNTASVTTLERTFYGATSFTGDGLS
gi|135957878|gb|EBK96843.1|	4/14	102	126	26.6	0.0098	WDTSKVTNLRTTFAFATSFTGDGVS
gi|135957878|gb|EBK96843.1|	5/14	128	152	16.5	1.1	WNTGRVTLMDHAFNGATSLTGDGVS
gi|135957878|gb|EBK96843.1|	6/14	154	178	32.5	0.00017	WDTSRVTNLEGTFSGATSFTGDELS
gi|135957878|gb|EBK96843.1|	7/14	180	204	28.6	0.0025	WDTSRVTNLEGTFSGATLFTGDGVS
gi|135957878|gb|EBK96843.1|	8/14	206	230	26.3	0.013	WNTSKVTNLRTTFAFATSFTGDGVS
gi|135957878|gb|EBK96843.1|	9/14	232	256	16.5	1.1	WNTGRVTLMDHAFNGATSLTGDGVS
gi|135957878|gb|EBK96843.1|	10/14	258	282	44.6	3.8e-08	WDTSRVTNLGNTFNGATLFNGDLSN
gi|135957878|gb|EBK96843.1|	11/14	283	307	20	0.33	WNTARATTLEYTFNGATSFTGDGVS
gi|135957878|gb|EBK96843.1|	12/14	309	333	29.9	0.001	WDTSRVTNLGNTFRGATSFTGDGVS
gi|135957878|gb|EBK96843.1|	13/14	335	359	24.2	0.05	WDTSSVTTLKDTFSGATLFTGDGVS
gi|135957878|gb|EBK96843.1|	14/14	361	385	41.1	4.3e-07	WDTSSVTSLKHTFYGATWFNADISH
gi|135960614|gb|EBK98690.1|	1/7	285	309	28.6	0.0025	WDVSLITDMSGLFQDKNSFNSNISA
gi|135960614|gb|EBK98690.1|	2/7	310	334	51.3	3.6e-10	WDVSNVTGFGHMFNGASSFNQDLSS
gi|135960614|gb|EBK98690.1|	3/7	335	359	50.2	7.8e-10	WDVSNVTFMNGMFANATSFNQDLSF
gi|135960614|gb|EBK98690.1|	4/7	360	384	54.3	4.5e-11	WDVSSVTNMGGMFMGASSFNGDLSS
gi|135960614|gb|EBK98690.1|	5/7	385	409	38.9	1.9e-06	WDVSNVTYMVAIFQEATNFTSDLSN
gi|135960614|gb|EBK98690.1|	6/7	410	434	32.1	0.00022	WNVSNVMDMTGAFFRAANFTSNLSN
gi|135960614|gb|EBK98690.1|	7/7	435	459	37.1	6.9e-06	WDVSNVEAMGRMFGDAISFESNLSS
gi|135969874|gb|EBL04922.1|	1/14	8	32	53.3	8.8e-11	WDTSSATDMSYMFYNADAFNQDIGS
gi|135969874|gb|EBL04922.1|	2/14	33	57	44.6	3.7e-08	WNTSNVTNMERMFASTNNFNQNIGA
gi|135969874|gb|EBL04922.1|	3/14	58	82	28.5	0.0027	WNLSSLTNISYMFNNAGAFNNGGSG
gi|135969874|gb|EBL04922.1|	4/14	87	111	47.4	5.4e-09	WNTSSVTTMRNLFSGATVFNQNIGS
gi|135969874|gb|EBL04922.1|	5/14	112	135	16.8	1	WNTSSVTDMKGALSG-RDFNNGGNG
gi|135969874|gb|EBL04922.1|	6/14	140	162	39.3	1.4e-06	WDTSSVTNMKSMFGQ--SFNQDLNS
gi|135969874|gb|EBL04922.1|	7/14	163	187	40.3	7.4e-07	WDVSNVTTMEMMFMNSHAFNGNISS
gi|135969874|gb|EBL04922.1|	8/14	188	212	40.3	7.6e-07	WDVSSVTNMQAMFDSARTFNTNIGS
gi|135969874|gb|EBL04922.1|	9/14	213	237	47.8	4.1e-09	WDTSSVTNMRSMFANAFAFNQNIGG
gi|135969874|gb|EBL04922.1|	10/14	238	262	35.2	2.5e-05	WDVSNVTDMLEMFKVARAFNNGGNS
gi|135969874|gb|EBL04922.1|	11/14	267	291	40.2	8e-07	WNVSNVTTMFKLFSSAEAFNQDVSG
gi|135969874|gb|EBL04922.1|	12/14	477	499	24.7	0.036	--TTLVTDMSDTFRDATSFNQNINS
gi|135969874|gb|EBL04922.1|	13/14	500	524	46.1	1.3e-08	WDTSNVTNMLRMFMNASAFNGNIGS
gi|135969874|gb|EBL04922.1|	14/14	525	544	26	0.015	WDTSNVTNMGAMFSSATVF-----N
gi|135972974|gb|EBL07026.1|	1/14	2	20	16.9	0.99	------TDFSEMFSNASAFDQDISS
gi|135972974|gb|EBL07026.1|	2/14	21	45	38	3.6e-06	WAVSNGTDFSNMFNEASVFNQDLKN
gi|135972974|gb|EBL07026.1|	3/14	112	136	26.9	0.0081	WDVSQIKDFSSLFKDKTTFDSDISN
gi|135972974|gb|EBL07026.1|	4/14	137	161	42.5	1.6e-07	WNVSNGIDFSEMFSNASAFDQDISS
gi|135972974|gb|EBL07026.1|	5/14	162	186	41.6	3.1e-07	WDVSNGTDFASMFYRAYDFDQDIGS
gi|135972974|gb|EBL07026.1|	6/14	187	211	41.4	3.5e-07	WDVSKGSDFSYMFSDAQVFNQDIGS
gi|135972974|gb|EBL07026.1|	7/14	212	236	40.3	7.3e-07	WDVSNGTTFQWMFSYASIFNQDLGN
gi|135972974|gb|EBL07026.1|	8/14	237	260	28.1	0.0036	WDVSNGINFESMFA-ASAINQDIGE
gi|135972974|gb|EBL07026.1|	9/14	261	285	37	7.5e-06	WDVSKGTDFSYMFFNASDFNKYIGK
gi|135972974|gb|EBL07026.1|	10/14	286	309	29.4	0.0014	WDVSNGTNFKRMFAL-SAFNKDIGG
gi|135972974|gb|EBL07026.1|	11/14	310	333	35.6	2e-05	WDVSKGTDFSEMFA-ATDFNQDIGS
gi|135972974|gb|EBL07026.1|	12/14	334	358	34.6	3.8e-05	WDVSSGEDFYSMFSLSSAFNQDIRN
gi|135972974|gb|EBL07026.1|	13/14	359	383	38.6	2.4e-06	WDVSNGTSFAYMFMEASEFSQDISV
gi|135972974|gb|EBL07026.1|	14/14	384	405	10.7	9.2	WNVSEGEDFDSMFSNADAM---LAA
gi|135973819|gb|EBL07593.1|	1/2	210	234	49.5	1.2e-09	WDVSNVTDMSFMFYNISNFNGDLSN
gi|135973819|gb|EBL07593.1|	2/2	235	249	15.1	1.9	WDVSNVTDMSYM----------LSH
gi|135975939|gb|EBL09015.1|	1/5	95	109	3.9	100	WDVCRVTNMWEMF----------KT
gi|135975939|gb|EBL09015.1|	2/5	127	151	32.5	0.00016	FDVSRVRGMGKMFQGARLFNRDIST
gi|135975939|gb|EBL09015.1|	3/5	152	176	52.5	1.6e-10	WDVSHVTNMQEMFYMAKAFNQDLST
gi|135975939|gb|EBL09015.1|	4/5	177	201	33.1	0.00011	WNVGRVHFMLHMFYSAETFNQDLSA
gi|135975939|gb|EBL09015.1|	5/5	202	226	49	1.8e-09	WDVSQVTSMDSMFNQAKAFNQDLSA
gi|135975940|gb|EBL09016.1|	1/4	1	17	10.8	8.9	--------MREMFSKASTFDQDLSK
gi|135975940|gb|EBL09016.1|	2/4	18	42	38.8	2.1e-06	WDVANVETMQEMFSSAWAFDQDLSE
gi|135975940|gb|EBL09016.1|	3/4	43	67	43.6	7.7e-08	WDVGKVTDMQSMFYRAYAFNRDLSA
gi|135975940|gb|EBL09016.1|	4/4	68	92	13.8	3	WDVGRVASMQAMFAMASAFRPPVFV
gi|135976625|gb|EBL09478.1|	1/13	28	52	32.9	0.00013	WNVSLVTDMRSAFENRSSFNEDLSG
gi|135976625|gb|EBL09478.1|	2/13	53	77	50.2	7.7e-10	WNVSSVTDFGGMFKNASAFNQPLGN
gi|135976625|gb|EBL09478.1|	3/13	78	102	37.2	6.5e-06	WNLSSATNLGSMFRGASSFDQPIGD
gi|135976625|gb|EBL09478.1|	4/13	103	127	43.3	9.1e-08	WNVSSVLNMATMFSGASAFNQPIGD
gi|135976625|gb|EBL09478.1|	5/13	128	152	36.4	1.1e-05	WTVSAVTNMKEMFRSASAFNQPITW
gi|135976625|gb|EBL09478.1|	6/13	153	177	51.2	3.8e-10	WNVSSVTNMSSMFQNASSFNQPIGL
gi|135976625|gb|EBL09478.1|	7/13	178	202	40.7	5.5e-07	WDVSSVTLTANMFFGASSFNQHIGS
gi|135976625|gb|EBL09478.1|	8/13	203	227	48.1	3.3e-09	WNVSSVTNMDSMFQQASDFNQDIGN
gi|135976625|gb|EBL09478.1|	9/13	228	252	42.6	1.5e-07	WNVSAVWNFEGMFWGAGSFNQDLGN
gi|135976625|gb|EBL09478.1|	10/13	253	277	24.5	0.042	WNPDSANSLSNMFKDATDFDQDLGD
gi|135976625|gb|EBL09478.1|	11/13	278	298	16.5	1.2	WNVSGVNAMANLFSGATA----LSP
gi|135976625|gb|EBL09478.1|	12/13	356	380	28.9	0.002	WNVSLVTDMSEAFRDRTNFDANISG
gi|135976625|gb|EBL09478.1|	13/13	381	405	49	1.8e-09	WDVSNVTNMNNLFQNASTFNQPLGN
gi|135977493|gb|EBL10064.1|	1/6	174	198	62.1	2e-13	WDVSNVTDMSYMFYEATNFNQDISG
gi|135977493|gb|EBL10064.1|	2/6	199	223	54.5	3.9e-11	WDVSNVVDMAYMFSGATIFNQDISD
gi|135977493|gb|EBL10064.1|	3/6	224	248	51.3	3.6e-10	WDTSSVTNMNNMFDGADGFNQDISD
gi|135977493|gb|EBL10064.1|	4/6	249	273	52.3	1.8e-10	WDVSNVTDMSYMFSYTDNFNGDLSN
gi|135977493|gb|EBL10064.1|	5/6	274	297	41.4	3.5e-07	WDVSSV-NMYSMFYGAVSFNQNLSN
gi|135977493|gb|EBL10064.1|	6/6	298	319	36.8	8.5e-06	WDVSSVTNMQSMFAGASVFNQD---
[truncated: 9,155 more rows]
