# Supplementary material for: A versatile palindromic amphipathic repeat coding sequence horizontally distributed among diverse bacterial and eucaryotic microbes
Source: BMC Genomics. 2010 Jul 13;11:430. doi: 10.1186/1471-2164-11-430 (PMC2996958; doi:10.1186/1471-2164-11-430)
Supplement: Additional file 6 — Representative palindromic motifs associated with PARCEL coding regions and CRISPR repeats. (Sheet 1) DNA sequences of PARCEL-containing ORFs from several representative sources were analyzed for the occurrence of palindromic motifs as described in Methods. The derived sequences and features of palindrome motifs that correspond to the canonical HMM-defined repeat pattern are described, along with their locations relative to the protein sequence repeats. (Sheet 2) Similar analysis of the DNA sequence from a CRISP repeat region is described, showing the correspondence of derived palindromic motifs with the repeats known to have dyad symmetry. [file 1471-2164-11-430-S6.XLS]

## Sheet: Sheet1
Additional File 6 (Sheet 1)
Representative palindromic motifs associated with PARCEL coding regions
Sources and features of input sequences analyzed					Features of derived palindromic motifs
Taxon	PARCEL-containing ORFs analyzed Locus_tag	ORF accession	no. of HMM domains in ORFs [note 1]		Palindrome motif (MEME)	Motif sequence [note 2]	Length (nt)	Corresponding position in HMM logo [note 3]	E-value range for motif matches with CDS	CDS region of matches (nt range)
Mcc Kid (consensus)	Sum of 42 ORFs listed in Additional file 7	see Additional file 7	226		(a)	GTTGGTTGGAGCTGCCAGCTCCAACCAAC	29	13-21	7E-05 .. 7.9E-12	multiple
					(b)	TGAGACACTTCAAGTGTCTCA	21	1-7	1.5E-05 .. 7.5E-11	multiple
Mmm SC PG1	MSC_1021 (LppQ) plus MSC_1005 (LppC)	listed in Figure 1	14		(a)	GGAAAAAGCATGGTTAAAATGTTTTGCGCCGCAAAACATTTTAACCAAGCTTTTTCC	57	6-24	3.9E-9 .. 4.7E-18	multiple
Mcc Kid	MCAP_0311 (in Tra I )	gi|83319573|ref|YP_424297.1|	10		(a)	TGAAACACTCCGCCCGTAACCGATACGGGCGGAGTGTTTCA	41	1-14	1.5E-7.. 5.4E-16	202..841
Salinibacter ruber	SRU_p0003	gi|83816872|ref|YP_446962.1|	12		(a)	GAAACCTTCAACCAACATATATCTTGGTTGAACGTTTC	38	17(1)-4(2); 17(3)-4(4)	2.3E-13 .. 8E-14	1192..1461
					(b)	TACAATCGAAATATCCCAACTTCGGATATTTCGATTGAA	39	19(2)-6(3); 19(4)-4(5)	7.5E-12 .. 3.9E-13	1192..1461
Vibrionales bacterium SWAT-3	VSWAT3_25559	gi|148974955|ref|ZP_01811935.1|	16		(a)	TGACCGTAGGCGTATGCCATTCACCAATCGATTGGTGAAAGGCATACGCCTACGCACA	58	13(1)-7(2): 13(2)- 7(3); 13(3)-7(4); 13(4)-7(5)	1.3E-16 .. 2.5E-24	925..1207
Ostreococcus lucimarinus	OSTLU_3281	gi|145356331|ref|XP_001422386.1|	9		(a)	CCACGAGCTTCAACTTCGACATGTCGAACTTGAACCTCGACG	42	16(1)-5(2); 16(2)-5(3); etc	1.8E-17 .. 6.1E-21	99..642
					(b)	GAACATGTCAGACATGTTC	19	7(1)-13(1); 7(2)-13(2); etc.	1.2E-6 .. 7.5E-10	99..642
Micromonas sp. RCC299	MICPUN_102633	gi|255083733|ref|XP_002508441.1|	9		(a)	CAAATTATCCCAAAAGCCGATGCGTTCAATCAACCCATCGGCTTTTCGGAAAATTTG	57	11(1)-4(2)	1.9E-18 .. 2.4E-26	388..831
Helicobacter hepaticus	HH0050	gi|32265549|ref|NP_859581.1|	19		(a)	CTAACGTTGGAAACATGCCAGCTATCTAAGGGGTGGCTCAGGTATTTAGCCAGCCCAAACATAACACGCATACAAGCAACGTTGCAAGTATCCCAGAAATCTATGGGCAGGCTAAAAACCTCAGCCACCCCAAACAAACCTGGCATGTATCCAACGTTAG	160	4(1) - 7(3); 4(5)-7(7); 4(9)-7(11)	1.4E-54 .. 2.6E-57	1355..2247
					(b)	CATGTGTGGAACGTTGCTTGTGTCCCATTTATCTAACCGCCCGTTAGATAAATGGGACACAAGCAACGTACCACACATG	79	8(3) -9(4); 8(7)- 9(8); 8(11) -9(12)	1.2E-27 .. 2.1E-29	1355..2247
					(c)	CCAGCCTTCAGAAGGCTGG	19	20(4)-1(5); 20(8)-1(9); 20(12)-1(13)	1E-9 .. 3.0E-10	1355..2247
Psychroflexus torquis	P700755_04362	gi|91218343|ref|ZP_01255287.1|	17		(a)	CTTACAACCCACCCCTCGAGGGGTGGGATGAAAGAAGTGGCACTAATAAGCATGGCATGCATATTAGTGCCACTACTTACAACCCACCTCTTAAGAGGTGGGATGAAAGAAGTGGCACTAATAAGCATGCCATGCATATTAGTGCCACTACTTACAACCCACCCCTCGAGGGGTGGGATGAAAG	184	18(1)-4(4); 18(4)-4(7); 18(7)-4(10); 18(10)-4(13)	1.3E-54 .. 8.8E-64	278..1361
										repeat_region 649185..649555
Notes:
[1] Some individual ORFs having few or non-canonical HMM domain repeats yielded no significant palindromic motifs; however when aggregated into larger sets of ORFs, palindromic motifs corresponding to HMM motif repeats were obtained for all ORFs of the set.
[2] Complementary residues contributing to dyad symmetry in a motif are singly and doubly underlined, respectively.
[3] Numbers correspond to positions in the HMM logo shown in Fig 2A. For palindrome motifs spanning or including multiple HMM repeats, the number of the HMM repeat (in a tandem series 1,2,3,4, etc) in which the palindrome begins or ends is indicated in parentheses. Locations of the palindrome motifs listed are depicted in Fig 3A and 3B.

## Sheet: Sheet2
Additional file 6 (Sheet 2)
Representative palindromic motifs associated with CRISPR repeats [note 4]
Sources and features of input sequences analyzed					Features of derived palindromic motifs
Taxon	CRISPR region	accession no.	No. CRISPR DRs		Palindrome motif (MEME)	Motif sequence	Length (nt)	Corresponding CRISPR region	E-value range for motif matches with DRs	CRISPR region of matches (nt range)
Streptococcus thermophilus LM-9	CRISPRdb: NC_008532_2; repeat_region 649125..650217, CRISPR repeats	RefSeq: NC_008532	17		(a)	GTACAGTTACTGAACTCTCGAGAGTACAGAAACTGTAC	38	DR2; DR3; DR4; DR7	2.5E-17.. 6.6E-18	649185..649555
					(b)	GTTACTGAACTCTCGAGAGTACAGAAAC	28	DR5	8.5e-14	649185..649555
					(c)	CGGTTACTGAACTCTCGAGAGTACAGAAACCG	32	DR6	1.9e-14	649185..649555
Notes:
[4] Palindromic motifs were derived from the CRISPR region indicated using MEME version 3.5.7, as described in Methods. The palindrome sequences shown indicate residues (denoted by bold font) corresponding to a consensus sequence in CRISPRdb: NC_008532_2
