# Supplementary material for: A versatile palindromic amphipathic repeat coding sequence horizontally distributed among diverse bacterial and eucaryotic microbes
Source: BMC Genomics. 2010 Jul 13;11:430. doi: 10.1186/1471-2164-11-430 (PMC2996958; doi:10.1186/1471-2164-11-430)
Supplement: Additional file 7 — Features of PARCEL-containing ORFs in the genome of Mcc Kid. PARCEL-containing ORFs encoded in this genome are listed by locus tags and categorized by properties denoting membrane proteins, association with mobile elements and other features. [file 1471-2164-11-430-S7.XLS]

## Sheet: Sheet1
Additional File 7
Features of PARCEL-containing ORFs in the Mcc Kid genome*
Locus_tag	ORF accession	No. domains per ORF	Predicted Topology **	Contingency Locus VNTR	Mobility Element	Translation product	Additional motif ***	Notes
MCAP_0134	gi|83319691|ref|YP_424125.1|	3	TM
MCAP_0135	gi|83319923|ref|YP_424126.1|	3	TM
MCAP_0166/0188	gi|83319938|ref|YP_424156.1|	3	TM		Tra II			[1]
MCAP_0170	gi|83319682|ref|YP_424160.1|	7	No TM		Tra II		Present
MCAP_0172/0173	gi|83319644|ref|YP_424163.1|	3	LP (FS)		Tra II			[2]
MCAP_0173.1	see note	7	No TM		Tra II		Present	[3]
MCAP_0177	gi|83319373|ref|YP_424166.1|	2	No TM		Tra II
MCAP_0186	gi|83319629|ref|YP_424175.1|	3	TM		Tra II
MCAP_0211	gi|83320016|ref|YP_424198.1|	2	LP
MCAP_0212	gi|83319421|ref|YP_424199.1|	2	LP
MCAP_0242	gi|83319400|ref|YP_424229.1|	4	LP
MCAP_0268	gi|83319816|ref|YP_424254.1|	9	LP	5' poly(TA)		Expressed		[4]
MCAP_0269	gi|83319470|ref|YP_424255.1|	9	LP	5' poly(TA)
MCAP_0276	gi|83319673|ref|YP_424262.1|	7	No TM		Tra I
MCAP_0287	gi|83319861|ref|YP_424273.1|	5	LP		Tra I		Present
MCAP_0288	gi|83319966|ref|YP_424274.1|	3	No TM		Tra I		Present
MCAP_0289	gi|83319740|ref|YP_424275.1|	6	No TM		Tra I		Present
MCAP_0291	gi|83319321|ref|YP_424277.1|	3	No TM		Tra I		Present
MCAP_0292	gi|83319636|ref|YP_424278.1|	7	No TM		Tra I		Present
MCAP_0293	gi|83319408|ref|YP_424279.1|	7	No TM		Tra I		Present
MCAP_0300	gi|83319882|ref|YP_424286.1|	12	No TM		Tra I		Present
MCAP_0302	gi|83319818|ref|YP_424288.1|	6	No TM		Tra I		Present
MCAP_0305	gi|83320036|ref|YP_424291.1|	4	TM		Tra I
MCAP_0308	gi|83319684|ref|YP_424294.1|	3	No TM		Tra I		Present
MCAP_0309	gi|83319306|ref|YP_424295.1|	9	No TM		Tra I		Present
MCAP_0310	gi|83319628|ref|YP_424296.1|	8	No TM		Tra I		Present
MCAP_0311	gi|83319573|ref|YP_424297.1|	10	No TM		Tra I		Present
MCAP_0312	gi|83319853|ref|YP_424298.1|	3	LP		Tra I
MCAP_0444	gi|83319953|ref|YP_424418.1|	3	TM
MCAP_0557	gi|83319592|ref|YP_424526.1|	3	TM		ICEC		Present
MCAP_0622	gi|83319884|ref|YP_424590.1|	4	TM
MCAP_0626	gi|83319444|ref|YP_424594.1|	11	TM				Present
MCAP_0704	gi|83319591|ref|YP_424664.1|	6	LP			Expressed		[4]
MCAP_0720	gi|83319595|ref|YP_424680.1|	6	LP			Expressed		[4]
MCAP_0721	gi|83319462|ref|YP_424681.1|	7	LP			Expressed		[4]
MCAP_0735	gi|83319300|ref|YP_424695.1|	3	TM	5' poly(A)
MCAP_0736	gi|83319772|ref|YP_424696.1|	4	TM	5' poly(A)
MCAP_0737	gi|83319902|ref|YP_424697.1|	4	TM	5' poly(T)
MCAP_0738	gi|83319778|ref|YP_424698.1|	4	TM	5' poly(A)
MCAP_0763	gi|83319536|ref|YP_424713.1|	3	TM				Present
MCAP_0770	gi|83319539|ref|YP_424719.1|	9	LP
MCAP_0782	gi|83320064|ref|YP_424731.1|	9	LP
* ORFs containing PARCEL domains are provisionally annotated in [RefSeq: NC_007633] as "lppQ-Variable-Repeat-Peptide motifs"; revision pending.
** ORFs containing membrane targeting signals for lipoprotein signal peptides (LP), other transmembrane regions (TM) or no targeting signals (No TM) are indicated.
*** ORFs matching the additional protein sequence motif ADKTECLEIGYF, outside PARCEL regions, are indicated.
Notes
[1] ORF disrupted by insertion of Tra II element: N-terminal portion (MCAP_0166) encodes one TM segment; C-terminal portion (MCAP_0188) encodes PARCEL domains and one additional TM segment. MCAP_0188 (nt coordinates 227424..228662) is currently not annotated in [RefSeq: NC_007633]; revision pending.
[2] A single LP is encoded if these annotated ORFs are joined through an indel frameshift (FS) mutation; the accession for MCAP_0173 is listed
[3] MCAP_0173.1 (nt coordinates 212746..213489) is currently not annotated in [RefSeq: NC_007633]; revision pending
[4] Protein expression confirmed by LC-MS/MS
