# Supplementary material for: A versatile palindromic amphipathic repeat coding sequence horizontally distributed among diverse bacterial and eucaryotic microbes
Source: BMC Genomics. 2010 Jul 13;11:430. doi: 10.1186/1471-2164-11-430 (PMC2996958; doi:10.1186/1471-2164-11-430)
Supplement: Additional file 8 — LC-MS/MS analysis of peptides confirming expression of PARCEL-containing LPs of Mcc Kid. LC-MS/MS data describe the characteristics of tryptic peptides derived from four expressed LPs containing PARCEL domains, including peptides representing those domains. [file 1471-2164-11-430-S8.XLS]

## Sheet: Sheet1
Additional file 8
LC-MS/MS analysis of peptides confirming expression of PARCEL-containing LPs of Mcc Kid
Note
Peptides corresponding to PARCEL domains are denoted in red font.
locus_tag	MCAP_0268
Description:	lipoprotein, putative {Mycoplasma capricolum subsp capricolum Kid ATCC 27343}
MW:	52218.1
Protein id probability:	1
# of unique peptides:	8
Peptide sequence	Peptide probability	Previous AA	Next AA	# spectra	Charge	SEQUEST		X!Tandem
						Xcorr	DCn	-Log e
EFNQDLSEWNVGNVK	0.95	K	K	2	2	3.52	0.361	5.96
ELVDLSNQEESR	0.95	K	N	2	2	3.47	0.394	4.92
IELDFGEVK	0.95	K	E	1	2	2.54	0.214	2.41
SLNNWDVSK	0.95	K	V	1	2	2.4	0.327	5.17
TSVIACKTTDSTISETQLAQK	0.95	G	V	1	3	2.79	0.336	3.66
TTDAADFSTVNGLK	0.95	K	E	1	2	3.6	0.453	6.04
TTDSTISETQLAQK	0.95	K	V	1	2	3.94	0.539	7.6
VVAMPTSIQIVPK	0.95	R	E	1	2	1.72	0.15	3.05
locus_tag	MCAP_0704
Description:	lipoprotein, putative {Mycoplasma capricolum subsp capricolum Kid ATCC 27343}
MW:	46063.3
Protein id probability:	1
# of unique peptides:	9
Peptide sequence	Peptide probability	Previous AA	Next AA	# spectra	Charge	SEQUEST		X!Tandem
						Xcorr	DCn	-Log e
DLNEVILFDENEK	0.95	K	N	2	2	4.38	0.378	7.89
EFNQSLNDWK	0.95	K	I	2	2	3.2	0.319	3.44
NFNQDISMWNTSNVR	0.95	K	N	2	2	4.56	0.434	6.44
NMTATFFEAEK	0.95	R	F	1	2	2.67	0.264	5.57
NTSNVRNMTATFFEAEK	0.95	W	F	1	3	2.12	0.294	0
QDDNFIYGFSK	0.95	R	-	1	2	3.71	0.275	3.8
SVDYYVLDR	0.95	K	L	1	2	3.17	0.49	6.35
VGNYQNFASGLR	0.95	K	S	2	2	3.38	0.486	8.17
VVDMESIFDGAK	0.95	K	E	2	2	3.13	0.382	6.22
locus_tag	MCAP_0720
Description:	lipoprotein, putative {Mycoplasma capricolum subsp capricolum Kid ATCC 27343}
MW:	46837.9
Protein id probabilit:	1
# of unique peptides:	4
Peptide sequence	Peptide probability	Previous AA	Next AA	# spectra	Charge	SEQUEST		X!Tandem
						Xcorr	DCn	-Log e
FNQNLNSWDTR	0.95	K	N	1	2	3.34	0.245	4.64
LETVVSEDIK	0.95	K	N	1	2	2.47	0.156	2.59
SLNNINISYFDR	0.95	K	V	1	2	3.61	0.328	6.8
WNISNVTSMR	0.95	K	Q	1	2	2.42	0.302	2.62
locus_tag	MCAP_0721
Description:	lipoprotein, putative {Mycoplasma capricolum subsp capricolum Kid ATCC 27343}
MW:	48145.3
Protein id probability:	1
# of unique peptides:	10
Peptide sequence	Peptide probability	Previous AA	Next AA	# spectra	Charge	SEQUEST		X!Tandem
						Xcorr	DCn	-Log e
FNQDLNSWDTSK	0.95	K	V	2	2	3.98	0.383	3.38
INSLDETFK	0.95	K	D	1	2	2.41	0	2.96
WNTSNVESMEGMFSR	0.95	K	T	1	2	4.34	0.293	5.85
LTNQEQMLINLK	0.95	K	V	3	2	4.05	0.29	3.75
NFNIDLDKWNTS	0.95	K	N	1	2	3.27	0.19	0
NNELIQIGYELQR	0.95	N	T	1	2	3.61	0.364	0
QDLSSWDVSK	0.95	K	V	1	2	2.55	0.275	2.92
IIFTPNTVLENK	0.95	K	V	1	2	3.39	0.287	2.44
VQDKYNSNNNELIQIGYELQR	0.95	K	T	1	3	2.68	0.167	2.16
YNSNNNELIQIGYELQR	0.95	K	T	1	2	3.08	0.338	2.85
