# Supplementary material for: A versatile palindromic amphipathic repeat coding sequence horizontally distributed among diverse bacterial and eucaryotic microbes
Source: BMC Genomics. 2010 Jul 13;11:430. doi: 10.1186/1471-2164-11-430 (PMC2996958; doi:10.1186/1471-2164-11-430)
Supplement: Additional file 9 — Description of the profile HMM defining the PARCEL protein motif. Parameters describing the HMM that are useful for its reconstruction are displayed. [file 1471-2164-11-430-S9.TXT]

HMMER2.0  [2.3.2]
NAME  init
LENG  25
ALPH  Amino
RF    no
CS    no
MAP   yes
COM   /home/syooseph/utils/hmmer/hmmer-2.3.2.bin.intel-linux/binaries/hmmbuild PARCEL.hmm init
COM   /home/syooseph/utils/hmmer/hmmer-2.3.2.bin.intel-linux/binaries/hmmcalibrate PARCEL.hmm
NSEQ  483
DATE  Sun Jan  3 18:57:00 2010
CKSUM 2919
XT      -8455     -4  -1000  -1000  -8455     -4  -8455     -4 
NULT      -4  -8455
NULE     595  -1558     85    338   -294    453  -1158    197    249    902  -1085   -142    -21   -313     45    531    201    384  -1998   -644 
EVD   -22.749622   0.334929
HMM        A      C      D      E      F      G      H      I      K      L      M      N      P      Q      R      S      T      V      W      Y    
         m->m   m->i   m->d   i->m   i->i   d->m   d->d   b->m   m->e
          -20      *  -6212
     1  -8025  -6931  -8383  -8745    653  -8259  -4452  -6911  -8304  -6212  -6311  -6879  -8118  -7021  -7662  -7523  -7874  -7069   6194  -1309     1
     -   -149   -500    233     43   -381    399    106   -626    210   -466   -720    275    394     45     96    359    117   -369   -294   -249 
     -     -1 -11359 -12402   -894  -1115   -701  -1378    -20      * 
     2  -2986  -5068   3134  -1721  -5389  -4530  -2500  -3780    337  -3733  -4161   2983  -4639  -1341  -2693  -3467  -2222  -4690  -5247  -2963     2
     -   -149   -500    233     43   -381    399    106   -626    210   -466   -720    275    394     45     96    359    117   -369   -294   -249 
     -     -1 -11421 -12463   -894  -1115   -701  -1378      *      * 
     3  -3346  -3920  -3421  -5902  -2086  -5762  -4680   -343  -5521  -1465   -181  -5409  -2935  -5159  -5339  -4862   3257   2241  -4526  -4179     3
     -   -149   -500    233     43   -381    399    106   -626    210   -466   -720    275    394     45     96    359    117   -369   -294   -249 
     -     -1 -11421 -12463   -894  -1115   -701  -1378      *      * 
     4  -1481  -4954  -1126   -710  -4079  -2083   -679  -4360    447  -3700  -4043   -370  -3212  -1615   -739   3214  -1644  -3236  -5138  -2951     4
     -   -149   -500    233     43   -381    399    106   -626    210   -466   -720    275    394     45     96    359    117   -369   -294   -249 
     -     -1 -11439 -12481   -894  -1115   -701  -1378      *      * 
     5  -2150  -4954  -3329  -1030  -2563  -2276   -489  -2757   1867  -4000  -2475   3367  -3189    -97   -485    590  -2102  -4576  -5137  -4455     5
     -   -149   -500    233     43   -381    399    106   -626    210   -466   -720    275    394     45     96    359    117   -369   -294   -249 
     -     -1 -11439 -12481   -894  -1115   -701  -1378      *      * 
     6  -1295  -1841  -7043  -6482  -4510  -2150  -5396    749  -6146   -891  -1351  -6020  -6362  -5822  -6002  -4034  -3292   3569  -5218  -4852     6
     -   -149   -500    233     43   -381    399    106   -626    210   -466   -720    275    394     45     96    359    117   -369   -294   -249 
     -     -3 -11439  -8952   -894  -1115   -701  -1378      *      * 
     7  -2013  -2384  -2116    775  -2862  -3991  -1758    128   1552  -3300  -2501   -796  -4561   -479   -549  -1575   2880   -564  -2315  -2833     7
     -   -149   -500    233     43   -381    399    106   -626    210   -466   -720    275    394     45     96    359    117   -369   -294   -249 
     -     -3 -11436  -8949   -894  -1115   -835  -1187      *      * 
     8  -3065  -4933   2423   -967  -1452  -2544  -1820  -1480  -1211  -2829  -4024   2935  -4548  -2194  -1917    714    172  -3421  -2038   -957     8
     -   -149   -500    233     43   -381    399    106   -626    210   -466   -720    275    394     45     96    359    117   -369   -294   -249 
     -    -15 -11434  -6659   -894  -1115   -957  -1044      *      * 
     9  -1909  -2639  -7919  -7308    791  -7269  -6124   -275  -6969   -662   5016  -6948  -7020  -6302  -6678  -6423  -1047  -3978  -5503  -5396     9
     -   -149   -500    233     43   -381    399    106   -626    210   -466   -720    275    394     45     96    359    117   -369   -294   -249 
     -     -1 -11427 -12469   -894  -1115  -1043   -958      *      * 
    10   -873   -528    193    808   -996    -65   -469  -2320    308  -3931  -4038   1362  -3596   -429    527   1778    368  -2566   -722  -1033    10
     -   -149   -500    233     43   -381    399    106   -626    210   -466   -720    275    394     45     96    359    117   -369   -294   -249 
     -     -1 -11433 -12475   -894  -1115  -1279   -766      *      * 
    11    125  -2984   -807    198    326   1278    209  -5019   -316  -3995  -2368   1088  -4543    434   -157    944  -2408  -2907    717   2039    11
     -   -149   -500    233     43   -381    399    106   -626    210   -466   -720    275    394     45     96    359    117   -369   -294   -249 
     -     -1 -11433 -12475   -894  -1115  -1279   -766      *      * 
    12  -1762  -1167  -6618  -6015  -4036  -3849  -4803   -591  -5638   -641   4946  -5516  -5885  -5273  -5456  -4957    393   -365  -4643  -4299    12
     -   -149   -500    233     43   -381    399    106   -626    210   -466   -720    275    394     45     96    359    117   -369   -294   -249 
     -     -1 -11438 -12480   -894  -1115  -1279   -766      *      * 
    13  -6825  -6585  -8072  -8426   4573  -7426  -4703  -6988  -8163  -3404  -6381  -3211  -7714  -7063  -7633  -3810  -7039  -6974  -3981  -2796    13
     -   -149   -500    233     43   -381    399    106   -626    210   -466   -720    275    394     45     96    359    117   -369   -294   -249 
     -    -19 -11438  -6308   -894  -1115  -1279   -766      *      * 
    14    353    -51     98    184    813  -1148   -594  -3138    488  -1022    427    500  -4537    363   -299    731  -1284  -2182   1261   1978    14
     -   -149   -500    233     43   -381    399    106   -626    210   -466   -720    275    394     45     96    359    117   -369   -294   -249 
     -     -6 -11420  -8181   -894  -1115  -1805   -487      *      * 
    15  -2132  -4931    929    739  -1046   2136  -1557  -3530    149  -2024  -2255   1615  -3009   -193   -103   -303  -2560  -2351   -516    -57    15
     -   -149   -500    233     43   -381    399    106   -626    210   -466   -720    275    394     45     96    359    117   -369   -294   -249 
     -    -54 -11415  -4770   -894  -1115  -1401   -686      *      * 
    16   3082   1860  -3447  -4866  -2500  -5149  -4001  -1949  -4574  -3472  -2115   -874  -3786  -2252  -4569   -113    928  -1043  -4065  -3707    16
     -   -149   -500    233     43   -381    399    106   -626    210   -466   -720    275    394     45     96    359    117   -369   -294   -249 
     -     -7 -11369  -7825   -894  -1115  -1729   -518      *      * 
    17  -1271  -4897    105   1109  -2859  -2610   -336   -976   1931  -2043  -1998  -1148  -2609   -340  -1032   1004   1615  -1838  -2565   -134    17
     -   -149   -500    233     43   -381    399    106   -626    210   -466   -720    275    394     45     96    359    117   -369   -294   -249 
     -    -11 -11379  -7179   -894  -1115  -1241   -794      *      * 
    18    106  -2471  -1171     81  -1497  -1488   -629  -1631   1704  -1545   -686   1660  -4527   -677  -3192   1865  -1531   -983   -466  -1433    18
     -   -149   -500    233     43   -381    399    106   -626    210   -466   -720    275    394     45     96    359    117   -369   -294   -249 
     -   -107 -11395  -3816   -894  -1115  -1945   -434      *      * 
    19  -3649  -1610  -5988  -3618   4359  -5194  -2774  -1445  -4948  -1493  -2678  -4837  -5244  -3161  -3075  -2661  -3589  -1228  -3909   -547    19
     -   -149   -500    233     43   -381    399    106   -626    210   -466   -720    275    394     45     96    359    117   -369   -294   -249 
     -    -45 -11294  -5040   -894  -1115  -1363   -710      *      * 
    20  -1974  -1907    705  -2239  -3119  -4348  -1102  -4822   -923  -3889  -2055   4045  -4441  -2557  -2287  -2117  -1657  -4397  -4984  -2274    20
     -   -149   -500    233     43   -381    399    106   -626    210   -466   -720    275    394     45     96    359    117   -369   -294   -249 
     -     -1 -11308 -12350   -894  -1115  -1029   -971      *      * 
    21  -1741  -1937  -1908  -1589  -3027     36    -44  -2189    463  -3734  -2128    346  -2599   3790  -1587   -899  -1010  -1906  -1841  -2370    21
     -   -149   -500    233     43   -381    399    106   -626    210   -466   -720    275    394     45     96    359    117   -369   -294   -249 
     -     -7 -11376  -7899   -894  -1115  -1701   -530      *      * 
    22  -2871  -4925   2932  -1191  -5246  -1153  -2126  -4997   -712  -3355  -4015   2112   1591  -1609  -3173   -115   -748  -3715  -5108  -4424    22
     -   -149   -500    233     43   -381    399    106   -626    210   -466   -720    275    394     45     96    359    117   -369   -294   -249 
     -    -14 -11385  -6757   -894  -1115   -175  -3130      *      * 
    23  -3769  -2101  -3871  -2583  -2209  -2257  -4189   2929  -5073   2294  -2798  -2234  -5367  -4696  -4874  -4402  -2889  -1673  -4055  -2462    23
     -   -149   -500    233     43   -381    399    106   -626    210   -466   -720    275    394     45     96    359    117   -369   -294   -249 
     -     -1 -11439 -12481   -894  -1115   -441  -1925      *      * 
    24  -1991  -4965    286   -539  -2175    167  -2016  -1827    -96  -2642  -2878   1473  -2881   -877  -1712   2662    -96  -3467  -5148  -3178    24
     -   -149   -500    233     43   -381    399    106   -626    210   -466   -720    275    394     45     96    359    117   -369   -294   -249 
     -     -1 -11442 -12485   -894  -1115   -701  -1378      *      * 
    25  -1647  -4957   -252   -701  -2373   -870  -1065  -5028   1957  -2980    682   2417  -1633  -2273  -2003   1200    463  -1562  -5140  -2148    25
     -      *      *      *      *      *      *      *      *      *      *      *      *      *      *      *      *      *      *      *      * 
     -      *      *      *      *      *      *      *      *      0 
//
